# Supplementary material for: A combination of molecular and clinical parameters provides a new strategy for high-grade serous ovarian cancer patient management
Source: J Transl Med. 2022 Dec 21;20:611. doi: 10.1186/s12967-022-03816-7 (PMC9773449; doi:10.1186/s12967-022-03816-7)
Supplement: Supplementary file 1 — Additional file 1: Table S1. Clinical data of the 21 patients included in the discovery cohort. [file 12967_2022_3816_MOESM1_ESM.xlsx]

## Sheet: Sheet1
Supplementary Table 1. Clinical Data Of The 21 Patients Included In The Discovery Cohort
	Patient	Year of diagnosis	Age	Menopausal status	CA125 at diagnosis	Histology	Stage	Treatment decision	TFIp (months)	Status
	2	2004	77	Post	809	HGSC	IIIC	neoadjuvant	4.26667	Dead
	5	2008	53	Post	1466	HGSC	IIIC	adjuvant	5.06667	Dead
	10	2001	64	Post	1181	HGSC	IIIC	adjuvant	5.03333	Dead
	19	2005	73	Post	780	HGSC	IIIC	neoadjuvant	1.76667	Dead
	23	1998	73	Post	1927	HGSC	IIIC	adjuvant	4.3	Dead
	29	1996	71	Post	5500	HGSC	IIIC	adjuvant	1.36667	Dead
	30	1999	59	Post	-	HGSC	IV	neoadjuvant	0.833333	Dead
	11	2002	50	Pre	6992	HGSC	IIIC	adjuvant	14.7667	Alive
	12	1999	62	Post	5000	HGSC	IIIC	neoadjuvant	67.0333	Dead
	20	2008	56	Post	862	HGSC	IIIC	adjuvant	12	Dead
	22	2010	62	Post	654	HGSC	IIIC	adjuvant	10.7333	Dead
	25	2002	56	Post	126	HGSC	IIIC	adjuvant	17.3	Dead
	27	1997	69	Post	-	HGSC	IV	neoadjuvant	61.5667	Dead
	28	2002	49	Pre	1028	HGSC	IIIC	adjuvant	14.8333	Dead
	13	1998	61	Post	100	HGSC	IIIC	neoadjuvant	-	Alive
	14	2001	67	Post	498	HGSC	IIIC	adjuvant	-	Alive
	17	2003	62	Post	348	HGSC	IIIC	neoadjuvant	-	Alive
	32	2007	65	Post	246	HGSC	IIIC	adjuvant	-	Alive
	33	2007	43	Pre	2260	HGSC	IIIC	neoadjuvant	-	Alive
	34	2003	70	Post	-	HGSC	IIIC	adjuvant	-	Alive
	16	2003	53	Post	2856	HGSC	IIIC	adjuvant	-	Alive
	CA125 levels (U/mL); Post, postmenopausal; Pre, Premenopausal; TFIp, treatment-free interval to platinum
