# Supplementary material for: A combination of molecular and clinical parameters provides a new strategy for high-grade serous ovarian cancer patient management
Source: J Transl Med. 2022 Dec 21;20:611. doi: 10.1186/s12967-022-03816-7 (PMC9773449; doi:10.1186/s12967-022-03816-7)
Supplement: Supplementary file 2 — Additional file 2: Table S2. Clinical data of the 63 patients included in the verification cohort. [file 12967_2022_3816_MOESM2_ESM.xlsx]

## Sheet: Sheet1
Supplementary Table 2. Clinical Data Of The 63 Patients Included In The Verification Cohort
	Patient	Year of diagnosis	Age	Menopausal status	CA125 at diagnosis	Histology	Stage	Treatment decision	TFIp (months)	Status
	2	2007	78	Post	142	HGSC	IIIC	adjuvant	12	Dead
	3	2013	37	Pre	42	HGSC	IIIB	adjuvant	-	Alive
	4	2006	71	Post	2256	HGSC	IIIC	neoadjuvant	4	Dead
	5	2015	68	Post	1026	HGSC	IIIC	neoadjuvant	14	Alive
	6	2013	61	Post	3418	HGSC	IIIC	neoadjuvant	-	Alive
	7	2010	69	Post	10548	HGSC	IIIC	neoadjuvant	1	Dead
	8	2010	46	Pre	155	HGSC	IIIC	adjuvant	8	Dead
	9	2013	54	Post	20	HGSC	IIIC	adjuvant	-	Alive
	10	2010	52	Post	1628	HGSC	IIIC	neoadjuvant	3	Dead
	11	2010	47	Pre	247	HGSC	IIIC	adjuvant	12	Dead
	12	2014	68	Post	4375	HGSC	IIIB	adjuvant	-	Alive
	13	2012	71	Post	487	HGSC	IIIC	neoadjuvant	2	Dead
	14	2015	73	Post	275	HGSC	IIIC	neoadjuvant	13	Alive
	15	2014	48	Pre	112	HGSC	IIIC	adjuvant	-	Alive
	17	2014	60	Post	124	HGSC	IIIC	adjuvant	11	Alive
	18	2018	46	Pre	78	HGSC	IIIA1	adjuvant	8	Alive
	19	2013	59	Post	1453	HGSC	IVA	neoadjuvant	7	Dead
	20	2014	53	Post	1418	HGSC	IIIB	neoadjuvant	18	Alive
	21	2002	38	Pre	158	HGSC	IIIC	adjuvant	-	Alive
	22	2013	53	Post	417	HGSC	IIIB	neoadjuvant	5	Dead
	23	2015	68	Post	3653	HGSC	IVA	adjuvant	14	Dead
	24	2003	62	Post	348	HGSC	IIIC	neoadjuvant	-	Alive
	25	2013	78	Post	363	HGSC	IIIC	neoadjuvant	5	Dead
	26	2014	54	Post	280	HGSC	IIIC	neoadjuvant	13	Alive
	27	2002	55	Post	998	HGSC	IIIC	adjuvant	-	Alive
	28	2013	79	Post	777	HGSC	IIIC	neoadjuvant	0	Dead
	30	2003	47	Pre	-	HGSC	IIIC	adjuvant	-	Alive
	31	2013	54	Post	914	HGSC	IVB	neoadjuvant	3	Dead
	32	1998	63	Post	-	HGSC	IVB	adjuvant	7	Dead
	34	2013	81	Post	260	HGSC	IIIC	adjuvant	1	Dead
	35	2007	75	Post	305	HGSC	IIIC	adjuvant	8	Dead
	36	1998	61	Post	100	HGSC	IIIC	adjuvant	-	Alive
	37	2014	65	Post	9140	HGSC	IVA	neoadjuvant	2	Dead
	38	2000	40	Pre	834	HGSC	IIIC	adjuvant	37	Dead
	40	2010	52	Post	1684	HGSC	IVB	neoadjuvant	3	Dead
	42	2010	80	Post	-	HGSC	IIIC	adjuvant	-	Alive
	43	2014	53	Post	6049	HGSC	IIIC	neoadjuvant	4	Dead
	44	2014	77	Post	72	HGSC	IIIC	adjuvant	8	Dead
	45	2001	67	Post	498	HGSC	IIIC	adjuvant	-	Alive
	46	2014	76	Post	-	HGSC	IVA	neoadjuvant	2	Dead
	48	2017	48	Pre	1036	HGSC	IIIC	adjuvant	24	Alive
	49	2014	79	Post	-	HGSC	IIIC	neoadjuvant	6	Dead
	50	2013	60	Post	970	HGSC	IIIC	adjuvant	10	Dead
	52	2014	61	Post	90	HGSC	IVB	neoadjuvant	6	Dead
	53	2010	62	Post	654	HGSC	IIIC	neoadjuvant	10	Dead
	54	2016	62	Post	450	HGSC	IIIC	adjuvant	19	Dead
	55	2014	56	Post	-	HGSC	IVA	neoadjuvant	5	Dead
	56	2013	84	Post	1111	HGSC	IIIC	neoadjuvant	13	Dead
	57	2016	64	Post	1189	HGSC	IIIA(ii)	adjuvant	-	Alive
	58	2014	62	Post	1245	HGSC	IIIC	neoadjuvant	4	Dead
	59	2008	56	Post	862	HGSC	IVB	adjuvant	12	Dead
	61	2014	58	Post	1708	HGSC	IIIC	neoadjuvant	5	Dead
	62	2017	39	Pre	218	HGSC	IIIC	neoadjuvant	10	Alive
	63	2007	65	Post	246	HGSC	IIIC	adjuvant	-	Alive
	64	2015	60	Post	160	HGSC	IIIC	neoadjuvant	1	Dead
	66	2015	49	Pre	-	HGSC	IIIC	adjuvant	-	Alive
	67	2015	55	Post	2711	HGSC	IIIC	neoadjuvant	7	Dead
	68	1999	46	Pre	1029	HGSC	IIIC	adjuvant	8	Dead
	70	2015	69	Post	6559	HGSC	IVB	neoadjuvant	1	Dead
	71	2012	74	Post	-	HGSC	IIIC	adjuvant	7	Dead
	73	2016	50	Post	599	HGSC	IVB	neoadjuvant	3	Dead
	74	2013	61	Post	19007	HGSC	IIIC	neoadjuvant	12	Dead
	75	2012	66	Post	2800	HGSC	IVA	neoadjuvant	-	Alive
	77	2012	73	Post	85	HGSC	IIIC	adjuvant	63	Dead
	78	2014	49	Pre	1386	HGSC	IIIC	adjuvant	-	Alive
	79	2017	44	Pre	2376	HGSC	IIIC	neoadjuvant	11	Alive
	80	2013	67	Post	707	HGSC	IVB	adjuvant	15	Dead
	81	2007	43	Pre	2260	HGSC	IIIC	adjuvant	-	Alive
	83	2013	63	Post	916	HGSC	IIIC	adjuvant	10	Alive
	84	2011	49	Pre	118	HGSC	IIIB	adjuvant	-	Alive
	85	2011	48	Pre	2663	HGSC	IIIC	adjuvant	6	Dead
	86	2011	59	Post	337	HGSC	IIIC	neoadjuvant	14	Dead
	87	2013	79	Post	188	HGSC	IIIB	adjuvant	-	Alive
	88	2012	49	Pre	600	HGSC	IVB	adjuvant	4	Dead
	89	2011	62	Post	41	HGSC	IIIC	neoadjuvant	11	Dead
	90	2013	65	Post	383	HGSC	IVB	adjuvant	-	Alive
	91	2005	73	Post	780	HGSC	IIIC	adjuvant	2	Dead
	92	2012	43	Pre	2278	HGSC	IIIB	neoadjuvant	10	Dead
	93	2001	49	Post	-	HGSC	IIIC	adjuvant	3	Dead
	94	2000	60	Post	161	HGSC	IIIC	adjuvant	3	Dead
	95	2012	59	Post	3315	HGSC	IIIC	adjuvant	10	Dead
	96	2002	50	Post	6992	HGSC	IIIC	adjuvant	18	Dead
	98	2013	63	Post	443	HGSC	IIIC	adjuvant	7	Dead
	100	2000	72	Post	1894	HGSC	IIIC	adjuvant	2	Dead
	101	2013	68	Post	559	HGSC	IVB	adjuvant	14	Dead
	103	2002	49	Post	1028	HGSC	IIIC	adjuvant	12	Dead
	104	2014	68	Post	370	HGSC	IVA	adjuvant	11	Dead
	105	2001	64	Post	1180	HGSC	IIIC	adjuvant	5	Dead
	CA125 levels (U/mL); Post, postmenopausal; Pre, Premenopausal; TFIp, treatment-free interval to platinum
