# Supplementary material for: A combination of molecular and clinical parameters provides a new strategy for high-grade serous ovarian cancer patient management
Source: J Transl Med. 2022 Dec 21;20:611. doi: 10.1186/s12967-022-03816-7 (PMC9773449; doi:10.1186/s12967-022-03816-7)
Supplement: Supplementary file 3 — Additional file 3: Table S3. Discovery cohort quantitative matrix. [file 12967_2022_3816_MOESM3_ESM.xlsx]

## Sheet: Sheet1
Supplementary Table 3. Discovery Cohort Quantitative Matrix
Protein Description	Protein Accession	Less_30	Less_29	Less_23	Less_19	Less_10	Less_5	Less_2	More_28	More_27	More_25	More_22	More_20	More_12	More_11	NoR_34	NoR_33	NoR_32	NoR_17	NoR_16	NoR_14	NoR_13
Glutathione S-transferase omega-1 OS=Homo sapiens GN=GSTO1 PE=1 SV=2	P78417	1707322208	231812352	2114749137	205025529	2175575427	2100372543	2122193091	2080275006	1854084852	2280096344	2123845369	NA	1817356559	NA	238170709	2285052055	2389620037	2141920235	2130581986	225660687	2203967458
Mitochondrial fission factor OS=Homo sapiens GN=MFF PE=1 SV=1	Q9GZY8	1852905684	2273075165	NA	1909188119	NA	1884935123	NA	NA	1964558453	2249870924	NA	NA	NA	1941370755	2244614174	203930808	2197792233	NA	NA	2076151697	NA
Translationally-controlled tumor protein OS=Homo sapiens GN=TPT1 PE=1 SV=1	P13693	1860853967	2350064742	2290763435	2220187235	2101798178	2408598355	2118569557	2367811331	2588294646	2340471034	2079628298	2436603243	2098201581	NA	2583282915	237805392	2453717323	2095267005	2320965178	2651103165	2189254242
Protein CutA OS=Homo sapiens GN=CUTA PE=1 SV=2	O60888	1862325535	2748654769	2491852122	2635726467	NA	2508558366	2312885083	2553795594	239793672	2665994647	2499852036	2574035455	2422927325	NA	2746406365	2739348486	2713801945	2379649891	2430917772	2428737739	NA
Alpha-2-macroglobulin OS=Homo sapiens GN=A2M PE=1 SV=3	P01023	1871762172	2164992872	2328946865	NA	NA	NA	2404851609	2099399877	2189555078	2030757866	2100953296	2173718389	2035137963	NA	1861962938	2250613489	2231996912	2462675074	2217738577	1958121964	1866542387
Collagen alpha-1(XII) chain OS=Homo sapiens GN=COL12A1 PE=1 SV=2	Q99715	1905144428	2447581252	1939639008	234032191	1926570079	2617468754	2166880559	2506246569	1902385468	2520895737	2293066962	2109265869	2071511965	2136727782	1858297269	2118178984	1992880318	208747943	2181336051	2510628663	2321107808
Proteasome subunit alpha type-4 OS=Homo sapiens GN=PSMA4 PE=1 SV=1	P25789	1905468357	2087851857	2084428312	2096170329	2059637465	207301366	2062468691	1974212912	2092133609	2201876801	2057803537	2249733769	1840182829	NA	2512562116	2502795271	2214700818	2214574603	212829727	2431841607	2012360489
Puromycin-sensitive aminopeptidase OS=Homo sapiens GN=NPEPPS PE=1 SV=2	P55786	1909351095	2137500203	1918600785	2249540774	NA	2046204714	205375485	2021069321	2154201996	2146030019	NA	217164257	1981056453	1983558573	2288509061	2222840819	2328363838	215248826	2143757455	2161240182	1987084042
Signal transducer and activator of transcription 1-alpha/beta OS=Homo sapiens GN=STAT1 PE=1 SV=2	P42224	1912903872	2211974283	NA	NA	1962342112	2252374142	1956459669	2190243784	2162916716	216968606	NA	1857520352	207789576	2098271023	253406724	2376672257	2424259693	1962358172	210319608	2346027368	1895752345
Collagen alpha-1(XVIII) chain OS=Homo sapiens GN=COL18A1 PE=1 SV=5	P39060	1923802332	2157200312	2182678346	2337336201	206038901	209986902	2279112021	2308855466	2233621236	2295039581	2217470545	2187808823	185413398	1823456033	2315796353	2173123461	2321647905	2182550221	1982569037	2154033293	2232333537
Large proline-rich protein BAG6 OS=Homo sapiens GN=BAG6 PE=1 SV=2	P46379	1924399198	1948313373	1745485168	1824213272	1886701838	1898254547	NA	2020358983	2380996783	2228446104	NA	2009729666	NA	1819212325	2229809547	2226246717	2190616874	1766111809	2235606989	2171059121	2102083747
Cytoskeleton-associated protein 4 OS=Homo sapiens GN=CKAP4 PE=1 SV=2	Q07065	192874839	2212930227	1921193428	207059098	2028302292	2267500793	NA	2400895819	1958518954	2169432578	1782068114	2278891612	1943561358	1898731554	2357256976	2206019488	2191863027	1963004446	2336189937	231495847	2258493526
Twinfilin-1 OS=Homo sapiens GN=TWF1 PE=1 SV=3	Q12792	1936431444	1882310692	NA	NA	1968468881	NA	1881990323	2021988224	1952520847	202293932	NA	NA	NA	NA	216793995	2250835714	1893854877	1950211219	2218005619	2399339228	2069753725
Aspartate aminotransferase, mitochondrial OS=Homo sapiens GN=GOT2 PE=1 SV=3	P00505	1943292982	1887819453	1908871069	2262780214	1829048517	NA	NA	2417783245	1902261437	NA	NA	2418667119	NA	NA	2506673607	2503484003	2312287899	2027032218	2087227941	2242950412	1852359009
PDZ and LIM domain protein 3 OS=Homo sapiens GN=PDLIM3 PE=1 SV=1	Q53GG5	1943812737	2281115228	2148054026	2470133031	2229921771	2571251891	2498375977	2482577768	NA	2104885724	NA	2438817242	2671330295	2102141854	2203913767	2152114071	2354202767	250232584	NA	262147142	2199334902
Heterogeneous nuclear ribonucleoprotein Q OS=Homo sapiens GN=SYNCRIP PE=1 SV=2	O60506	1947113052	2402312788	1782431933	206178813	NA	2166050108	1815619373	2324509151	2259558367	2112187858	NA	2308501913	1814853078	2055539778	2574594079	2362657807	2471879207	NA	1957922709	2060362297	1916038187
Ras suppressor protein 1 OS=Homo sapiens GN=RSU1 PE=1 SV=3	Q15404	1952263271	2122276703	2069263375	2624120717	2159079011	215498236	213295366	2245832929	2072140674	2224045959	2075506126	246965552	2047051495	2185807277	2244614174	2105438885	2371188252	2167178347	NA	2134524199	2286121207
Valine--tRNA ligase OS=Homo sapiens GN=VARS PE=1 SV=4	P26640	1955241461	2153692374	1986499631	1945598807	NA	1937878977	1809042886	2037194764	2238116727	2300061139	1733265077	2074364661	1782290116	2010219859	2176039497	239480904	2093121206	1917471575	2160025802	2322664733	2062974147
Zinc-alpha-2-glycoprotein OS=Homo sapiens GN=AZGP1 PE=1 SV=2	P25311	1958513217	2335066672	2342717961	2194237149	2154607875	2032881362	2255429495	2298254554	1888672196	2344252758	2086176113	21374675	210538916	1700218829	2158921171	2115367313	2251155956	2214161635	2308347445	2065661794	2244846572
Inter-alpha-trypsin inhibitor heavy chain H2 OS=Homo sapiens GN=ITIH2 PE=1 SV=2	P19823	1963202361	2266235764	2069192099	2056254672	2096822321	2131034217	2216049672	2324043596	2372776452	22186324	2133769857	2313209764	2341314736	2331015359	2132651221	2255187171	2234911951	214904923	239739402	2317709411	2188815864
Integrin alpha-V OS=Homo sapiens GN=ITGAV PE=1 SV=2	P06756	1964695761	2176950312	194287471	NA	2034859189	2036972078	1971058896	2213678866	210222201	2118807996	1930484214	2050545117	NA	2025812802	1951506107	NA	233277316	1957100461	NA	2029620036	1969900827
Phospholipase B-like 1 OS=Homo sapiens GN=PLBD1 PE=1 SV=2	Q6P4A8	196596174	2239460953	2171137394	NA	NA	NA	NA	NA	2178180717	2080439435	NA	NA	NA	NA	2320952629	233107065	2167995615	2073153628	2259552633	2222366234	224218766
Eukaryotic initiation factor 4A-III OS=Homo sapiens GN=EIF4A3 PE=1 SV=4	P38919	1968720454	2106986935	1943603714	2143168736	NA	1877570033	NA	2054928687	2337488262	1916870972	NA	2185852383	2083035383	2060535878	2345280598	2478819019	2073505253	2021842276	2287194047	2307805611	1863090935
26S proteasome non-ATPase regulatory subunit 11 OS=Homo sapiens GN=PSMD11 PE=1 SV=3	O00231	1972972926	2108391014	1997096187	2046922472	1864327594	2028156285	NA	1988417002	213470601	2081839557	1974227382	2068116726	NA	1807401184	2261884646	2417618762	2219639149	2013937274	2040890219	2126036602	1994140454
Proteasome subunit alpha type-2 OS=Homo sapiens GN=PSMA2 PE=1 SV=2	P25787	1977387317	2420076217	2240068402	2249831165	1921478487	232146815	2226879678	2243740207	2287694042	2362456348	1985330061	2484029857	2061041695	2200955143	2365361704	2561878113	2409092516	2327158159	2206924186	244425042	2083474032
Talin-1 OS=Homo sapiens GN=TLN1 PE=1 SV=3	Q9Y490	1978792707	2108870566	2130540668	233622256	2090765576	2210212764	2157369445	2203408707	1991720683	2146981375	1896783249	2312712452	2026502151	1996431922	2195913724	2256503822	2386472767	1976572065	2005273904	2089916973	2147168961
Immunoglobulin heavy constant mu OS=Homo sapiens GN=IGHM PE=1 SV=4	P01871	1981881381	2225839039	2205983953	NA	1965859726	2057139149	2105911214	2261779881	2195833698	1975972092	2097189346	2217102019	2022701073	2057399547	2320610324	2384863069	2301332787	260849592	2240759535	2126938784	NA
Cyclin-dependent kinases regulatory subunit 1 OS=Homo sapiens GN=CKS1B PE=1 SV=1	P61024	1982291351	2311305369	NA	NA	NA	2361689026	NA	2361606648	NA	NA	NA	NA	NA	NA	2377537458	2506701233	2512180871	NA	NA	2190726025	NA
Carbonic anhydrase 1 OS=Homo sapiens GN=CA1 PE=1 SV=2	P00915	1983199168	2170620548	2575313341	206907838	2229762961	2198041993	2714011093	252153604	2035158618	2317439596	2562834716	2666307703	1939455571	2104752266	1999454673	2008074796	2381748345	2696036869	1895210638	2196559503	2031315639
A-kinase anchor protein 12 OS=Homo sapiens GN=AKAP12 PE=1 SV=4	Q02952	1984220149	NA	220457653	2441599941	2217213574	2084885186	2434972876	2396489453	NA	2559899323	2436293094	2249878135	2125118704	NA	1996231917	198820778	2130709485	261728337	NA	NA	2457457516
NADH dehydrogenase [ubiquinone] iron-sulfur protein 8, mitochondrial OS=Homo sapiens GN=NDUFS8 PE=1 SV=1	O00217	1987142364	2214523825	207228586	2293592634	1711137834	2221923883	190910001	2108870474	222641348	21192674	2008578545	2356896711	NA	1780530639	2048111014	2533554875	2385668792	1910680881	2140195308	2270836535	1928395978
Eukaryotic initiation factor 4A-I OS=Homo sapiens GN=EIF4A1 PE=1 SV=1	P60842	1989071993	2205264818	2038076237	2073661525	NA	2159026922	NA	2134663651	2330323807	2264608513	1944301186	2405539405	2094908621	2096959171	2415106118	2495109362	2099612645	2363419585	2211543898	2370085716	NA
Ubiquitin recognition factor in ER-associated degradation protein 1 OS=Homo sapiens GN=UFD1 PE=1 SV=3	Q92890	199035448	2190003567	NA	2229039129	NA	2332088422	NA	2070567811	2104708563	2176628955	NA	2269627709	NA	2087270213	2370213305	2317118605	2378703251	2003781576	2027424406	2402122111	2067690093
Ataxin-2-like protein OS=Homo sapiens GN=ATXN2L PE=1 SV=2	Q8WWM7	1994103799	2059521984	NA	NA	2146394985	2321957816	NA	20130991	2147873095	2030240798	NA	2094906868	2079722613	2053591021	2181460118	2290492943	2291324071	NA	2137480026	NA	2344098475
Complement C3 OS=Homo sapiens GN=C3 PE=1 SV=2	P01024	2001280594	2130130851	2338860396	2006407197	2070569981	2053811664	2249379156	2466541488	2242531316	2364020064	2340379264	2413346812	2049385064	2119090357	2096509393	2414839117	2022868155	2283075073	2300155123	2205213893	2234835512
Nidogen-2 OS=Homo sapiens GN=NID2 PE=1 SV=3	Q14112	2002553475	2096860861	2283773471	2493173166	NA	2376585307	2332710853	2467709475	230422273	2296491385	2303700901	2054816012	NA	NA	NA	NA	2315010047	2036284431	NA	2086496737	NA
Splicing factor 3B subunit 5 OS=Homo sapiens GN=SF3B5 PE=1 SV=1	Q9BWJ5	2003149454	2186284464	NA	2217896697	NA	2193001918	NA	2097071221	2101461023	2200663627	NA	2187466187	NA	NA	2450874285	2432873181	2422971109	1990352356	NA	2204356124	2008060071
Cartilage oligomeric matrix protein OS=Homo sapiens GN=COMP PE=1 SV=2	P49747	2004411945	2367480091	2114149362	NA	2329178724	2681301123	2091598535	2285793819	NA	2618455953	NA	2006344204	2315696714	2229185799	2111814091	2352750042	NA	NA	2266851149	2526532554	2051598414
Gamma-adducin OS=Homo sapiens GN=ADD3 PE=1 SV=1	Q9UEY8	2006003461	NA	NA	NA	1997462008	2232013386	208231398	NA	NA	2037556055	2167915643	1938981493	NA	NA	2015627181	NA	2430151818	2173817384	1998118629	2054019483	2039662428
Molybdopterin synthase sulfur carrier subunit OS=Homo sapiens GN=MOCS2 PE=1 SV=1	O96033	2006775934	NA	2002437674	2197887428	2072024936	1999523655	NA	NA	2230080238	2295030513	NA	2017967087	2084691157	2047540768	2082197633	2125055938	2307912576	2072024936	2204027483	236673227	2057310923
Versican core protein OS=Homo sapiens GN=VCAN PE=1 SV=3	P13611	2009199519	2490948888	1951179688	NA	2199393675	2556591688	2186036579	2488628446	1903699859	2449296176	1914013585	2227591378	2507739771	2285559775	2278056092	NA	2349523193	2145293859	NA	2517974782	2109975509
Eukaryotic translation initiation factor 4E-binding protein 1 OS=Homo sapiens GN=EIF4EBP1 PE=1 SV=3	Q13541	2010375074	2137192268	2138913834	2138718976	2063100491	2410823151	1691737133	1993720421	2051150469	2133133298	2333309667	1927440732	NA	2074867486	2183521354	1863595194	1905864659	2103491205	2021203116	2288025824	1900338189
26S proteasome non-ATPase regulatory subunit 2 OS=Homo sapiens GN=PSMD2 PE=1 SV=3	Q13200	2015628502	2105892317	1806534645	NA	1907788769	2016327541	NA	1933379112	2025444211	1917731756	1841214465	2026615301	NA	NA	225281851	2189692243	2211465814	1913582755	209824267	2038922317	2178207915
Transcription factor p65 OS=Homo sapiens GN=RELA PE=1 SV=2	Q04206	2018190737	2042162501	NA	1985134304	2015045084	1994918657	2037671555	2139448234	2288688557	2006638667	1946003185	2028200573	2056297275	2045121774	2146474949	2188567069	2107062483	2080577368	2420331979	2303779902	2121892984
Glutathione synthetase OS=Homo sapiens GN=GSS PE=1 SV=1	P48637	2020013424	2346108388	2133944164	2176800061	2030786901	186685485	1986460512	2020677722	2385637723	2247120089	NA	2147789003	1822487879	2081949876	2191989948	2273375348	2557726703	2085911141	2112123026	2385587905	2164112438
Serine--tRNA ligase, cytoplasmic OS=Homo sapiens GN=SARS PE=1 SV=3	P49591	2021089448	2346068774	2288454006	2172451136	2031276801	2072814387	NA	2270356321	2169772729	225456465	2086999494	1985706335	NA	2031929283	2267561568	2421739523	2394627149	2278243164	2263577416	2342290864	2080096309
COP9 signalosome complex subunit 3 OS=Homo sapiens GN=COPS3 PE=1 SV=3	Q9UNS2	202301559	2011301045	2004494304	2205998537	NA	2172193761	NA	2233092445	2075974231	2233241847	2073517136	2295541411	NA	2096498934	2232584751	2274936524	2220486842	2242649947	2225600352	2252717831	2294510173
HLA class II histocompatibility antigen, DR alpha chain OS=Homo sapiens GN=HLA-DRA PE=1 SV=1	P01903	2023029321	2582791097	1943379513	1966811814	2027617002	2098691972	2103103194	2169304551	216230571	243548667	1860880124	2516069687	1999199584	2512049993	2302248525	2493063342	2628592108	2147435585	2341753478	2415015872	2129992416
Thrombospondin-1 OS=Homo sapiens GN=THBS1 PE=1 SV=2	P07996	2023158236	2586966822	2331387981	2058696442	2247494364	2784716475	2040384469	2747937333	2194122803	2552753638	NA	2398509281	2333318442	2470272475	2370032116	2454042471	2152056653	2124471465	2217961664	2769154108	209786558
Lysosomal alpha-glucosidase OS=Homo sapiens GN=GAA PE=1 SV=4	P10253	2024076761	254543573	2083329983	2337641985	219772564	2297653387	1906713453	2462639811	2410149357	2552955355	1793779519	2313490235	2029536579	2116833825	240643432	2369152754	2517056787	1816767926	231636338	2596621949	2247620006
Transforming protein RhoA OS=Homo sapiens GN=RHOA PE=1 SV=1	P61586	2024513605	2339855441	2145436465	2235460147	NA	2263771952	2001139536	2441288668	2153140631	2148099458	NA	2360554687	NA	2131822271	2448344947	2292983795	2141004412	2178125119	2335485266	2339780228	1996708863
Septin-2 OS=Homo sapiens GN=SEPT2 PE=1 SV=1	Q15019	2024531359	2308322579	228372321	2335852688	2132010513	2322787901	2325545834	2492706905	2161999454	2422690786	2144875816	2375750109	2155353824	212363402	2374289429	2400366866	2251132432	2426226339	2134388984	2421989487	2046541242
Glucose-6-phosphate 1-dehydrogenase OS=Homo sapiens GN=G6PD PE=1 SV=4	P11413	202523347	2156459662	2032753149	2175153052	2291146493	2051687571	2283435058	1985573386	2255023432	2041075602	2048717108	2178536622	2324778873	2103541432	216005613	2233583528	2309627869	2394159662	2123641963	2289603144	2118111272
EH domain-containing protein 1 OS=Homo sapiens GN=EHD1 PE=1 SV=2	Q9H4M9	2027604732	2173720362	2025827265	2094105856	NA	229585397	2309902532	204549493	NA	2204415062	2105082897	189141939	NA	NA	2212421365	2018986154	NA	2154252628	NA	229507219	NA
Protein FAM107B OS=Homo sapiens GN=FAM107B PE=1 SV=1	Q9H098	2027917185	2427949187	2017737858	2433011795	NA	2413510196	2190920076	2292374906	1907292445	2004107601	NA	NA	NA	NA	2034044522	NA	2326675276	2052621365	2272993471	2195144032	2487712079
Hexokinase-1 OS=Homo sapiens GN=HK1 PE=1 SV=3	P19367	2028436707	NA	2088488282	212920416	2135156959	2092675554	NA	2012715539	2410971318	NA	NA	2215037639	2114233626	NA	2209629421	2408175258	2239493322	NA	2295377139	2351721473	204106836
Uridine 5'-monophosphate synthase OS=Homo sapiens GN=UMPS PE=1 SV=1	P11172	2030419607	2211787033	NA	NA	NA	NA	NA	2146268428	2293156857	2119494746	NA	2114168993	NA	NA	229457925	2326935262	238650807	NA	2031834003	2173286453	NA
Calponin-2 OS=Homo sapiens GN=CNN2 PE=1 SV=4	Q99439	2031442467	2458512681	NA	NA	2144021548	2696299986	21694451	2620755168	NA	2362782321	2089958294	2293814976	2217475861	2206706571	2197240072	2495581612	2400811626	198814742	2230994699	2349990486	2230884122
Tenascin-X OS=Homo sapiens GN=TNXB PE=1 SV=4	P22105	2031860666	NA	2288166809	21034325	2147693895	NA	2009874826	2353498049	NA	218797885	2211237502	2165519379	21199794	NA	NA	NA	NA	2223927638	230937152	1943980733	2386915828
ADP-ribosylation factor GTPase-activating protein 2 OS=Homo sapiens GN=ARFGAP2 PE=1 SV=1	Q8N6H7	2031862741	2015592774	1976680669	2030444121	2049548299	2014419323	NA	NA	2232013386	2024958475	NA	22023638	NA	2022679122	NA	2394657695	2103664613	NA	2225600352	2215020886	2226568607
Sialate O-acetylesterase OS=Homo sapiens GN=SIAE PE=1 SV=1	Q9HAT2	2032271998	2457773656	240076583	NA	1989044931	2164537003	NA	2146747235	2634095951	2465162398	NA	2113164884	NA	2278403265	2386567571	221255912	2156446098	NA	2572773103	2613027758	2253356132
Adenylosuccinate lyase OS=Homo sapiens GN=ADSL PE=1 SV=2	P30566	2032488503	213245261	2022280291	1949313838	2353821121	NA	NA	2251843038	220002485	2202614101	NA	195770984	NA	2105610404	241312744	2268197998	2417000098	2082139609	2111315524	2259134562	2385963134
Plectin OS=Homo sapiens GN=PLEC PE=1 SV=3	Q15149	2036213349	2267665371	2010099423	2135001244	2048747086	2209599498	1968585926	2118520648	220485656	2111805176	1850039801	2104340998	2033098893	1943087385	1963376646	2282911355	2269947307	2090689489	224415971	2072780975	2116633431
PDZ and LIM domain protein 4 OS=Homo sapiens GN=PDLIM4 PE=1 SV=2	P50479	203779817	2490876423	2187148092	2556286826	NA	2594911287	2365467785	2501231069	NA	2374793884	224379911	2272626353	203779817	2029828815	2074943189	2154293398	2233622683	2198194391	2154330355	2443124064	2384431608
Aminopeptidase B OS=Homo sapiens GN=RNPEP PE=1 SV=2	Q9H4A4	2040782498	2254672709	2043130456	2159679283	2212448276	207859725	1968166421	2072344344	2392746417	2276976124	184059464	2167046853	1974322941	1954192426	2268108428	2114091221	2388648068	2173381976	2410844633	2239877703	2186410475
Cdc42 effector protein 4 OS=Homo sapiens GN=CDC42EP4 PE=1 SV=1	Q9H3Q1	2041129402	2165833759	2042870824	2151241872	1954202782	2284480669	197704175	2283084658	191120704	2353685558	2179436391	2165808091	NA	2098193535	2236136842	2206673412	2484987813	211119848	2304081198	2206782112	2137945446
Nucleoside diphosphate kinase 3 OS=Homo sapiens GN=NME3 PE=1 SV=2	Q13232	2041249919	2388920013	2219940255	2372367713	NA	NA	2125385034	2130267712	2492007434	2337220022	NA	1926082425	1778190223	1863335474	2311981306	2457248748	2371328196	197051211	2044617111	205156662	2116256137
Clathrin heavy chain 1 OS=Homo sapiens GN=CLTC PE=1 SV=5	Q00610	2041916935	2196239622	2024305845	2014973852	2110075642	1956124255	NA	2127507284	226821152	2215161841	NA	2324241583	1968870445	NA	2228221516	223321754	2041056317	2088781654	2321477006	2303122144	2084662545
Programmed cell death 6-interacting protein OS=Homo sapiens GN=PDCD6IP PE=1 SV=1	Q8WUM4	2043760362	2111914094	NA	218878231	NA	2048395868	1978936381	2217070488	2027478922	2263594269	NA	2215775877	NA	NA	1997949989	2199862915	2064607056	2310932639	2194400215	2159792229	2065445072
Histamine N-methyltransferase OS=Homo sapiens GN=HNMT PE=1 SV=1	P50135	2045426904	2057508899	2115323909	2365403459	2123477077	209740526	NA	2244458123	1966950719	2377168618	2123128218	NA	NA	NA	2322855031	1994329845	2110359683	2171719047	2250286508	2089207974	2148792415
Cystatin-A OS=Homo sapiens GN=CSTA PE=1 SV=1	P01040	2046118572	2495872058	212233638	2040146226	2198561467	2090605503	2258188372	2377511708	NA	2424819228	2237814752	2286644854	NA	NA	2300458522	NA	2398121119	2276667828	2123370035	2361349686	2120146749
Aldehyde dehydrogenase X, mitochondrial OS=Homo sapiens GN=ALDH1B1 PE=1 SV=3	P30837	2049766092	2045037974	2226137229	2320836727	NA	2151290801	2422357675	2378749034	NA	2245192938	NA	2391826368	2144081766	NA	2087278119	2381414721	2449109082	2278682979	NA	2352920665	NA
Signal transducer and activator of transcription 3 OS=Homo sapiens GN=STAT3 PE=1 SV=2	P40763	2049984936	NA	NA	2099560988	NA	NA	NA	2022978129	NA	NA	NA	NA	NA	NA	2145368256	2285628044	2184869602	NA	2169424572	22700154	2085924624
GTPase NRas OS=Homo sapiens GN=NRAS PE=1 SV=1	P01111	2050272527	2317257667	NA	NA	NA	NA	NA	NA	NA	NA	NA	NA	NA	NA	2353020601	2344124294	2436863237	NA	NA	2334660607	NA
ATP-dependent 6-phosphofructokinase, liver type OS=Homo sapiens GN=PFKL PE=1 SV=6	P17858	2050272527	NA	NA	2305709945	NA	2379406505	2190920076	NA	NA	NA	NA	2538137149	NA	NA	NA	2313638836	NA	NA	2421536154	2440549976	NA
Protein AAR2 homolog OS=Homo sapiens GN=AAR2 PE=1 SV=2	Q9Y312	2050272527	NA	NA	NA	NA	NA	NA	NA	2325349666	2258826682	NA	2250001598	NA	NA	NA	NA	NA	NA	NA	NA	NA
Palladin OS=Homo sapiens GN=PALLD PE=1 SV=3	Q8WX93	2050707316	244808948	2466461362	2666053703	2167030256	2499398378	2384720401	2516919456	NA	2342190118	2493007664	249683681	2523345283	NA	1992903118	2116772019	1956151611	239069831	1947428357	2293448184	2452157903
Nucleosome assembly protein 1-like 1 OS=Homo sapiens GN=NAP1L1 PE=1 SV=1	P55209	2051616914	2358499349	1985680608	2235128358	NA	216100112	NA	2184988912	2226774637	2158385121	NA	2288528774	NA	NA	2556167033	2477372312	2483616653	NA	2025663339	2257652681	NA
E3 ubiquitin-protein ligase HUWE1 OS=Homo sapiens GN=HUWE1 PE=1 SV=3	Q7Z6Z7	205316276	2033304035	1808404695	1989839868	1981787621	2019118222	NA	1979895231	2099778484	201922243	NA	2189062968	1841407709	1884917098	2318803209	2204779474	213805163	1925799726	2086728898	2243167993	2080129175
Integrin-linked protein kinase OS=Homo sapiens GN=ILK PE=1 SV=2	Q13418	2053941606	2365330003	2303776798	2530800329	216948146	2346384844	2425908902	2315011128	2231016917	2256657175	2149743835	2357401656	1996193273	2133694415	2149492136	2346366272	2355305695	2232807219	2195059775	2279880455	222022704
Mitochondrial import inner membrane translocase subunit Tim9 OS=Homo sapiens GN=TIMM9 PE=1 SV=1	Q9Y5J7	2054388935	2314865685	2169160752	2230732124	2157824748	2247498397	2138513881	2217315992	2342481113	2254997055	1980165972	2301833217	2061259576	1954427947	2287886937	2349267415	2333622921	2182878391	2465593413	2383531131	2156318359
Target of Myb protein 1 OS=Homo sapiens GN=TOM1 PE=1 SV=2	O60784	2054899801	2305709945	2014969872	2010092913	1910644984	2181719945	2003824064	2210062683	2227038698	2330353735	2000393409	2249988808	204219532	2407517614	2354990713	2146023981	2333038068	2016772364	2184952193	2195916272	2487712079
Ubiquitin carboxyl-terminal hydrolase 14 OS=Homo sapiens GN=USP14 PE=1 SV=3	P54578	2055605741	2222236185	2120439949	2176734426	1827510142	2212781656	2038156293	2081847034	2187683716	2144995756	2086192616	2254446656	NA	1940869297	2342206489	2478467229	2391147598	1997637809	2182843522	2128111307	2093651117
Ubiquilin-2 OS=Homo sapiens GN=UBQLN2 PE=1 SV=2	Q9UHD9	2056379804	2331888043	NA	2129491569	209875683	2180664923	NA	2267015132	1965590987	2312648008	2002039334	2040105931	207936947	2133184096	2298791684	2112756064	2218798577	NA	210552176	2400757012	2197045527
Tropomyosin beta chain OS=Homo sapiens GN=TPM2 PE=1 SV=1	P07951	2056470573	2073285978	2530596408	2360056006	2385756799	2184987856	2551653107	2317984594	NA	2177458946	2243095825	2123083287	2547502918	207559977	2042880715	NA	2276196373	2508389183	NA	2020394228	2578843595
Peptidyl-prolyl cis-trans isomerase-like 3 OS=Homo sapiens GN=PPIL3 PE=1 SV=1	Q9H2H8	2057609967	2044348422	NA	205726407	1905260267	2145887019	NA	2201879004	NA	2013182499	NA	1959050729	NA	1975799259	1932785531	2239087269	2130169451	1897969442	2333453142	2291949392	2314404828
cAMP-dependent protein kinase type II-alpha regulatory subunit OS=Homo sapiens GN=PRKAR2A PE=1 SV=2	P13861	205987472	2237617141	2031874827	2401746923	1997032805	2140684741	2119813187	2306802354	2208219632	2351433863	193618768	2267454796	1913740747	1912304132	2209771806	2323297097	2309366595	2317030593	2166299024	2251924571	1995444112
GC-rich sequence DNA-binding factor 2 OS=Homo sapiens GN=GCFC2 PE=1 SV=2	P16383	2060964047	NA	NA	NA	NA	NA	NA	NA	210019579	NA	NA	NA	NA	NA	2018079718	2048188493	2290920076	NA	NA	NA	2202467797
Collagen alpha-1(VI) chain OS=Homo sapiens GN=COL6A1 PE=1 SV=3	P12109	2061287697	2573392681	2654841416	2653103064	2164317163	253360754	270019579	2609861192	2377261651	2537161603	2532915167	2642300629	2361443038	2139614361	2334143925	2350179257	2115032855	2718175997	2451532591	2575772348	2446715217
Cyclin-dependent kinase 4 inhibitor C OS=Homo sapiens GN=CDKN2C PE=1 SV=1	P42773	2061970845	2190828432	NA	235636808	2021831215	2018093221	2184368843	225677675	NA	2539574963	2309423516	2205461699	2120519667	2147622625	2029059057	NA	253455382	2279742428	2075889972	2128245614	226096865
Proteasome activator complex subunit 1 OS=Homo sapiens GN=PSME1 PE=1 SV=1	Q06323	206273039	2276289702	NA	NA	NA	2083430081	NA	1943033097	2332265901	2161629772	NA	2045405175	2023380646	1901358909	2529413865	23369553	2517898791	NA	2218088019	2268850568	2071268453
Ubiquitin carboxyl-terminal hydrolase 5 OS=Homo sapiens GN=USP5 PE=1 SV=2	P45974	2062800541	2269745845	191114772	201477465	1915721211	2065046301	1920658279	2187761392	2392307247	2014110451	1866743456	2024321508	1907890635	2026541289	2467369703	2401208005	2261768175	1988956022	2206779617	2171299028	1976103598
Myosin-9 OS=Homo sapiens GN=MYH9 PE=1 SV=4	P35579	2063829824	2322040789	2101401207	225430749	2041581645	2395099936	2140812682	2421382458	2221367512	214638753	2020517292	2204800419	2112342281	1850974537	2259539578	210799245	2389600088	2199808296	2095080651	2348121055	2218718176
Dynamin-1-like protein OS=Homo sapiens GN=DNM1L PE=1 SV=2	O00429	2064389806	2129107865	NA	2012783014	1969074733	2020719352	NA	2001182235	2085024914	2041264159	NA	214666252	1954215087	2016756773	2255500443	2377968614	2291507921	NA	1967826167	2169852177	NA
Pyridoxal-dependent decarboxylase domain-containing protein 1 OS=Homo sapiens GN=PDXDC1 PE=1 SV=2	Q6P996	2065523512	NA	2352410537	NA	NA	2420910254	NA	2224910058	2339100019	2171771949	NA	2366147941	NA	NA	NA	2202289344	2178907397	NA	2105015444	2221341027	2470024302
Actin, aortic smooth muscle OS=Homo sapiens GN=ACTA2 PE=1 SV=1	P62736	2065719872	2277503305	2826545236	2775967003	2323821047	2479366964	2884059003	2669274073	215875653	253217949	2617470753	2732969848	2575714376	2192343359	2470648999	2207880312	2593369943	2837902755	195897565	2522892648	2376164357
T-complex protein 1 subunit zeta OS=Homo sapiens GN=CCT6A PE=1 SV=3	P40227	2065724252	2155078068	NA	2127723691	2030146785	2100646402	NA	2127366076	2383430818	2095674765	NA	2274806438	1940122452	2034779962	2440948749	2605740508	2363385076	2161679114	2137946967	2256135318	1994320994
Actin-related protein 2 OS=Homo sapiens GN=ACTR2 PE=1 SV=1	P61160	20680141	2214825781	2069079515	2077289487	2077862489	2109763581	2154878975	2286781293	2275615966	2228169521	194402808	2310354237	2051794807	2103195405	2507709795	2518520231	2295894746	2206256644	2214160002	2408709544	2069406467
Tether containing UBX domain for GLUT4 OS=Homo sapiens GN=ASPSCR1 PE=1 SV=1	Q9BZE9	2068077886	2016722023	1915094656	1847204931	NA	2220949491	NA	1904365743	NA	2057103595	NA	2027181648	NA	NA	2470917615	1983738518	2200873643	1944764559	2282304391	2156882614	2063965353
26S proteasome regulatory subunit 10B OS=Homo sapiens GN=PSMC6 PE=1 SV=1	P62333	2068587652	2169335051	NA	2205562328	NA	NA	1928932843	2007395657	2079514058	2085335818	NA	2266520978	NA	NA	2405144502	248376391	2416858967	NA	2137522839	NA	2134791391
Mimecan OS=Homo sapiens GN=OGN PE=1 SV=1	P20774	2068638757	214267743	2488761583	2776585452	1628721113	2168800637	2491546034	2072610696	1764758537	2339164317	2433082399	2365410351	2054671993	NA	198086803	1892604502	1979793555	2498467739	1917449505	2106119883	2469639669
Immunoglobulin gamma-1 heavy chain OS=Homo sapiens PE=1 SV=1	P0DOX5	206964249	2607564314	2578120773	2538049554	2317055499	2452585194	2662589567	2669976357	2588580959	2483450001	2593280046	2539424704	2357403886	2667256945	2724091009	2804221811	255751398	2587154528	2880112585	2705697686	2372400928
Tropomyosin alpha-3 chain OS=Homo sapiens GN=TPM3 PE=1 SV=2	P06753	2070304344	2453060003	2085071385	2261630678	2230677846	2623103974	2191465761	2543593011	215900192	2387433352	2144921334	2286830882	2106407052	2023965451	2458866908	252773136	2464008917	2300818985	2231173293	2180235941	2387712079
N(G),N(G)-dimethylarginine dimethylaminohydrolase 2 OS=Homo sapiens GN=DDAH2 PE=1 SV=1	O95865	2070683413	232408741	2033799511	2626224482	1880181027	2085143789	1995801374	2101774979	2432448602	2551138437	1883378712	2498884505	2091744249	2132810006	2548916616	2439566223	2558751349	2300109674	2535106586	2422818249	2336729673
Histone H3.1 OS=Homo sapiens GN=HIST1H3A PE=1 SV=2	P68431	2070917615	NA	NA	NA	NA	NA	NA	2185961873	2225349666	NA	NA	NA	NA	1953925115	2587910115	NA	2058727266	NA	NA	2148410959	NA
Lymphocyte-specific protein 1 OS=Homo sapiens GN=LSP1 PE=1 SV=1	P33241	2073406757	2486445437	2100019937	NA	2179238455	2447213695	2070054116	2287934275	2122298811	2264217646	NA	204559656	2082114322	NA	2372782665	2270597778	2542874949	2067540864	2379103984	2418420516	2224574537
Mannosyl-oligosaccharide glucosidase OS=Homo sapiens GN=MOGS PE=1 SV=5	Q13724	207389614	2272303612	NA	2138238709	208888098	2018997103	NA	2017313887	2162564916	2030201163	NA	221148817	NA	1953486993	2356345792	2435107389	2166749727	NA	2070503448	237678343	2075374218
Protein-glutamine gamma-glutamyltransferase 2 OS=Homo sapiens GN=TGM2 PE=1 SV=2	P21980	2074908988	2595319815	2370613332	2691648884	2305458072	236353814	2382015521	231606607	2255731162	2570911458	2376184133	2302919746	1962157957	2088555483	2364703441	2173722191	2256493692	251570586	2220132201	2498036593	2410993548
Retinol-binding protein 1 OS=Homo sapiens GN=RBP1 PE=1 SV=2	P09455	2075036536	2006609259	NA	2217767036	1922106711	2042141829	2313183864	2278833241	2337796439	2457675671	2483568781	2311162618	1926048855	1935662799	2575173866	2286339331	2437322704	2397400695	210821252	2233335487	1955395739
Delta-aminolevulinic acid dehydratase OS=Homo sapiens GN=ALAD PE=1 SV=1	P13716	2075832725	2560648168	2475848477	2605394065	NA	2185064857	2654989815	2119416938	2245447858	2556341296	2421408655	2587828629	NA	NA	2082251705	1941614774	2471339688	2560051874	2113132306	2475848477	203809311
Gamma-synuclein OS=Homo sapiens GN=SNCG PE=1 SV=2	O76070	2076094137	2605376649	2126689256	2050608267	205450955	NA	2369689939	NA	2449775407	264714518	2370905679	2571427062	1987280257	2214474325	2306060091	21920408	2728091199	2367075638	2640534046	2623756913	1908919786
Uncharacterized protein C1orf198 OS=Homo sapiens GN=C1orf198 PE=1 SV=1	Q9H425	2076627783	2295774001	NA	2291801952	2195349584	248321789	2320582643	2561986184	2068292202	2431067476	2191098269	2353645298	NA	2098254633	213223834	2146815426	2100158409	2175976114	2107953894	2192655024	2281910288
Serine-threonine kinase receptor-associated protein OS=Homo sapiens GN=STRAP PE=1 SV=1	Q9Y3F4	2077831378	2112352039	NA	2019539894	NA	1997068487	NA	206492518	2100130004	2003760471	NA	2119112546	NA	1987957515	2331152083	2342984669	2310882882	2022660607	218068355	2165578742	1997076914
Serine hydroxymethyltransferase, mitochondrial OS=Homo sapiens GN=SHMT2 PE=1 SV=3	P34897	2079425376	2268210873	1981236902	NA	2027224484	2154786389	NA	2178729652	2230147239	2162845516	NA	2471075693	NA	222705667	2434942105	2580715426	2439007576	NA	2129879636	2445402268	1981702854
Apoptosis-associated speck-like protein containing a CARD OS=Homo sapiens GN=PYCARD PE=1 SV=2	Q9ULZ3	2079741003	2452138946	2224514602	2085668894	2138862969	2237247429	2149569299	2270725496	2154666956	2250128454	2064485891	2083043633	NA	NA	2389329625	2196097958	2362508941	2082845801	229354702	2386717135	2342223081
Tenascin OS=Homo sapiens GN=TNC PE=1 SV=3	P24821	2079822682	2259703688	2068253047	NA	217858307	2428785583	NA	2456953518	NA	2053082707	NA	203700633	1970280489	NA	NA	2251309569	2034571104	NA	NA	2369298189	2444931287
UDP-glucose:glycoprotein glucosyltransferase 1 OS=Homo sapiens GN=UGGT1 PE=1 SV=3	Q9NYU2	2080228555	2195756378	NA	NA	NA	2251944267	NA	2266697365	NA	2122261735	NA	NA	NA	NA	243568744	2329685303	NA	NA	NA	2356899849	NA
Golgi reassembly-stacking protein 2 OS=Homo sapiens GN=GORASP2 PE=1 SV=3	Q9H8Y8	2080239556	2358083135	1969651402	2136140192	2035527984	2211943032	1857738497	2236112927	2099414578	2328258192	1903491405	216145579	1851351255	1836467472	2453691818	2298019262	2443631464	195866157	2040570963	2078176715	1925833786
Cytochrome b-c1 complex subunit 2, mitochondrial OS=Homo sapiens GN=UQCRC2 PE=1 SV=3	P22695	2080586706	2296408111	2124558109	2147409733	2105166218	2102704851	2019708464	2204892593	2463663214	2151223503	1949638397	2453816736	2112055477	21633956	2091841564	2544717309	2186121564	2215598084	228147318	205357764	207663625
Aldehyde dehydrogenase, mitochondrial OS=Homo sapiens GN=ALDH2 PE=1 SV=2	P05091	2080604184	2346274066	2143317794	2421279886	2320635824	1888101345	2015835915	2160888058	NA	2127029237	209188256	2433740955	NA	1941686989	2098295223	2434212845	2448922737	2219143135	NA	2559176365	2092153462
HCLS1-associated protein X-1 OS=Homo sapiens GN=HAX1 PE=1 SV=2	O00165	2080759794	216555431	1921560907	1903039037	NA	2248086889	NA	2456006462	2133150218	2319411709	NA	2122122698	NA	NA	2240667496	199244279	228295725	1918634153	2038780151	2190598011	1961854516
Transmembrane emp24 domain-containing protein 2 OS=Homo sapiens GN=TMED2 PE=1 SV=1	Q15363	2084605677	2430595174	NA	NA	NA	NA	NA	NA	239150039	2252776649	NA	2195956542	2475630144	243080376	254166949	2273142819	215180002	2101535116	2251656605	2389215077	2082738111
Guanine nucleotide-binding protein G(i) subunit alpha-2 OS=Homo sapiens GN=GNAI2 PE=1 SV=3	P04899	2084683217	2194721946	2088390792	2326869946	NA	2252946849	2201878995	232754572	2200419354	2162566612	2108716252	2474394157	NA	NA	2193965404	2425837889	2208326899	2437902755	2138043318	2352839848	1914372643
Nucleoporin p54 OS=Homo sapiens GN=NUP54 PE=1 SV=2	Q7Z3B4	2086348412	NA	NA	2218386839	NA	NA	NA	NA	2188852295	2189746562	NA	2192331406	NA	NA	2220952105	2354940386	2286339707	NA	NA	2134175336	NA
NADH dehydrogenase [ubiquinone] 1 beta subcomplex subunit 7 OS=Homo sapiens GN=NDUFB7 PE=1 SV=4	P17568	2086528996	1881529195	1918859537	1870163129	NA	2063100495	2050125787	1848397738	1869279936	2109110706	NA	2091552774	1966221305	1981710795	1871792686	2142743714	2057979358	207107235	1956923491	NA	1858803842
UPF0568 protein C14orf166 OS=Homo sapiens GN=C14orf166 PE=1 SV=1	Q9Y224	2086671932	226569054	NA	2283494047	NA	2131421318	194953085	2174924087	2008417772	2198651809	NA	2290388751	NA	1998168718	2430446851	2467041556	2404206655	2035728334	2042294846	2266729922	2073856378
Eosinophil cationic protein OS=Homo sapiens GN=RNASE3 PE=1 SV=2	P12724	2087498002	2557773013	2679096843	1842280016	229888139	2178187085	2459975644	2119745946	2131101965	2110655476	2200763475	1876076243	NA	2226281991	23991943	227827945	2142046165	2451883644	1939488987	2208588011	2370880739
Eukaryotic translation initiation factor 4 gamma 2 OS=Homo sapiens GN=EIF4G2 PE=1 SV=1	P78344	2087747687	2091900392	2071311105	NA	2259632958	2119930562	NA	2106220036	2042547594	2125952106	2010710374	2138641163	2285217888	2141998984	2055544456	2313638836	NA	2055544456	2304321815	2117484104	218149438
Prolow-density lipoprotein receptor-related protein 1 OS=Homo sapiens GN=LRP1 PE=1 SV=2	Q07954	2087872591	NA	2319645473	241528868	NA	2332644003	2312266767	2352688927	NA	2329322497	2372973332	2321671767	NA	NA	NA	2097322462	NA	2379406505	NA	2285380972	NA
Proteasome subunit alpha type-6 OS=Homo sapiens GN=PSMA6 PE=1 SV=1	P60900	2087889335	2405860662	217589386	2289374451	1912978881	2257158123	2251725628	2274129605	2401401505	2351093058	2152958039	2382565842	2099892009	2029865799	2584780488	2574852105	2291945131	2346059727	2464626087	2527867018	2042055476
Chromodomain-helicase-DNA-binding protein 4 OS=Homo sapiens GN=CHD4 PE=1 SV=2	Q14839	2088038726	213786987	NA	2037530768	NA	2034235802	NA	NA	NA	1968638962	NA	2249951626	NA	NA	2349159652	237959751	2317000098	NA	2023829244	203211444	NA
UPF0587 protein C1orf123 OS=Homo sapiens GN=C1orf123 PE=1 SV=1	Q9NWV4	2090214216	2444764464	2145261391	2516752344	2067374372	2365623126	2211462468	2380561429	2195510784	2409203324	2038901234	2285736045	NA	NA	2435971582	236589289	2334155284	2242262386	2209906783	2213510196	2166404909
Chloride intracellular channel protein 4 OS=Homo sapiens GN=CLIC4 PE=1 SV=4	Q9Y696	2090438209	2263271123	NA	2355058114	2111451448	2338222542	2086182363	2242659807	2045480105	2137329652	NA	2083082111	1989543304	NA	2356319797	2264197759	2318685894	2111874812	1998862276	2256620494	2267349065
Lysosomal alpha-mannosidase OS=Homo sapiens GN=MAN2B1 PE=1 SV=3	O00754	2090702616	232671329	2058291676	NA	2123873682	2075438478	1984295656	2347498251	2165542989	2208112446	NA	2089875841	1924131542	NA	2294366795	2221140999	2346032631	NA	2125755531	2456073666	2172341599
Ethanolamine-phosphate cytidylyltransferase OS=Homo sapiens GN=PCYT2 PE=1 SV=1	Q99447	2090987448	226580035	NA	2280093837	NA	2126577438	NA	NA	2182831235	2291449506	NA	2273289299	NA	2175164372	2341781111	2073859315	2102399918	NA	2351234327	25066829	2113868617
Collagen alpha-2(VI) chain OS=Homo sapiens GN=COL6A2 PE=1 SV=4	P12110	2091131592	2320512701	2218817456	2501492219	2062825711	2308956806	2254325099	2475221251	2152161142	238401302	2202205688	2512085425	2126697838	1873595425	2166945964	2236458523	2271296792	2486875698	212846193	2482456548	214510697
Golgi to ER traffic protein 4 homolog OS=Homo sapiens GN=GET4 PE=1 SV=1	Q7L5D6	2093463319	NA	NA	2005498764	NA	NA	NA	NA	2396997637	NA	NA	NA	NA	NA	2109611679	2158233528	NA	2278862508	2422268492	2188940912	NA
Cytoplasmic dynein 1 heavy chain 1 OS=Homo sapiens GN=DYNC1H1 PE=1 SV=5	Q14204	2093786043	2072322172	1980143301	2054433481	1964219391	2088765067	1928445976	2085789421	2124279339	2135608805	NA	2086206347	NA	1955243591	2129201265	210477564	2175746914	206005282	2020951434	2242202551	2011692624
Perilipin-3 OS=Homo sapiens GN=PLIN3 PE=1 SV=3	O60664	2093937236	2358067243	1913634684	2291667994	224901843	2290082219	2190021486	2367878972	2238041376	242589231	1909573716	2099523476	2208376668	2112510481	2292389363	2187683727	23392768	2021472151	229960423	2424584079	2347323161
Sorbin and SH3 domain-containing protein 2 OS=Homo sapiens GN=SORBS2 PE=1 SV=3	O94875	2095635367	2216051941	2473005584	2294953859	2173510417	2194654273	2221812002	2458702562	NA	2389320141	2418376704	2242349581	2107086402	NA	2186237229	NA	NA	2205605163	2066303909	NA	2401584051
Arylsulfatase A OS=Homo sapiens GN=ARSA PE=1 SV=3	P15289	2095726568	2416276082	2287624382	NA	NA	2022908304	NA	204969097	2170002485	1894183418	NA	NA	NA	NA	NA	NA	2251419581	NA	2303380799	2480603769	2272970632
Ubiquitin carboxyl-terminal hydrolase isozyme L5 OS=Homo sapiens GN=UCHL5 PE=1 SV=3	Q9Y5K5	2095758849	2154010569	NA	NA	NA	NA	NA	215150405	2314879929	NA	NA	2081522595	NA	NA	2346251242	221704129	2273023378	NA	2129524667	2280955068	NA
Ribonuclease inhibitor OS=Homo sapiens GN=RNH1 PE=1 SV=2	P13489	2095786616	248626471	2077363304	2484743101	2114247324	2272525686	2416884941	2484541442	2340466921	2520490371	NA	2433835284	2146857035	21635575	249588458	2434185992	2383103688	2424785972	2440619495	2170424638	2381007434
Nuclear receptor coactivator 5 OS=Homo sapiens GN=NCOA5 PE=1 SV=2	Q9HCD5	2096295505	2343473908	NA	224595813	NA	2157891936	NA	2173186486	2241947058	2234455576	NA	2370740984	NA	NA	2417454966	2317185939	2150798217	NA	2303494942	2218790206	2007088621
Ras-related protein Ral-A OS=Homo sapiens GN=RALA PE=1 SV=1	P11233	2096604089	2222741633	NA	2293156857	NA	226527092	2088337143	2447700271	2468645607	2219695269	NA	2348090716	NA	2209625427	2444614174	2390690652	2469056047	2143709892	2257190309	232811152	NA
Thioredoxin-like protein 1 OS=Homo sapiens GN=TXNL1 PE=1 SV=3	O43396	209662607	2206433653	2142611553	218864988	2101566743	2173208318	2072689852	2441381831	NA	2112107555	2053775725	217324731	1927595398	2119472505	2405958583	2032433516	2380140049	2098159038	2292481364	2135523778	2295845681
Deaminated glutathione amidase OS=Homo sapiens GN=NIT1 PE=1 SV=2	Q86X76	2096742448	230417682	2109013027	2317257667	2153666548	2225577449	2173794154	2275117807	2244968322	2171791833	2088732066	2157135005	218931432	2172316786	2434063052	2395581612	2326675276	2262249071	2317766772	2384910641	2042438422
Translin-associated protein X OS=Homo sapiens GN=TSNAX PE=1 SV=1	Q99598	2096787209	NA	NA	2305709945	NA	NA	202686074	NA	2219460298	2059944396	NA	2216659824	NA	NA	2265316165	2409331964	2157547001	2139880782	2282484636	NA	NA
Mast cell carboxypeptidase A OS=Homo sapiens GN=CPA3 PE=1 SV=2	P15088	2096992249	2592745832	2956806502	2685683411	NA	NA	2590521628	NA	NA	2323478558	2513983213	NA	2601653107	NA	NA	NA	NA	2776238402	NA	NA	2339990146
Quinone oxidoreductase PIG3 OS=Homo sapiens GN=TP53I3 PE=1 SV=2	Q53FA7	2097052115	2234062355	NA	202400888	NA	2266123767	NA	2165446458	NA	2354454545	NA	2147158208	NA	2140022996	2387652492	2321997489	2168867076	NA	2296872157	2377116017	NA
Immunoglobulin heavy variable 3-74 OS=Homo sapiens GN=IGHV3-74 PE=3 SV=1	A0A0B4J1X5	2097221055	NA	2376164357	NA	NA	2290509636	NA	236290058	NA	2316603382	2300818985	NA	NA	NA	2482465337	2437085361	2149416326	NA	NA	NA	NA
Epithelial discoidin domain-containing receptor 1 OS=Homo sapiens GN=DDR1 PE=1 SV=1	Q08345	2097221055	NA	NA	NA	NA	NA	NA	NA	NA	NA	NA	NA	NA	NA	2205021307	NA	NA	NA	2147839594	2222107519	NA
Laminin subunit gamma-1 OS=Homo sapiens GN=LAMC1 PE=1 SV=3	P11047	2097599568	NA	229873037	2376818641	1994700958	2132852522	2188040599	2353273784	2256383678	2342906823	2417257667	2338137149	2263895593	NA	2176191055	2061617271	2057002005	205306073	2185334049	2107066832	2279682639
Bifunctional purine biosynthesis protein PURH OS=Homo sapiens GN=ATIC PE=1 SV=3	P31939	209790668	219742905	1975532414	2117808586	2128085418	2037654136	NA	2190026076	2301149272	2117911183	NA	2255781849	1999048166	2119832526	2411452877	2506094513	2354727141	2119253194	2207725504	2295702113	2128058459
cAMP-dependent protein kinase type II-beta regulatory subunit OS=Homo sapiens GN=PRKAR2B PE=1 SV=3	P31323	2098523584	NA	2206071396	2418484691	206688603	NA	2428669669	2475448659	NA	2563846305	2524799108	2342423642	2229381624	NA	NA	2172435092	2292698567	2614206195	2327212714	NA	NA
Desmocollin-2 OS=Homo sapiens GN=DSC2 PE=1 SV=1	Q02487	2098686684	2226559057	2168508128	2144665083	2057514147	2020835134	2056372249	2377637743	2145545221	2004009672	2251387527	2182828939	2370550136	2129341954	213268426	2365608508	23720014	2097674976	2158119309	2030780541	2043118441
Rab GDP dissociation inhibitor beta OS=Homo sapiens GN=GDI2 PE=1 SV=2	P50395	2099103447	2359045809	2020264654	2098718855	1763990277	2078968897	2139618472	2319693535	2426888519	2126407373	2011531982	2331602864	1959767062	1975697923	246798126	2451903717	2328574094	2151650507	2048861392	2356899849	2032002003
Splicing factor 3B subunit 6 OS=Homo sapiens GN=SF3B6 PE=1 SV=1	Q9Y3B4	2099457421	2362800188	2174005955	2308816399	2089297926	2352122819	2010820387	2408553563	2063105744	2337050797	2039936987	235490301	2131357862	NA	2489918649	2336228831	2465095526	NA	210075056	2295624409	2031007471
Aldehyde dehydrogenase family 16 member A1 OS=Homo sapiens GN=ALDH16A1 PE=1 SV=2	Q8IZ83	2100189363	2183539942	NA	2464206195	NA	NA	NA	2190881598	2325349666	2215482801	NA	2161313344	NA	2066291596	2264449535	237594189	2249416326	2183539942	NA	2434660607	NA
Interferon-induced, double-stranded RNA-activated protein kinase OS=Homo sapiens GN=EIF2AK2 PE=1 SV=2	P19525	2100405613	2228965237	NA	NA	NA	NA	NA	NA	2109210317	NA	NA	2113244836	NA	2182358727	234169954	2184064771	2243276271	NA	2077049803	NA	2081413579
Nidogen-1 OS=Homo sapiens GN=NID1 PE=1 SV=3	P14543	2101334225	NA	244626339	2468376076	NA	2108617831	2402625641	2304106169	229169954	2209560622	2456990069	2231384607	NA	NA	NA	NA	2263310538	2432072212	NA	2131584128	2320206794
Proteasome subunit beta type-8 OS=Homo sapiens GN=PSMB8 PE=1 SV=3	P28062	210159099	2546564011	2366247921	2236174265	2132883144	2309200312	2269840675	NA	2378531534	2327801639	NA	2372456253	2259915956	2211330057	2621082621	2615291049	2431577856	246209452	2390312642	2603071785	NA
Proteasome subunit beta type-1 OS=Homo sapiens GN=PSMB1 PE=1 SV=2	P20618	2102302123	2356400464	2198238951	2248274306	2086613618	2209266574	2183684128	2260590492	2433732478	2288466349	2035496784	234546668	NA	2199590982	2556494908	2492968481	2395881316	2412582067	2068297494	245913743	2190366477
Adenylosuccinate synthetase isozyme 2 OS=Homo sapiens GN=ADSS PE=1 SV=3	P30520	2102380379	2198821014	1968535793	2004571804	NA	2309979477	NA	1996373356	2337987104	2262090311	NA	2289722588	NA	2097864434	2162899029	2419078351	2053878115	2034471619	2081852565	2404657137	NA
Antithrombin-III OS=Homo sapiens GN=SERPINC1 PE=1 SV=1	P01008	2102629498	2235873581	2233192224	2434620129	NA	2209796292	2264131343	2395071254	2216246948	2456952091	2354542161	2287554911	2018748737	1545835775	2110520557	229869869	2226406156	2394284368	2281992394	219564432	2068578784
Transforming growth factor-beta-induced protein ig-h3 OS=Homo sapiens GN=TGFBI PE=1 SV=1	Q15582	2102845004	2322752556	2061591099	2214050993	2056319335	2468693008	2005256375	2477983293	2022466109	228519089	1994145026	2330541669	2160193896	2077102257	2054229037	2471619531	2285097539	1999843339	2284098062	2593789772	2039859179
Dual specificity protein phosphatase 3 OS=Homo sapiens GN=DUSP3 PE=1 SV=1	P51452	2104152087	2239547165	2117376137	2484962196	NA	2193419318	2249946272	2188171733	NA	2238862612	NA	2177212755	2056914407	NA	222595927	2267638879	238526632	2201180649	NA	2152159294	2255484182
Plastin-3 OS=Homo sapiens GN=PLS3 PE=1 SV=4	P13797	2104242616	2430093449	2080977571	2464206195	2285119579	2573533731	2252102446	2308961786	NA	2455091274	NA	2167382599	NA	NA	223521099	2283819469	2316993799	NA	NA	2434660607	2192969707
Glycerol-3-phosphate phosphatase OS=Homo sapiens GN=PGP PE=1 SV=1	A6NDG6	2105071446	2243635635	NA	NA	2143511563	NA	NA	NA	2415991237	214976046	NA	2134950477	2089850605	2276774347	2398603386	2331385147	2510830091	NA	2501516617	2290339344	2064436102
26S proteasome regulatory subunit 6A OS=Homo sapiens GN=PSMC3 PE=1 SV=3	P17980	2105599286	2159449106	1993343815	201024037	NA	2030873892	1935071592	2108861359	1964801904	2054081476	1942042551	2275737732	NA	2010380137	2171031125	2410691064	2376595794	201024037	2097495867	2133473823	211406742
Brain acid soluble protein 1 OS=Homo sapiens GN=BASP1 PE=1 SV=2	P80723	2105932661	2549871674	232743566	255499873	2585008702	2545961	2301686038	2421926263	NA	251702458	234442816	1925912694	206284331	2285639835	233568744	2246852915	2036012529	2404374367	2604342773	231812472	2694960571
Band 4.1-like protein 2 OS=Homo sapiens GN=EPB41L2 PE=1 SV=1	O43491	2106688266	2274542352	2354998056	2515513613	2363796328	2405709945	2331446502	2532253312	2115000967	2580032149	2522702445	2383381875	2319816939	2263886598	2182737761	2404116831	2496294205	2526144699	2339017167	2554389981	2669136734
Phenylalanine--tRNA ligase alpha subunit OS=Homo sapiens GN=FARSA PE=1 SV=3	Q9Y285	210720923	2041615707	2103374005	2142900335	1963420906	2051897573	2005316618	2086890771	2024213529	2061149144	1914304541	2092086635	NA	2026113778	211763115	2370940101	2277131011	2000155241	2062454514	2075581158	1899852521
Myc box-dependent-interacting protein 1 OS=Homo sapiens GN=BIN1 PE=1 SV=1	O00499	2107668525	2089063731	2420432228	2244938269	NA	2228061137	2147385879	2220877056	221165011	2370122849	238143882	NA	NA	NA	2157965529	NA	2267206091	2341614324	2163827224	2216088894	NA
Nicotinate phosphoribosyltransferase OS=Homo sapiens GN=NAPRT PE=1 SV=2	Q6XQN6	2108299145	2350854441	2145860153	2269835244	2023097119	1919280403	1949112042	2132965331	2412624923	220770832	NA	2313733897	2053225134	20810316	2208355083	2443439168	2306551627	2135690674	2481388376	2336633751	2155155123
Eukaryotic translation initiation factor 4 gamma 1 OS=Homo sapiens GN=EIF4G1 PE=1 SV=4	Q04637	210833596	2132427934	NA	NA	2124002158	2230058582	NA	2145453688	2347051082	2142248397	NA	2162492268	2035401196	2131048195	2314967256	2365237926	2366408826	1905598942	2069956947	2098939996	2213808052
Ras-related protein Rab-14 OS=Homo sapiens GN=RAB14 PE=1 SV=4	P61106	2108479458	2387416085	2188208685	2214918843	2009685255	2189820553	2181665466	2303988319	2404253297	2279037878	2010868463	2352148223	2125832166	2214665922	243107371	2320584455	2151002536	2371434588	209527352	23848323	209948901
MIP18 family protein FAM96A OS=Homo sapiens GN=FAM96A PE=1 SV=1	Q9H5X1	2108928827	2281714001	NA	NA	NA	2345326892	NA	2271328593	2464049483	2319015192	NA	NA	NA	NA	2443450685	NA	2304259403	NA	NA	2335478906	2222996321
Basement membrane-specific heparan sulfate proteoglycan core protein OS=Homo sapiens GN=HSPG2 PE=1 SV=4	P98160	2109283963	2162259534	243631715	2574436202	2318348921	2168378249	2398989865	2442665576	2188486111	2307222555	2340455438	2315276722	2344955148	2067997109	225775704	2149176304	2250112177	240188151	2020526238	2348888683	2328670712
Proteasome subunit alpha type-7 OS=Homo sapiens GN=PSMA7 PE=1 SV=1	O14818	2109767994	2250769244	2001866682	2161506509	NA	2157278281	2111620979	2167654548	2256257546	212260868	NA	2335528985	NA	NA	2469959424	2503934361	23067037	2208202376	218679576	2364245252	1937353823
EARP-interacting protein OS=Homo sapiens GN=EIPR1 PE=1 SV=2	Q53HC9	2109891263	2209645531	2042740721	2190509636	NA	208918971	NA	2083688069	2247353877	2118995368	NA	2081257841	NA	NA	2218075702	2199695887	2313734203	1896986726	225118557	2268891836	2117270181
von Willebrand factor A domain-containing protein 1 OS=Homo sapiens GN=VWA1 PE=1 SV=1	Q6PCB0	2110048244	2049124686	2441098862	2512313849	2351606969	2285013318	2535570139	249559763	2294431219	2347298275	233232629	2431360701	2322143327	2223790718	2044666486	2229523178	2456075522	2336633617	2182690295	2345387409	NA
T-complex protein 1 subunit gamma OS=Homo sapiens GN=CCT3 PE=1 SV=4	P49368	211028221	2136266609	1977899868	2249818105	NA	21767076	NA	2188449638	2234007602	21283415	NA	2436565043	2018400399	NA	245719596	2553312879	236852469	2116864425	2218178071	2311957839	2005519851
WD repeat-containing protein 1 OS=Homo sapiens GN=WDR1 PE=1 SV=4	O75083	2111814529	2435688452	2327030892	2426952443	2149766637	2373277049	2338670611	239332814	2362952333	2408341195	2043745587	24229368	2188437771	2255008257	2480935083	234810194	2478920653	241078377	2171151176	2528508794	230431307
Ras GTPase-activating protein-binding protein 2 OS=Homo sapiens GN=G3BP2 PE=1 SV=2	Q9UN86	2111983514	2264245917	1973253551	2127238624	1994924587	2356405865	2068147734	2352380532	2266411008	228090887	1910053536	2389566098	1941894892	1737270996	2409453195	2288382887	2558825161	1965303988	NA	2194553146	2009215244
Major vault protein OS=Homo sapiens GN=MVP PE=1 SV=4	Q14764	2112396778	2470130857	2538542407	1974793661	NA	2273149496	NA	2367748745	2538005322	2498009474	2141412002	2281149297	NA	1749428413	2136629647	2271794674	2320189986	2372268222	2286233606	2497109693	2271243661
Serpin B9 OS=Homo sapiens GN=SERPINB9 PE=1 SV=1	P50453	2112421365	2293156857	NA	NA	NA	NA	NA	NA	2339100019	2282595838	NA	2396633399	NA	NA	2521167649	NA	NA	2290509636	NA	2484910641	NA
Vesicle-associated membrane protein-associated protein A OS=Homo sapiens GN=VAPA PE=1 SV=3	Q9P0L0	2112585775	246758833	NA	2328899172	2121417724	2266220905	NA	2274647318	2001628384	214263637	NA	2164440589	NA	2098743944	2465512474	2413638836	246077118	2008748792	205830622	1968802225	2388292776
Actin-related protein 3 OS=Homo sapiens GN=ACTR3 PE=1 SV=3	P61158	2112913236	2347743213	2083736964	2179450284	2154264651	218486959	2169992449	2262068123	2268128886	2220593822	1833340477	2394671339	1929526963	1950028768	2515385821	2523953989	2375586073	2108494578	2229720345	2428894725	1963774978
Methyl-CpG-binding protein 2 OS=Homo sapiens GN=MECP2 PE=1 SV=1	P51608	211309507	2156435239	2153031802	2452779589	1982033837	NA	2104442509	1957562803	1871319801	220565768	201786415	NA	2071301718	NA	1907333451	1934100154	2134498505	2281463734	2032758943	NA	235383892
Laminin subunit alpha-5 OS=Homo sapiens GN=LAMA5 PE=1 SV=8	O15230	2113127433	NA	2161840696	2158099256	NA	NA	2123800746	NA	2135577773	2215811033	2036010845	200257708	2166096434	NA	1984857146	NA	2083264306	2144391282	2171725909	2019791923	2356717329
CB1 cannabinoid receptor-interacting protein 1 OS=Homo sapiens GN=CNRIP1 PE=1 SV=1	Q96F85	2114571205	2218159957	2416619582	2593316427	212321513	2140691153	243726467	2295674246	NA	2548796192	2479422705	2116587723	2197588075	NA	2127220241	NA	2164205532	2529172671	2222537416	2075580443	2445570244
Protein transport protein Sec31A OS=Homo sapiens GN=SEC31A PE=1 SV=3	O94979	2114994811	2393156857	NA	2158934183	2283202749	2337379997	NA	2419932723	2374713368	2195295598	NA	2452821288	NA	2161293833	2448584143	2495581612	2239440298	NA	2212227178	2381684472	2447570578
Transmembrane emp24 domain-containing protein 10 OS=Homo sapiens GN=TMED10 PE=1 SV=2	P49755	2115738065	2302060482	NA	2149803749	NA	NA	NA	214102609	2275626798	2219758138	NA	2272288423	NA	2150823353	2300327488	2420453019	2095339223	2255906428	2124510568	2310099059	NA
Eukaryotic translation initiation factor 3 subunit C OS=Homo sapiens GN=EIF3C PE=1 SV=1	Q99613	2116078922	2034721273	1949631139	1908474423	NA	NA	NA	1954347777	2147569003	1994933075	NA	2279124728	NA	NA	2184611646	2469068395	2354335826	1983006053	2062097953	2031722445	2053183795
Catalase OS=Homo sapiens GN=CAT PE=1 SV=3	P04040	2116180516	2354113471	2483488986	2437627623	2370411132	2361288953	2612727557	2553451691	2553614756	2528343183	2574363557	2581673494	2064279703	1983935693	2322988142	241292728	2356462293	2612952672	2373240826	2414012666	2394381917
Rho guanine nucleotide exchange factor 2 OS=Homo sapiens GN=ARHGEF2 PE=1 SV=4	Q92974	2117123507	2244918739	2037168394	1986042612	2248344611	2236078128	1881527907	2306548444	2304122468	2339259873	NA	2286679831	2132892112	2488262038	2247728838	2409331964	2431146368	1848528177	2208470449	2303176435	2374244273
Adenylyl cyclase-associated protein 1 OS=Homo sapiens GN=CAP1 PE=1 SV=5	Q01518	2117178569	2279368389	2078866661	2197577425	2210882234	2270649814	2162772123	2211857686	2248778073	2307065714	2136439318	2189196232	2139138504	2013359339	2284336296	2518702805	2345142115	2256799013	224000693	2585094402	2287810693
Mannose-1-phosphate guanyltransferase alpha OS=Homo sapiens GN=GMPPA PE=1 SV=1	Q96IJ6	2117299399	2182060469	2145287787	2085220049	NA	2094076126	2159825439	NA	2368606327	2206948789	2009141023	23758618	2173344004	212293044	2281476208	2296573091	2281609135	2178953384	2339634619	2367914774	2030750206
Galectin-1 OS=Homo sapiens GN=LGALS1 PE=1 SV=2	P09382	2118493268	2659549533	2378742454	277767444	2329621443	2458797419	2336199688	2557085121	2537306513	2594947559	2190020025	2393806237	2368044225	2597410053	2551337647	2353762402	2547905636	2445061221	2431380919	2627089311	2433260447
Laminin subunit beta-2 OS=Homo sapiens GN=LAMB2 PE=1 SV=2	P55268	2118792615	NA	2226416063	2503122912	208823744	NA	246205397	2166059456	2178532963	2384314603	2489407873	2393771178	2096026638	NA	1970760346	NA	2210490543	2414476627	2281792863	NA	2356073535
Cofilin-2 OS=Homo sapiens GN=CFL2 PE=1 SV=1	Q9Y281	2119100322	NA	2387712079	2475753917	2238791769	2099788193	2440549976	230440433	2081541091	2102088535	2254959823	2260299669	2494751011	2001602575	2043504153	NA	2152457311	2473961726	2134720519	2232024027	2329215828
Protein PRRC2A OS=Homo sapiens GN=PRRC2A PE=1 SV=3	P48634	2119330019	2077073623	NA	NA	NA	NA	NA	2080896233	2255728374	NA	NA	2070679486	NA	NA	2246695246	2237404288	2299568129	NA	2188458482	NA	2073788218
Myosin-11 OS=Homo sapiens GN=MYH11 PE=1 SV=3	P35749	2119380437	NA	2688964438	2583783882	2265800777	NA	2690593111	2223521852	NA	2379274537	2631242171	2352265621	2584430588	1871721293	1798210143	NA	2112228173	2644897487	NA	1959617099	2565357915
FK506-binding protein 15 OS=Homo sapiens GN=FKBP15 PE=1 SV=2	Q5T1M5	2119460298	2327949187	NA	NA	2463200829	NA	NA	NA	2031008019	2247637394	NA	NA	242649923	NA	NA	NA	2181609135	NA	NA	NA	NA
U6 snRNA-associated Sm-like protein LSm2 OS=Homo sapiens GN=LSM2 PE=1 SV=1	Q9Y333	2119460298	2679406505	2587712079	2679406505	2414879929	2622702445	2544058222	252139683	2771292828	2707292442	2537902755	259834075	NA	2832061086	256477756	2661878113	2751653107	2614456229	1937886027	2747588909	2260964047
Apolipoprotein E OS=Homo sapiens GN=APOE PE=1 SV=1	P02649	212055239	236902625	2068756045	2184170256	2171537145	2227785704	2299811139	227579947	234605833	2309196498	2250563076	2356419574	2069636509	2255405011	2453712227	2520420074	2486596437	2184733263	2477033531	2548555754	2135088703
Actin-related protein 2/3 complex subunit 4 OS=Homo sapiens GN=ARPC4 PE=1 SV=3	P59998	212071158	2166759416	2372441121	2314128828	186707503	2103897229	2380129358	237846954	2497008779	2135884288	1989193958	2685355361	2315919531	NA	2615181879	2552987525	2120156989	2454390309	2270371784	2558775721	1919487794
Tubulin-specific chaperone C OS=Homo sapiens GN=TBCC PE=1 SV=2	Q15814	2120895115	2155800031	NA	2024495434	NA	2131947352	2081243037	NA	2376896719	2155377495	NA	2150569853	NA	2062387462	2239985	2327599548	211101699	1970341372	2217254424	2545497099	2179752222
NAD-dependent malic enzyme, mitochondrial OS=Homo sapiens GN=ME2 PE=1 SV=1	P23368	2121050996	2168959665	NA	2118125888	NA	2251202398	NA	236290058	2185280729	NA	NA	2340990814	NA	2195330721	2175362077	237856994	2248596785	2209280993	2174540647	2469106253	NA
Signal recognition particle 19 kDa protein OS=Homo sapiens GN=SRP19 PE=1 SV=3	P09132	2121830326	2330393746	2256736092	2259593692	NA	2222020729	2151083998	2197405433	2172211419	2167617893	NA	2224749501	2363793224	244166949	2352789111	2235405819	2177446925	2214220756	2306387171	2211486603	2223018377
Heat shock protein 75 kDa, mitochondrial OS=Homo sapiens GN=TRAP1 PE=1 SV=3	Q12931	2122460697	204023449	NA	NA	NA	NA	NA	2071252136	2473892349	NA	NA	2427445628	NA	NA	2381258819	2654077862	2110206444	NA	2133248132	2409290071	NA
Complement C2 OS=Homo sapiens GN=C2 PE=1 SV=2	P06681	2123208772	NA	NA	NA	NA	NA	NA	2326899213	2203102611	2235675412	NA	2288880467	2217925393	NA	NA	NA	2224039321	NA	2361502555	225046281	NA
Transmembrane emp24 domain-containing protein 4 OS=Homo sapiens GN=TMED4 PE=1 SV=1	Q7Z7H5	2123791369	2379406505	NA	227039842	NA	2301716579	NA	2316721653	2339100019	2316603382	2113669794	2223226806	NA	NA	NA	2390690652	2387348888	2225138068	22207608	2400957108	2426414391
Hemoglobin subunit beta OS=Homo sapiens GN=HBB PE=1 SV=2	P68871	2123988124	2511366787	2702971609	2405049158	2055948648	2598121757	3011658535	2717497955	2314815847	2593422844	2980006593	2888370837	2042940813	2053504543	209696685	2170556333	2511015908	2831918457	2073691925	2376218015	2209307705
Beta-2-syntrophin OS=Homo sapiens GN=SNTB2 PE=1 SV=1	Q13425	2124160587	2038909816	2234911724	2464206195	1999302045	NA	2094991867	2352947013	2204606791	2318319177	NA	199982012	NA	NA	1942860533	2225050804	2039023038	2160025083	NA	2187395875	2280894928
COMM domain-containing protein 9 OS=Homo sapiens GN=COMMD9 PE=1 SV=2	Q9P000	2124172744	2199214479	2070964821	2010904063	NA	2199510288	NA	2132325144	2164660213	2244673321	NA	2217807194	NA	NA	2171547656	2238672797	2328319102	2092357563	222515394	2290382308	1874855599
60S ribosomal protein L3 OS=Homo sapiens GN=RPL3 PE=1 SV=2	P39023	2125158151	2277771268	2094444246	2165084444	1899174317	212612765	2209383136	2076082954	2304966791	2164185383	NA	2499155227	2217887514	2157455943	2400505842	2583043797	2092590965	2541489482	2094593394	2150309343	2016413938
Epiplakin OS=Homo sapiens GN=EPPK1 PE=1 SV=2	P58107	2125806223	2260159251	NA	NA	NA	2184271972	NA	NA	2042794724	2126876027	NA	2073836937	2074255169	2058877157	NA	2468496332	2415712827	NA	2500424458	2388276912	NA
Probable aminopeptidase NPEPL1 OS=Homo sapiens GN=NPEPL1 PE=1 SV=3	Q8NDH3	2125851869	2132715813	NA	2010388575	2124042592	2163091188	NA	2242633011	2113510533	2249214378	NA	2067344645	2137722671	2129309698	NA	2038726898	2403848377	2175417964	2246836533	2372889288	2051905694
Rho GTPase-activating protein 4 OS=Homo sapiens GN=ARHGAP4 PE=1 SV=2	P98171	2126171717	2100818985	NA	NA	2375938759	NA	NA	NA	2457542476	2315153425	NA	NA	NA	NA	NA	2101239964	2397528995	NA	2140800661	2289914709	NA
Heat shock 70 kDa protein 4 OS=Homo sapiens GN=HSPA4 PE=1 SV=4	P34932	2126519487	2345444981	2083415536	198318762	18378942	2033121884	NA	2185192814	2175485907	2165137024	NA	2065807559	1950971589	20746663	2389915321	2386619295	2348937106	1970592364	2079482932	2132389089	2069025683
60S ribosomal protein L38 OS=Homo sapiens GN=RPL38 PE=1 SV=2	P63173	212684714	2437902755	1994270462	2411599314	NA	194552995	NA	2157011211	2043897937	2165146065	NA	2461841068	NA	NA	2682465337	2645831646	2260964047	2174773882	2120551767	229154489	NA
Thiosulfate sulfurtransferase OS=Homo sapiens GN=TST PE=1 SV=4	Q16762	2126874758	2176923138	2309472282	2112125388	NA	1991843584	2005929936	2424567716	247629016	2298540561	2065199331	2347609014	NA	2053955242	2075922567	2367202315	2514940058	2184447891	2121230281	2445752288	211109368
Glutamine--tRNA ligase OS=Homo sapiens GN=QARS PE=1 SV=1	P47897	2127460701	2134240881	1982592536	NA	NA	2079251967	NA	2226809334	2176674352	2131313965	NA	2218463092	2065028856	208226366	2269015094	2247345986	2257114353	NA	2080494131	2137923093	NA
Ras-related protein Rab-5C OS=Homo sapiens GN=RAB5C PE=1 SV=2	P51148	2127486062	2446492042	226043478	2431277645	2257836151	2265183767	2365546167	2183219468	2407346307	228087661	2021553542	2443182433	2135911623	2187506595	2475833595	2475069786	2169374005	240865463	2347436045	2417148819	2187950194
Ubiquitin-associated protein 2-like OS=Homo sapiens GN=UBAP2L PE=1 SV=2	Q14157	2127634492	2192390722	1903942619	2044069111	1986550182	233744231	1921101744	2416904185	2131278223	2273219736	1852428502	2304907934	NA	1840930619	2302089564	2421970438	2385531809	1849981528	2281577919	2402984108	2221753851
3-ketoacyl-CoA thiolase, mitochondrial OS=Homo sapiens GN=ACAA2 PE=1 SV=2	P42765	212818512	2221886767	2417668107	2294388473	NA	2321937088	2114828778	2527670406	2291342122	2157313363	NA	23076138	NA	NA	243308792	235206733	2278703917	223030252	NA	2306121038	NA
DnaJ homolog subfamily B member 11 OS=Homo sapiens GN=DNAJB11 PE=1 SV=1	Q9UBS4	2128709931	2393156857	NA	2009296058	2159836371	2138915941	NA	233070777	2275559971	2133787851	NA	2075301657	2190456885	2248027582	2529413865	2136992638	2393839457	NA	2284096602	2174624281	213154453
Hydroxyacyl-coenzyme A dehydrogenase, mitochondrial OS=Homo sapiens GN=HADH PE=1 SV=3	Q16836	2128922124	2098606654	2049794194	2195285452	NA	2079274094	NA	2064124079	2226890648	2098048424	1991522946	232263622	203560354	2148844783	2336726087	2321247545	222225249	2016594645	2135167617	239251935	2014043776
28S ribosomal protein S34, mitochondrial OS=Homo sapiens GN=MRPS34 PE=1 SV=2	P82930	2129544044	2325726003	2071640351	NA	NA	2100224283	NA	21514602	2144319472	2187239729	NA	2303344818	NA	NA	2260305713	2489633288	2397300674	NA	2087373358	NA	209386376
Fatty acid synthase OS=Homo sapiens GN=FASN PE=1 SV=3	P49327	2130363628	2254348745	2086147282	NA	NA	2226658943	NA	2133943735	2376898073	2237328164	1984761843	2133938748	NA	NA	2420817997	2403317906	2198746671	NA	2240722689	2411389879	2174276268
Exosome complex component RRP41 OS=Homo sapiens GN=EXOSC4 PE=1 SV=3	Q9NPD3	2131433537	2345657519	2107359619	2279355309	NA	NA	NA	2157816244	2421140324	2171313275	NA	2229479596	NA	2109229669	2312849428	2416872478	231890433	2158374553	223506559	2375112047	NA
Fructose-1,6-bisphosphatase 1 OS=Homo sapiens GN=FBP1 PE=1 SV=5	P09467	2131578622	247624107	2375757932	2064916246	2170205205	2169634169	NA	NA	2455441766	2226701725	NA	2151422876	NA	2113254336	2258559931	2106701203	233514776	NA	2493156857	2361895791	2503399541
Ribosome-binding protein 1 OS=Homo sapiens GN=RRBP1 PE=1 SV=4	Q9P2E9	2132169851	2213915594	205965054	NA	2207623365	2269010673	NA	218571823	231434721	2206590362	NA	2231323319	NA	2167341308	2169451218	2199942837	2190488335	NA	2378390816	2042850314	2369310375
Angiotensinogen OS=Homo sapiens GN=AGT PE=1 SV=1	P01019	2132219073	2317257667	2157433952	2279406505	NA	2185064857	NA	2431706179	2129470185	2305770575	NA	2234642923	NA	NA	NA	2274936524	2204585409	2120827442	2340800661	209998465	2271273397
NADH dehydrogenase [ubiquinone] iron-sulfur protein 3, mitochondrial OS=Homo sapiens GN=NDUFS3 PE=1 SV=1	O75489	2132592099	2276935544	2040430954	222955216	1991814814	2052455479	1983837308	2081025959	2357414681	2220864157	1965381095	2233584513	2042176122	NA	2369257332	2507461494	244333457	2105777352	1979092596	2319306633	NA
Cytochrome b-245 heavy chain OS=Homo sapiens GN=CYBB PE=1 SV=2	P04839	2132715937	NA	2003911669	NA	2607426968	2053858506	NA	2156508528	2064059623	2120985245	NA	2139870564	2430255705	2297722657	2275573085	2020614681	2160759072	NA	2419277413	2292530761	2235918359
Moesin OS=Homo sapiens GN=MSN PE=1 SV=3	P26038	2133412254	224539028	20305749	2285753068	204521101	2429723023	2122782716	2374840479	2077710813	2296831744	203837358	2299995986	2071875071	213094225	2347201056	2339672243	2338405365	2317919902	2209461183	236076986	221524942
Prolargin OS=Homo sapiens GN=PRELP PE=1 SV=1	P51888	2133492025	2404670479	2247105621	2692283313	2105696243	2476199617	2557325057	2283778496	1745953249	2499823767	2453415075	2467638941	2225923941	NA	2054578051	2441144713	2241930331	2442098329	2188698433	2658505024	2312429614
ADP-ribosylation factor 3 OS=Homo sapiens GN=ARF3 PE=1 SV=2	P61204	2133869398	244781999	2088035265	2271698456	NA	2028476578	2094918765	NA	227508893	2170328454	NA	2307761944	2120204591	NA	2601078817	2590634132	2346299258	2087964628	2176137898	2266978814	2146018036
ADP-ribose pyrophosphatase, mitochondrial OS=Homo sapiens GN=NUDT9 PE=1 SV=1	Q9BW91	2134080059	NA	2096200475	NA	NA	2149065397	NA	21917551	2303090486	2158803991	NA	2211688079	NA	NA	2160964047	2297480004	2516631121	NA	NA	2237128873	1897085335
Cytochrome b-c1 complex subunit 1, mitochondrial OS=Homo sapiens GN=UQCRC1 PE=1 SV=3	P31930	2134282996	2461339313	2321855382	2179411762	2057560698	1965811335	2013838072	2309654282	2445148862	2311899767	NA	2263727023	NA	2122750967	2338078159	2474528123	2503134811	1976930923	224760083	2140589274	2148158633
Replication protein A 70 kDa DNA-binding subunit OS=Homo sapiens GN=RPA1 PE=1 SV=2	P27694	2134436246	NA	NA	NA	NA	NA	NA	NA	NA	NA	NA	2406551335	NA	NA	2144954727	2228760228	NA	2271485036	NA	NA	NA
Bisphosphoglycerate mutase OS=Homo sapiens GN=BPGM PE=1 SV=2	P07738	2134622281	NA	2297871649	2243303673	2242696445	NA	2622155565	2258585613	NA	2312171374	2498332086	2516459269	NA	NA	NA	219598852	2267478196	2603677846	2139074511	2205774107	2192419522
Coordinator of PRMT5 and differentiation stimulator OS=Homo sapiens GN=COPRS PE=1 SV=3	Q9NQ92	2135285001	2213669472	NA	2097265915	NA	NA	NA	2068058043	2095491448	2183884468	NA	2155248069	2129300215	2169321361	NA	NA	2230151818	2159616168	2249580844	2185402689	2296116674
Succinate dehydrogenase assembly factor 2, mitochondrial OS=Homo sapiens GN=SDHAF2 PE=1 SV=1	Q9NX18	2136157237	2057493693	NA	NA	NA	2004285685	NA	210096412	2319817432	2032894662	NA	2292154231	NA	2107510136	NA	NA	NA	NA	2117513075	NA	2026107884
Legumain OS=Homo sapiens GN=LGMN PE=1 SV=1	Q99538	2136304377	2509550725	2308837811	NA	2085754639	2234625455	2166180052	NA	2226834678	2440874724	NA	NA	NA	2316525358	2445117358	2250835714	2521976881	2116467857	2545438518	2423436549	2509154243
NADH-cytochrome b5 reductase 3 OS=Homo sapiens GN=CYB5R3 PE=1 SV=3	P00387	2137493445	2451300189	208035018	2458904378	1991119082	2352168851	2252432857	2312531893	2223839991	2401957347	2140857563	2366022659	195021545	2015583957	239028402	2372525975	2332686476	2412000521	1910886092	2172321201	2155194915
Transcription factor A, mitochondrial OS=Homo sapiens GN=TFAM PE=1 SV=1	Q00059	2138300005	2171830449	2069733063	2237836411	NA	2119675045	NA	2210500987	2234090875	2144300501	NA	2353995539	1994313653	NA	2308272644	2596748902	240715368	2066102777	216185375	2335827897	1856279422
Staphylococcal nuclease domain-containing protein 1 OS=Homo sapiens GN=SND1 PE=1 SV=1	Q7KZF4	2138529451	2274154033	1944471521	1894576955	2136294457	2056164635	1876362447	2167209322	2186337887	2158268494	1770994055	2145255339	1935565602	2099280441	2486251952	245460489	2184647735	1984584826	2184720464	219822327	2125569738
Poly(U)-binding-splicing factor PUF60 OS=Homo sapiens GN=PUF60 PE=1 SV=1	Q9UHX1	2138639088	2189844769	NA	2073487909	NA	2246802364	NA	2266346015	240757173	2243451222	NA	2431067486	2019288894	NA	2396978849	2449972618	2482183349	1950469995	2401989268	2239762376	2002469582
Ras-related protein Rab-4B OS=Homo sapiens GN=RAB4B PE=1 SV=1	P61018	2138724805	224539896	NA	NA	NA	NA	NA	2352947013	NA	2342906823	NA	2327445628	NA	NA	2350272527	NA	NA	NA	NA	2334660607	2442460858
Endonuclease domain-containing 1 protein OS=Homo sapiens GN=ENDOD1 PE=1 SV=2	O94919	2138930567	2021220483	2060289783	2241345848	1880506263	2023172085	2010791898	2255652152	1940413527	2309984774	NA	2065584054	NA	2103505244	2286289723	NA	2306553517	1955911184	2020630528	2030999581	2270296509
LRP chaperone MESD OS=Homo sapiens GN=MESD PE=1 SV=2	Q14696	2139050526	2297481387	NA	2094365041	2052741648	230877277	NA	2243163139	2317520513	2212866831	NA	2242979357	NA	2165466523	2385563838	232859607	2334765981	2159265971	2199984953	2252972996	2179639738
Apolipoprotein A-IV OS=Homo sapiens GN=APOA4 PE=1 SV=3	P06727	2139112559	2375676239	2174537892	2417041783	200774168	2197885319	2229269915	2162505446	2158204791	2417498147	2215711598	2540232614	207578268	NA	NA	2201793403	2039681225	2254715937	2371600628	2421256587	2307818591
Inorganic pyrophosphatase OS=Homo sapiens GN=PPA1 PE=1 SV=2	Q15181	2139237052	2474587953	2192890453	2103102955	NA	2285989694	1987469465	2244301923	2313239075	2341947722	1978081641	2291223524	1984045625	2206918436	2414350746	2478745349	2556702441	2107134334	2417886202	250338833	2153380192
Vigilin OS=Homo sapiens GN=HDLBP PE=1 SV=2	Q00341	2139483474	2397760408	2102150245	2101362792	2103242228	2429953217	2056161982	2432360341	2204659354	2352398576	2167276394	2335746844	1986023951	1979589168	231151076	2342208761	231151076	2016491681	2062918806	2318933245	2175659749
Ras GTPase-activating protein-binding protein 1 OS=Homo sapiens GN=G3BP1 PE=1 SV=1	Q13283	2140254984	2513161723	2078781664	2115696232	2039189534	2407755182	2086257255	2386524536	2455541128	2437035242	2069605823	2426503539	1960995131	2198377231	2429142043	2567681535	2574366504	2028499933	210859239	2433575369	196319754
Caveolae-associated protein 3 OS=Homo sapiens GN=CAVIN3 PE=1 SV=3	Q969G5	2140320483	2317522041	2448699835	2655918512	2203170753	2355631058	2613760477	2418113215	1862395049	2530312267	2587823868	2463219499	2521803504	NA	2021195834	187073051	2249374858	2579365037	NA	2108567675	2515442301
Protein S100-A10 OS=Homo sapiens GN=S100A10 PE=1 SV=2	P60903	214056577	2753662138	2314162982	2566196151	1984431398	2333402029	2223311152	2650347492	2112799304	2623642315	2182546024	22934675	216063522	NA	2432584751	21844792	2640105385	2405709945	NA	2103356096	2229087151
Latent-transforming growth factor beta-binding protein 2 OS=Homo sapiens GN=LTBP2 PE=1 SV=3	Q14767	2141754024	2065404365	1691572807	1895284074	2170397636	2224187349	2004711743	2561034106	1722011083	2400689323	1948218487	2460092484	2232336142	2010889642	197506914	2010193888	1889608941	2087231621	2127208082	2231849461	1905040172
CD2 antigen cytoplasmic tail-binding protein 2 OS=Homo sapiens GN=CD2BP2 PE=1 SV=1	O95400	2142306912	2304543205	NA	2300781784	2161063682	229414317	NA	234151334	2321328475	2423099931	NA	2263199717	NA	NA	2479792761	2373038219	2432782016	NA	2278258944	2211112949	2196226799
T-complex protein 1 subunit alpha OS=Homo sapiens GN=TCP1 PE=1 SV=1	P17987	2143122768	2129091446	2010001631	2055247253	1953863391	1995178568	1815664368	2056976122	2414293818	2138054414	1982605847	2229088157	1780465053	1889574389	2383932581	2470252122	2160522252	1992169783	2146112457	2339664907	206808471
Sec1 family domain-containing protein 1 OS=Homo sapiens GN=SCFD1 PE=1 SV=4	Q8WVM8	2143148934	2215986368	2300405689	NA	1952668155	2233009891	NA	2257923796	237050158	2273783936	NA	2221600873	NA	2310360352	2384667967	2172821005	NA	NA	2291696757	2254212047	NA
Protein HGH1 homolog OS=Homo sapiens GN=HGH1 PE=1 SV=1	Q9BTY7	2143388979	2226200069	NA	2010405293	2047704272	2244923227	NA	2127152228	2395994439	2228484973	NA	NA	2053110563	2047387142	NA	2040018157	2503711225	NA	2319460298	2191932461	2135360284
28S ribosomal protein S28, mitochondrial OS=Homo sapiens GN=MRPS28 PE=1 SV=1	Q9Y2Q9	2143669988	2263306046	NA	NA	NA	2237260128	NA	2290798175	2497596269	2284410573	NA	2452821288	NA	NA	2382465337	2500312183	2355305695	2140175614	2142023146	2262428765	NA
Tubulin beta-6 chain OS=Homo sapiens GN=TUBB6 PE=1 SV=1	Q9BUF5	2143727416	2443908099	220220202	2402621507	182531538	2441073641	2338493419	2407592996	1871891379	2342368289	2124076006	2338255381	1854387399	NA	2264555989	2338489447	2264915781	2260810747	1947273939	2257568599	2017219618
Protein S100-A4 OS=Homo sapiens GN=S100A4 PE=1 SV=1	P26447	2144070882	2889291023	226109843	2555085754	2313059544	2277567123	2382874621	2362310598	2088394891	2482301409	219245876	2520393514	2648205739	2365247755	2642077578	2675236717	2650998371	2349659352	2299001962	2696950411	2390289263
CUGBP Elav-like family member 2 OS=Homo sapiens GN=CELF2 PE=1 SV=1	O95319	2144614174	NA	2189914709	227649187	NA	NA	NA	2389204021	NA	2375099632	NA	NA	NA	NA	2512421365	NA	2326675276	2312748878	NA	NA	NA
3-ketoacyl-CoA thiolase, peroxisomal OS=Homo sapiens GN=ACAA1 PE=1 SV=2	P09110	2144614174	NA	NA	NA	NA	NA	NA	2260964047	2445513053	NA	NA	NA	NA	2493156857	NA	NA	2190920076	NA	NA	2172511769	2302467797
GPALPP motifs-containing protein 1 OS=Homo sapiens GN=GPALPP1 PE=1 SV=1	Q8IXQ4	2144614174	NA	NA	2150776086	NA	2151944267	NA	NA	NA	NA	NA	NA	NA	NA	NA	2150835714	2103021616	212376717	NA	2264916884	NA
NADH dehydrogenase [ubiquinone] iron-sulfur protein 7, mitochondrial OS=Homo sapiens GN=NDUFS7 PE=1 SV=3	O75251	2144864396	22592266	2190461296	2299423027	NA	2202292919	2178679832	1999627677	2201020827	2133727686	NA	2277873759	2039168378	215263499	2175954893	2444979281	2132435505	2219354221	2214871381	2169884672	1997419202
Double-stranded RNA-binding protein Staufen homolog 1 OS=Homo sapiens GN=STAU1 PE=1 SV=2	O95793	2145110463	228781118	NA	NA	NA	2286244781	NA	2297083141	2252803817	NA	NA	2197875867	NA	NA	236258389	2396140949	2412967052	NA	2375670319	226984335	2329683823
Phosphomevalonate kinase OS=Homo sapiens GN=PMVK PE=1 SV=3	Q15126	2145344933	2376670992	1981195285	2295524577	201705906	2167290987	2076899885	2304760055	2202655783	2414469671	2077695049	2369440042	2053728592	1950508146	2372514308	2485628044	2449416326	2134833856	2215273481	2188420661	2061263464
Beta-hexosaminidase subunit beta OS=Homo sapiens GN=HEXB PE=1 SV=3	P07686	21456128	2225625616	2107003504	1995504588	2179493713	195445785	NA	215400911	2006609844	2054082781	NA	NA	NA	2116806737	2286541424	2133230309	2461949012	NA	2369928127	22279403	222195747
Fumarylacetoacetate hydrolase domain-containing protein 2A OS=Homo sapiens GN=FAHD2A PE=1 SV=1	Q96GK7	2147567825	2134488382	NA	2095387401	2020324396	NA	NA	2312579266	2412772728	2156070131	NA	2176826428	NA	NA	NA	NA	2280014846	NA	NA	2191515121	207617125
ADP-sugar pyrophosphatase OS=Homo sapiens GN=NUDT5 PE=1 SV=1	Q9UKK9	2147912214	2338798547	2074855142	2101567531	1979317119	2041075437	NA	2216877524	2525399751	2273822474	NA	2083119481	2027350727	2339961024	2476232973	2379395681	2393311996	2034590754	2219641748	2405265274	2181438567
Biglycan OS=Homo sapiens GN=BGN PE=1 SV=2	P21810	2148075939	237654513	2161093637	2484532468	1830169668	2561493441	2485277845	2507275161	2032241134	2304821089	2322944296	2523272287	1912288374	NA	2031011839	2253882532	2315418023	2398983206	2170730062	2566933522	2160761981
Proteasome inhibitor PI31 subunit OS=Homo sapiens GN=PSMF1 PE=1 SV=2	Q92530	2148081861	2120116197	2163407527	22257451	NA	2127615451	2342072089	2343031657	2360907314	2401403073	2282381578	2151070573	NA	2512421365	233568744	2320963909	2346378961	2107700006	2300578399	2233367559	2232394704
PDZ domain-containing protein 11 OS=Homo sapiens GN=PDZD11 PE=1 SV=2	Q5EBL8	2148124884	2327949187	2245097941	2317257667	NA	2125908931	NA	2380957804	2183274351	NA	NA	NA	NA	NA	2366618289	2183489722	2440112932	NA	NA	2155408895	2248311
60S ribosomal protein L37a OS=Homo sapiens GN=RPL37A PE=1 SV=2	P61513	2148510431	2372380935	2376164357	2193523556	NA	2334660607	2378619339	240440433	2480440385	2245158174	2156254053	2505245982	NA	NA	2493156857	2497482775	190922805	2547300124	2228458737	2301998393	2131239243
Tryptophan--tRNA ligase, cytoplasmic OS=Homo sapiens GN=WARS PE=1 SV=2	P23381	2148839406	2389397602	2142161322	2283424986	2050154205	2285064138	2138874969	2359498948	2298834558	2384681498	2042694928	2028259887	2003053692	2127546616	2352730509	2371916072	2535342604	2225738413	2082055002	2490099572	2244316891
Peptidyl-prolyl cis-trans isomerase FKBP10 OS=Homo sapiens GN=FKBP10 PE=1 SV=1	Q96AY3	2149782058	2528328332	NA	NA	2214143489	2576418725	NA	2502225171	2369197524	2434549453	NA	2399315437	2120982553	2124832423	2391413305	2414877842	2431744012	NA	2332129792	2384847138	2137373605
Serotransferrin OS=Homo sapiens GN=TF PE=1 SV=3	P02787	2149803775	24148561	2240357749	2308713828	2022818721	2269350756	224922904	2301347348	217606988	2171382961	2145150975	2385480849	2168494842	20454772	2238450101	2390907738	2358217115	2390441593	2467469416	2271602851	2090905352
Eukaryotic translation initiation factor 3 subunit H OS=Homo sapiens GN=EIF3H PE=1 SV=1	O15372	2150272527	2143561107	NA	NA	NA	2160964047	NA	1912265313	2463200829	2156657175	2095756378	2240183559	23747144	2112421365	2370917615	2527774421	NA	2243561107	2399296911	2202467797	NA
Coiled-coil and C2 domain-containing protein 1A OS=Homo sapiens GN=CC2D1A PE=1 SV=1	Q6P1N0	2150272527	NA	NA	NA	NA	NA	NA	NA	2193156857	NA	NA	NA	NA	NA	NA	NA	2319460298	NA	2251234327	2160964047	2249860916
NudC domain-containing protein 1 OS=Homo sapiens GN=NUDCD1 PE=1 SV=2	Q96RS6	2150272527	NA	NA	NA	NA	NA	NA	NA	NA	NA	NA	NA	NA	NA	NA	2350835714	2136863237	NA	2349546945	NA	NA
HIG1 domain family member 2A, mitochondrial OS=Homo sapiens GN=HIGD2A PE=1 SV=1	Q9BW72	2150272527	NA	2482053726	NA	NA	2319460298	NA	NA	2267572966	2533595882	NA	2521787275	NA	NA	NA	2544124294	NA	NA	NA	2308357166	NA
X-ray repair cross-complementing protein 6 OS=Homo sapiens GN=XRCC6 PE=1 SV=2	P12956	2151311895	2179639873	2014969737	2459448146	NA	1990841333	206138122	2062350917	2181642415	2214679251	NA	2395856411	NA	2063878281	23672007	2550412002	24187582	2170326104	209617909	2149841069	2067172912
Syntaxin-7 OS=Homo sapiens GN=STX7 PE=1 SV=4	O15400	215190844	2440929191	198644337	2336450035	2293174017	2224944147	2199587901	2377998784	1990596473	2327708046	NA	2182252544	2068415136	2166568829	2388305783	2150331603	2133179863	2255568842	2059260061	2358460048	2355671539
ES1 protein homolog, mitochondrial OS=Homo sapiens GN=C21orf33 PE=1 SV=3	P30042	2152306364	2196327378	2165128289	2277619006	NA	216363373	NA	2340637806	2171047241	2249713113	NA	2659806079	NA	NA	2444464408	2594222362	2405953006	NA	2219948393	NA	NA
Deoxynucleoside triphosphate triphosphohydrolase SAMHD1 OS=Homo sapiens GN=SAMHD1 PE=1 SV=2	Q9Y3Z3	2152419864	2500564589	NA	1976503536	2072409404	2268324002	2067547949	213633309	2394763607	2170219942	1986475405	2573388929	1934959771	2049391157	2449302916	2537093035	2469056047	2189139222	2305995671	2385923202	2117186023
Metastasis-associated protein MTA2 OS=Homo sapiens GN=MTA2 PE=1 SV=1	O94776	2153248257	2251756367	NA	2066865248	NA	2208361041	2000279439	2197982397	2296676323	2243909241	NA	2106464136	NA	NA	2367727228	2414475964	2275096143	NA	NA	2058778324	2259122413
Filaggrin-2 OS=Homo sapiens GN=FLG2 PE=1 SV=1	Q5D862	2153318038	2375752933	2231715922	NA	NA	2105705866	NA	2121799702	2177217213	2285083686	2221718704	2155944339	214295896	NA	NA	NA	NA	2398332086	NA	2337412675	NA
Negative elongation factor E OS=Homo sapiens GN=NELFE PE=1 SV=3	P18615	2153640757	NA	NA	2080969752	NA	2220518605	NA	NA	NA	NA	NA	2288869487	NA	NA	225482121	2324508423	2328664451	NA	NA	NA	NA
CGG triplet repeat-binding protein 1 OS=Homo sapiens GN=CGGBP1 PE=1 SV=2	Q9UFW8	2153756767	224810979	1979760056	2299433401	NA	NA	NA	2197684117	2079280158	2160635356	NA	NA	NA	NA	2248804424	NA	2236154782	NA	2172318306	NA	2199980404
Coatomer subunit zeta-1 OS=Homo sapiens GN=COPZ1 PE=1 SV=1	P61923	2153963723	2355757438	223493643	2133076419	NA	2315349756	NA	241846623	2476069952	2364615728	2100959757	2335045795	2219402328	2214328359	2415135085	2400842646	2396916072	214189005	2411301428	2472077034	2394544936
Leucine-rich repeat flightless-interacting protein 1 OS=Homo sapiens GN=LRRFIP1 PE=1 SV=2	Q32MZ4	215442063	2183039346	NA	NA	2211923802	1933079825	NA	2191620226	1878386491	2203819278	NA	NA	1926664786	1992497086	1915083504	2061867054	2171655568	NA	1916599421	2289914709	2267680937
DNA-3-methyladenine glycosylase OS=Homo sapiens GN=MPG PE=1 SV=3	P29372	2154423557	2417257667	NA	2382581652	NA	2156907282	NA	2203685203	2295978604	2322088126	NA	2087661913	NA	NA	NA	2307329856	244770554	2247708379	2239723625	222814491	2253791408
Mitochondrial import receptor subunit TOM34 OS=Homo sapiens GN=TOMM34 PE=1 SV=2	Q15785	2154589827	2144954585	NA	1974518255	NA	1951709254	NA	2183018194	2196907218	2046845516	NA	2177187499	NA	2095494405	2235492427	2335356828	22715635	NA	2059009111	2321207928	NA
Syntenin-1 OS=Homo sapiens GN=SDCBP PE=1 SV=1	O00560	2154917947	221926263	2087107369	NA	NA	NA	2058322502	2264811462	2265205792	2238015863	NA	NA	NA	NA	NA	2136441784	2193610492	2106593862	2192692438	2148857237	NA
RuvB-like 2 OS=Homo sapiens GN=RUVBL2 PE=1 SV=3	Q9Y230	2155153653	2192033948	2009575185	2243782476	2144355487	2098114028	2020126483	2123633849	2595317998	22066356	2099087141	2460691095	2072055703	2124126808	2434014833	2561598521	2145857391	2324579098	240151736	2501705627	1986078933
AMP deaminase 2 OS=Homo sapiens GN=AMPD2 PE=1 SV=2	Q01433	2155184067	2122426074	NA	NA	2164830797	2245851042	NA	236290058	2248593328	2448796192	2167369296	NA	2153733606	NA	212724151	2226728411	2401747116	2284772111	2318022237	2148100095	221054921
tRNA (adenine(58)-N(1))-methyltransferase catalytic subunit TRMT61A OS=Homo sapiens GN=TRMT61A PE=1 SV=1	Q96FX7	2155717305	2262594229	NA	NA	NA	NA	NA	223070777	2410149357	NA	NA	NA	NA	NA	2329413865	2108454943	206747355	NA	NA	2096327743	NA
Insulin-like growth factor 2 mRNA-binding protein 2 OS=Homo sapiens GN=IGF2BP2 PE=1 SV=2	Q9Y6M1	2155758692	223335533	1788556683	1853820012	NA	2173295845	NA	2055947071	2130059838	1830888822	NA	1917259225	NA	179550153	2547598524	2423854092	2387984879	1973143453	2091039583	2163899466	NA
Plasminogen OS=Homo sapiens GN=PLG PE=1 SV=2	P00747	2155895148	2139735401	2062739318	2080086345	2131059565	2070251583	2055210885	2259001167	2296353686	2133790278	2118976069	2049171814	NA	2019075624	NA	2292239342	2067044635	2219611374	2440800661	2381738577	2230754139
Toll-interacting protein OS=Homo sapiens GN=TOLLIP PE=1 SV=1	Q9H0E2	2156481554	2452378085	2257217123	2415221794	2229278365	2306631388	NA	2356500067	2334494666	2428227339	2216898564	2396202351	2443486347	2421844404	2313901848	2326753508	2319358716	2326104829	2261177275	2380306894	2209927303
Pumilio homolog 1 OS=Homo sapiens GN=PUM1 PE=1 SV=3	Q14671	2157181623	NA	NA	NA	NA	2155700693	NA	2047649418	NA	NA	NA	NA	NA	NA	2094118	2193960538	2278161768	NA	2222788087	NA	NA
Heterogeneous nuclear ribonucleoprotein D-like OS=Homo sapiens GN=HNRNPDL PE=1 SV=3	O14979	215758708	2378678131	1949927878	2260496694	NA	1978939518	1916322412	2204251204	2097683278	2110850004	1894375462	2169449778	NA	1941721796	2540391881	2312651155	2317231481	NA	2201751093	2089401949	2144913331
Procollagen galactosyltransferase 1 OS=Homo sapiens GN=COLGALT1 PE=1 SV=1	Q8NBJ5	2158083739	2478353782	2112319366	NA	NA	256150949	NA	2585294383	2363200829	2200592922	NA	2304334899	NA	NA	2444356126	2369278171	2383875507	NA	2166037638	2173621608	NA
26S proteasome non-ATPase regulatory subunit 5 OS=Homo sapiens GN=PSMD5 PE=1 SV=3	Q16401	2158360763	2027652942	NA	2303060372	NA	NA	2015252811	2110011426	2179162098	2046201157	NA	2176434132	207535728	2170819281	2223304881	2287201625	2349742942	2024305623	2137615614	2411477309	2056023695
Filamin-B OS=Homo sapiens GN=FLNB PE=1 SV=2	O75369	2158479309	2126812042	2007564829	1892381674	1880669981	2123279495	NA	2178453743	2237355035	2165277622	1839527916	2029531963	NA	1843270738	2161146077	209533188	2289819365	1902560626	222526125	2099121461	2187005768
Eukaryotic translation initiation factor 3 subunit B OS=Homo sapiens GN=EIF3B PE=1 SV=3	P55884	2158797615	2271266307	2349050542	2197854356	2390670236	2197425543	2178906252	236691432	2339670359	2380366511	2293883244	2076395109	2105837894	2252479027	2436649809	2136431073	2082941899	2190871064	2058562595	2244385713	2386844618
Asparagine--tRNA ligase, cytoplasmic OS=Homo sapiens GN=NARS PE=1 SV=1	O43776	2159185057	NA	2153985691	2158386501	NA	NA	NA	2397004272	2175972099	2117484765	NA	2315897907	NA	NA	2389425114	2313638836	NA	2177125364	2220653918	2346208329	2179441701
Programmed cell death protein 10 OS=Homo sapiens GN=PDCD10 PE=1 SV=1	Q9BUL8	2159649074	2447415183	1991856389	2189880626	NA	2048206436	NA	2240500479	209284696	NA	NA	2277606604	NA	NA	2291267247	2037004927	2531859169	2060964047	2051188911	2408357166	2066240164
Apolipoprotein M OS=Homo sapiens GN=APOM PE=1 SV=2	O95445	2160038531	239345432	2289744707	235865463	NA	2206988793	231969084	2509955895	2310248809	2483274569	2330889125	2347769403	NA	NA	2007939347	2297296929	2373562324	2371392432	2360929949	2240377385	NA
Myeloid-derived growth factor OS=Homo sapiens GN=MYDGF PE=1 SV=1	Q969H8	2160199923	247834178	2571362205	2393156857	2061851703	2453103064	2293040069	2408586347	2508999793	2465146065	2212766307	2587779731	2186279673	2147760579	2563480331	2473460189	NA	2531393252	2289462372	2654300328	NA
Ras-related protein Rab-10 OS=Homo sapiens GN=RAB10 PE=1 SV=1	P61026	216058302	2351851552	2297066356	2249694346	NA	2192160701	NA	NA	2282451257	2255723811	2068157925	2246889097	NA	NA	2497443351	2388602165	2283974421	2344159741	NA	2100306771	2189558825
Cystatin-C OS=Homo sapiens GN=CST3 PE=1 SV=1	P01034	2160655369	2259165062	2704926619	NA	NA	218888837	2263493166	2562730144	2672615118	2637565393	2554082192	2403253796	NA	205862813	2450102091	2502907381	2379502167	2228531554	2495866364	2572341333	2671583988
Myosin light chain kinase, smooth muscle OS=Homo sapiens GN=MYLK PE=1 SV=4	Q15746	2160817986	NA	2782053726	2691845526	247271019	2293942563	2749791539	2407948698	NA	2436766768	2637902755	2518383361	2334013886	222495754	2052040375	NA	2338353321	2711599314	NA	2032861478	239378536
Pyruvate kinase PKM OS=Homo sapiens GN=PKM PE=1 SV=4	P14618	2161018648	2378969693	2057432911	2247893447	2192882169	2389775668	2316627565	2412062659	2675089516	2461246131	2049612224	2487173767	2080938568	2099164044	2640162763	2566509203	2416974093	2348230042	2449036761	2557519245	2254934825
Protein AMBP OS=Homo sapiens GN=AMBP PE=1 SV=1	P02760	2161112214	2161925589	2331136084	246770663	1785715026	2256261719	231759873	2389204021	2345959077	2393506412	2286265563	2261825135	NA	2405749722	2248499006	2289887582	2146587494	2349492384	2173463644	2414714516	2091186251
Calponin-1 OS=Homo sapiens GN=CNN1 PE=1 SV=2	P51911	2161664217	1806158071	2599031128	2806747289	2271410437	2238036247	2678853411	242269265	NA	2347099298	2568366	2554825784	2494708715	2055181284	2106471722	NA	2315467074	257009243	NA	2157963832	2735425505
N-sulphoglucosamine sulphohydrolase OS=Homo sapiens GN=SGSH PE=1 SV=1	P51688	2162355551	2225400983	2169436382	2219968094	NA	2039913343	1985119193	2276145395	2071142455	2177156909	NA	1949249195	NA	2056194213	227924181	2315491742	2458969599	1938123029	1999504713	2589670467	219567076
DNA-dependent protein kinase catalytic subunit OS=Homo sapiens GN=PRKDC PE=1 SV=3	P78527	2162443075	216309884	1852162172	1891157093	1977206243	NA	NA	NA	2243169163	2241898123	1911808283	2348090716	1869260507	182190855	2392938677	2433432774	1898195879	NA	2204027483	2237045281	2036383911
L-amino-acid oxidase OS=Homo sapiens GN=IL4I1 PE=1 SV=1	Q96RQ9	2162780832	2423348018	NA	NA	2188604848	2256571647	NA	1845586138	240097568	2261502714	NA	214627227	1921979066	211376935	2475338224	2487808094	2494480706	1802256135	219560335	2318293577	2213830273
Aminoacyl tRNA synthase complex-interacting multifunctional protein 1 OS=Homo sapiens GN=AIMP1 PE=1 SV=2	Q12904	2162862282	2155679582	207609186	NA	2362428409	2134902796	NA	2310233342	2390567793	2153939777	NA	2239686275	NA	NA	2148633476	2306297843	2343203776	NA	2407385308	2301621616	232327846
SH3 domain-binding protein 1 OS=Homo sapiens GN=SH3BP1 PE=1 SV=3	Q9Y3L3	2163387295	2288858196	2286779099	NA	2300585107	2232292488	2189538609	NA	2190340104	224911799	NA	NA	NA	2315051353	2312421365	2032411002	2511753356	2022361685	2287142286	NA	214210357
Dynactin subunit 3 OS=Homo sapiens GN=DCTN3 PE=1 SV=1	O75935	21642379	2193587453	NA	2388140802	2281194425	2310440517	2157091969	2331425033	2539100019	2448796192	NA	2386129711	2480945818	2228057642	2138258558	NA	2350133588	2319460298	2425168051	2473391545	2481413234
NADH dehydrogenase [ubiquinone] 1 alpha subcomplex subunit 5 OS=Homo sapiens GN=NDUFA5 PE=1 SV=3	Q16718	2164523212	24103867	2113579295	2216682073	2150487044	220274483	NA	2148338208	2328815348	229895634	NA	2317876327	NA	2164883355	2323815223	2506435653	2544028164	NA	2203763635	2228502567	218722775
Haloacid dehalogenase-like hydrolase domain-containing 5 OS=Homo sapiens GN=HDHD5 PE=1 SV=1	Q9BXW7	2164704058	2104937381	NA	2059755002	NA	2085474515	NA	2277522654	219670157	2065876212	NA	2167352954	NA	NA	2135941446	2265238251	2359353375	NA	NA	2151742145	NA
AP-1 complex subunit beta-1 OS=Homo sapiens GN=AP1B1 PE=1 SV=2	Q10567	2165449171	2090650836	NA	NA	2188490612	2207022695	NA	NA	2325349666	2132953256	NA	NA	NA	NA	2275432079	NA	2249200218	NA	2273112172	2299430432	2250026143
Pre-mRNA-processing factor 19 OS=Homo sapiens GN=PRPF19 PE=1 SV=1	Q9UMS4	2165506394	215165975	NA	NA	NA	NA	NA	2119171505	2268853239	NA	NA	2301340084	224902222	NA	2219428432	2488181553	2171756775	2168821108	2352349664	2293986935	NA
Inter-alpha-trypsin inhibitor heavy chain H4 OS=Homo sapiens GN=ITIH4 PE=1 SV=4	Q14624	2165889309	2250495904	2315717955	2072886487	2131379808	2187136701	2252378603	243504683	2344104319	231078945	2189106833	2385187241	2008299321	2089342123	2178120461	2321430664	2314341867	2342806471	2217962874	2160169386	1974113828
Leucine-rich repeat-containing protein 47 OS=Homo sapiens GN=LRRC47 PE=1 SV=1	Q8N1G4	2166382117	2230807334	2074164539	2338976752	2070936273	2268681694	2038457189	2264143498	2325985354	2373713543	2103260472	2510907704	NA	2136500099	213008583	2375959478	2274147101	2278269252	2057873317	2340596481	2122530928
Serum paraoxonase/arylesterase 2 OS=Homo sapiens GN=PON2 PE=1 SV=3	Q15165	2166616655	2425172988	NA	2112506111	NA	2226994182	NA	2248702568	2255837831	2182165911	NA	228443712	NA	NA	2397165374	2369316912	2448897877	NA	NA	234340813	NA
Proline-rich AKT1 substrate 1 OS=Homo sapiens GN=AKT1S1 PE=1 SV=1	Q96B36	2166668741	2335633733	2256440456	2379406505	2167354069	2200342224	NA	2321038691	223959568	2386580963	NA	2182941963	NA	NA	2174388968	2214492635	2243972328	2117825007	2168788692	NA	2183785829
WAS/WASL-interacting protein family member 1 OS=Homo sapiens GN=WIPF1 PE=1 SV=3	O43516	2166815123	2355959979	2145265123	NA	2242106926	2558761417	NA	2312152205	NA	2384410573	NA	2274410065	2437698664	2289984241	2308768777	NA	2146924621	NA	2175639512	227268334	2286924576
Olfactomedin-like protein 3 OS=Homo sapiens GN=OLFML3 PE=2 SV=1	Q9NRN5	2166999481	2093866207	NA	2351027568	2258390689	2433003077	NA	250072599	NA	2504982986	2419185824	NA	NA	2147886478	NA	2316896003	2031967929	2498608995	2348854058	2290738364	NA
Selenide, water dikinase 1 OS=Homo sapiens GN=SEPHS1 PE=1 SV=2	P49903	2167511404	2481207962	204521316	240186314	20251526	2179686333	2061556414	2407343623	2177145758	2316511788	2100521223	2193083671	2041809121	2032498001	2374751909	2578158117	238985039	2144787401	212526137	2347213283	2151562307
1,2-dihydroxy-3-keto-5-methylthiopentene dioxygenase OS=Homo sapiens GN=ADI1 PE=1 SV=1	Q9BV57	2168091563	2135458402	NA	NA	NA	2116793729	NA	NA	NA	209238942	NA	NA	NA	NA	2352443895	2203077817	2295359488	NA	2150751064	215868007	NA
Succinate dehydrogenase [ubiquinone] flavoprotein subunit, mitochondrial OS=Homo sapiens GN=SDHA PE=1 SV=2	P31040	2168507247	1917453337	1873721465	1771150138	NA	1981985618	NA	2443224849	2443244552	198227336	NA	2491641806	1923675563	NA	NA	2329594215	17590004	2192591977	2281174875	2305195353	NA
Ataxin-10 OS=Homo sapiens GN=ATXN10 PE=1 SV=1	Q9UBB4	2168680459	NA	NA	NA	NA	NA	NA	NA	2113863634	NA	NA	NA	NA	NA	2086451928	2226873709	2291247936	NA	2142434218	2168981518	2176644869
Spectrin beta chain, non-erythrocytic 1 OS=Homo sapiens GN=SPTBN1 PE=1 SV=2	Q01082	2168729099	1975786448	2137645626	2291693051	1999843559	2084641072	1946804415	2228842138	2122799872	2320115942	2026612448	2129034931	1983207062	1981466321	2183922156	2197534486	2203535947	2208575987	2059504388	2029569881	2196903485
S-phase kinase-associated protein 1 OS=Homo sapiens GN=SKP1 PE=1 SV=2	P63208	2168896208	224986444	1939527931	2165688529	1791423797	1893450093	1867256999	2003942177	2161439952	2091270837	1852522493	2089529047	NA	NA	2317123223	2324508423	2378453267	2035229843	2001589719	2137701216	1945227941
Prefoldin subunit 5 OS=Homo sapiens GN=PFDN5 PE=1 SV=2	Q99471	2170743821	2358761417	NA	2204137537	2179808346	NA	NA	2194450763	2208903333	NA	NA	2238137149	NA	226339039	2470917615	2287144877	2481609135	NA	2363899471	2211143019	NA
RNA-binding protein FUS OS=Homo sapiens GN=FUS PE=1 SV=1	P35637	2170853323	2490441391	2089635875	2285628305	NA	2354186277	2088741929	2488790645	2358012984	2387314904	1901154755	2339742521	1729062273	2005953159	2567275121	2454230877	2503816269	2000958487	2283835139	2122243617	2088227889
Complement factor I OS=Homo sapiens GN=CFI PE=1 SV=2	P05156	2170917615	NA	NA	2005709945	NA	NA	NA	2411443263	NA	NA	NA	NA	NA	NA	195678203	NA	2190920076	NA	2240800661	NA	2340934182
Ran-binding protein 9 OS=Homo sapiens GN=RANBP9 PE=1 SV=1	Q96S59	2170917615	NA	NA	NA	NA	NA	NA	NA	2246762147	NA	NA	NA	NA	NA	2138724805	2174936524	NA	NA	2189343344	NA	NA
28S ribosomal protein S26, mitochondrial OS=Homo sapiens GN=MRPS26 PE=1 SV=1	Q9BYN8	2171119118	2442633326	2296188285	NA	NA	NA	NA	2336981346	2492976407	NA	NA	24212708	2199933463	2284820885	243568744	2494455129	2340318399	NA	2279326014	2274745339	NA
Cathepsin L1 OS=Homo sapiens GN=CTSL PE=1 SV=2	P07711	2171273765	2176124594	214765876	214090077	NA	2091308049	NA	2280957804	2173436587	2342906823	NA	208403781	NA	NA	213742964	2221772928	2513801945	NA	225017463	2384910641	2139337223
Heat shock protein HSP 90-beta OS=Homo sapiens GN=HSP90AB1 PE=1 SV=4	P08238	2171303148	2410905535	2273377795	2273965233	2110164019	2348820864	2132647032	2407494426	2657542476	2428831216	1935385311	2563223228	2274954674	216496913	2633366701	2757383555	2567858783	2299716699	2403264964	2588562118	2137185565
39S ribosomal protein L13, mitochondrial OS=Homo sapiens GN=MRPL13 PE=1 SV=1	Q9BYD1	2171720021	2433011795	2229488006	224535933	NA	2146323353	NA	228554875	2293845512	2274568744	NA	24890712	NA	NA	2386453531	2477684597	2443234707	NA	2187205579	2255321047	2115149047
Ras GTPase-activating-like protein IQGAP1 OS=Homo sapiens GN=IQGAP1 PE=1 SV=1	P46940	2172214239	2287023616	2072125564	2174436893	2023850128	2246635874	2017511973	2167548517	2401903141	2151912216	191338323	2278422181	1991584824	1907102268	2244460181	242465409	2439479151	2057169578	2157961836	2266352793	2138664351
Protein transport protein Sec24C OS=Homo sapiens GN=SEC24C PE=1 SV=3	P53992	2172298099	2237710138	NA	NA	220969613	NA	NA	2098364507	2448974055	2271130135	NA	NA	NA	NA	2389935617	2477143294	2194610164	NA	2289335531	2421958326	2409086086
28S ribosomal protein S23, mitochondrial OS=Homo sapiens GN=MRPS23 PE=1 SV=2	Q9Y3D9	2172983488	2124997967	2106271373	NA	NA	NA	NA	2117745889	229577082	2169650394	NA	2328193944	NA	NA	2357837993	2444650828	2352344686	NA	2177375298	2272079859	NA
28S ribosomal protein S7, mitochondrial OS=Homo sapiens GN=MRPS7 PE=1 SV=2	Q9Y2R9	2173169711	2184277334	NA	NA	NA	228254296	NA	2193710174	2380369375	NA	NA	2493156857	NA	NA	23247133	2562886995	2414122188	NA	215234106	2160470607	NA
Probable ATP-dependent RNA helicase DDX5 OS=Homo sapiens GN=DDX5 PE=1 SV=1	P17844	2174247467	2435183286	2207659693	2156477101	1943090263	2282149452	19277709	23263761	2300406403	2298653393	NA	2424674311	1990701607	211990169	2604106746	2577057599	2423385357	1895583474	2151107789	2279788767	2136045336
Paralemmin-1 OS=Homo sapiens GN=PALM PE=1 SV=2	O75781	2174803506	2380451188	2358305658	2397731124	2532388599	2279949105	2287702429	2567023299	2257907548	2507830027	2311674104	2406280601	2334548116	2079451968	2239931897	2448483715	2338543513	2376281078	2207461284	2354434187	2326112849
Polyadenylate-binding protein 4 OS=Homo sapiens GN=PABPC4 PE=1 SV=1	Q13310	2175418762	2095643251	NA	NA	NA	2148354813	NA	2076023406	2201288699	2114427718	NA	2298873285	NA	NA	2337563475	2480977792	2264096071	NA	2067474052	2259341	NA
Myosin light chain 6B OS=Homo sapiens GN=MYL6B PE=1 SV=1	P14649	2175648186	2422702445	2590460152	2372006446	NA	NA	2223112885	NA	NA	2342906823	NA	NA	NA	NA	NA	NA	2403848377	NA	NA	NA	2387712079
Rap1 GTPase-GDP dissociation stimulator 1 OS=Homo sapiens GN=RAP1GDS1 PE=1 SV=3	P52306	2175648186	2221629805	NA	NA	2236452798	2405709945	2211865412	233070777	NA	2330353735	NA	NA	NA	NA	233568744	2172699743	NA	NA	2272993471	NA	2249860916
Ribonucleoside-diphosphate reductase subunit M2 B OS=Homo sapiens GN=RRM2B PE=1 SV=1	Q7LG56	2175648186	NA	NA	NA	2169710332	NA	NA	217221152	2325349666	NA	NA	2255586922	NA	NA	2138724805	NA	2249416326	NA	2310844633	NA	2266210789
Thyroid hormone receptor-associated protein 3 OS=Homo sapiens GN=THRAP3 PE=1 SV=2	Q9Y2W1	2176066005	2333870255	NA	2280137535	NA	2347152395	NA	NA	2339403226	2068573161	NA	2383304805	NA	NA	2370917615	2431704913	240236101	NA	2182495765	NA	NA
Ras-related protein R-Ras OS=Homo sapiens GN=RRAS PE=1 SV=1	P10301	2176097312	231209241	2576164357	2637902755	226780714	2194689261	263338023	2467631151	2200588618	2372969638	2336272681	241071383	2380088135	225331795	2289495457	2315928668	2250936421	255865463	NA	2268984459	2203492831
Desmin OS=Homo sapiens GN=DES PE=1 SV=3	P17661	2176159715	1874481271	2813504497	2863858022	2517025163	NA	2874522615	2274486394	1860211666	2484091017	2696613384	264778824	2516237932	205648549	2417960792	184128635	2573752218	2900882592	NA	2211584898	2668446982
Hemoglobin subunit alpha OS=Homo sapiens GN=HBA1 PE=1 SV=2	P69905	2176666942	2443167056	263912514	2273897908	2205350833	2440343482	2942675224	2752524703	2204915425	2576278734	2986415755	2802683008	2244240271	2216322523	2245564698	2324018847	2586648377	2704818477	1998055119	2381342102	2279702925
39S ribosomal protein L46, mitochondrial OS=Homo sapiens GN=MRPL46 PE=1 SV=1	Q9H2W6	2178448036	2238271651	NA	2223870681	NA	2193133362	NA	2221967677	2427398823	2229841194	NA	2441059554	NA	2167122003	2347654878	2486639567	2462245812	NA	NA	NA	NA
Barrier-to-autointegration factor OS=Homo sapiens GN=BANF1 PE=1 SV=1	O75531	2178608345	2399264509	1934754877	2637902755	1971675439	2208320971	217414014	2326322597	2185268487	2476453552	2195015815	2431474347	208694603	195704585	2597633587	2607129333	2553858027	2180370633	2428532873	2315187322	2265651745
Cytochrome c oxidase subunit 6C OS=Homo sapiens GN=COX6C PE=1 SV=2	P09669	2178856723	2541846575	2697100677	2525787621	NA	252355084	2485248129	2519451281	231977618	2497946835	2228999539	2647923503	1987999059	1993541842	2521167649	2612971555	247973457	2493156857	2290993786	2282538241	2332379452
UBX domain-containing protein 4 OS=Homo sapiens GN=UBXN4 PE=1 SV=2	Q92575	2179735759	1976100678	2026462217	NA	2267538643	NA	NA	2139454208	NA	2003777219	NA	NA	2237826466	2058309352	2260964047	2380563286	2340425424	2079259567	2228359694	2166505988	2348011542
Xaa-Pro dipeptidase OS=Homo sapiens GN=PEPD PE=1 SV=3	P12955	217978509	2145273871	2147684331	NA	NA	2161689901	2126911877	2132318929	2136151697	2181201396	NA	226451721	2224506488	NA	2408022224	2226728204	2292884586	2291994973	2353107943	2344363064	2230908159
m7GpppX diphosphatase OS=Homo sapiens GN=DCPS PE=1 SV=2	Q96C86	2180035304	2256776331	2133012388	2196154234	2165542716	2268606239	1918688055	2071986585	2107762686	2386942325	206418029	2077819634	206203949	2105288684	2287526157	2210226791	234512491	2203464176	2264003039	2140288877	2112063469
Coronin-1A OS=Homo sapiens GN=CORO1A PE=1 SV=4	P31146	218003542	253048972	2458232139	2152149911	2397386477	2428461401	2461500249	2410123238	2373130721	2441946782	1999039232	2526279836	2178965936	2196801168	2611119485	2358859359	2547786889	24745039	240590241	254413171	2444966005
NADH dehydrogenase [ubiquinone] flavoprotein 2, mitochondrial OS=Homo sapiens GN=NDUFV2 PE=1 SV=2	P19404	2180218431	2164775117	1929881439	2047323513	1850961175	203048645	190177596	2140812875	2182510307	2128249109	NA	2124676109	NA	NA	1927269692	2233774981	2370927687	1939834852	2168005793	2012784878	NA
Cullin-4B OS=Homo sapiens GN=CUL4B PE=1 SV=4	Q13620	2180228555	2105709945	NA	NA	2206907209	2095756378	NA	2085961873	2146762147	2227706514	NA	2233955131	2245763738	2314806039	NA	2018642904	2290920076	1993680522	2078651824	2239391178	2160964047
Zinc finger protein 511 OS=Homo sapiens GN=ZNF511 PE=1 SV=1	Q8NB15	2180228555	2279406505	NA	NA	NA	NA	NA	NA	NA	NA	NA	NA	NA	NA	2312421365	2409331964	2340105385	NA	NA	2334660607	NA
Mitochondrial fission 1 protein OS=Homo sapiens GN=FIS1 PE=1 SV=2	Q9Y3D6	2180228555	2197512215	NA	2217257667	2114536894	NA	1997011846	2185961873	2326171717	2096223909	NA	2187769296	2019800535	NA	2176532669	222415706	2369056047	2219085084	2092641017	2243971547	2099097161
Growth arrest and DNA damage-inducible proteins-interacting protein 1 OS=Homo sapiens GN=GADD45GIP1 PE=1 SV=1	Q8TAE8	2180581248	2351690636	2265486208	2127466536	2146363282	2237260128	NA	2318154682	2410149357	2316603382	NA	2387658373	NA	1790446508	2301173892	2321885052	2350722381	NA	2357793161	2197939709	2273582005
Drebrin OS=Homo sapiens GN=DBN1 PE=1 SV=4	Q16643	2180615564	2069946584	1995254561	2122080772	2093129749	2253389465	1985177382	2380957804	235393838	2314929069	194929381	2154174874	2094026904	195771001	2406722056	2373731583	220232306	2063658857	2119090464	2311808441	220010719
28S ribosomal protein S14, mitochondrial OS=Homo sapiens GN=MRPS14 PE=1 SV=1	O60783	2181000755	2353832255	2310563398	235865463	NA	2274473392	NA	NA	2398922047	2445126529	NA	2484214017	NA	NA	2468631854	2402471252	2279539742	2216108994	NA	2312016967	NA
ADP-ribosylation factor 5 OS=Homo sapiens GN=ARF5 PE=1 SV=2	P84085	2181238129	2476649427	2172075739	2121445041	2241675892	2212599782	NA	2248338258	2294214703	2162101239	NA	NA	2155914422	227334615	2636410378	2274508423	2479318951	2175455297	2304679414	2303189028	2202515834
Ubiquinone biosynthesis protein COQ9, mitochondrial OS=Homo sapiens GN=COQ9 PE=1 SV=1	O75208	2181341382	2088538133	2058582723	1969595103	NA	1987367547	1976740597	2343581444	2181894869	2223333015	NA	2163844866	NA	NA	2227712012	2451401185	2268201958	2051054753	2059329355	2035048105	1917752113
ATPase ASNA1 OS=Homo sapiens GN=ASNA1 PE=1 SV=2	O43681	2181515683	2346326639	2040991175	2089933387	NA	2097416665	2082239545	23870089	2361429125	2298550604	NA	2191831	NA	NA	2480693633	243837249	2403249603	NA	2126970232	2440074839	2110620074
26S proteasome regulatory subunit 8 OS=Homo sapiens GN=PSMC5 PE=1 SV=1	P62195	2181803818	2244297878	NA	2115301023	2150762253	NA	NA	2203514968	2322265417	2051856224	NA	2189492153	2219876678	2246661234	2367006356	2423637306	220527692	NA	2322533379	2295154079	2249654284
Purine nucleoside phosphorylase OS=Homo sapiens GN=PNP PE=1 SV=2	P00491	2182074433	2372178083	2325639995	1861823249	1921395105	2214630622	2416882873	2107946199	250374231	212912347	2052926305	2146131625	1966122128	2064811933	2606191352	2189299028	222114525	230374231	21337314	2390691292	1927687493
DDB1- and CUL4-associated factor 7 OS=Homo sapiens GN=DCAF7 PE=1 SV=1	P61962	2182155547	2297006323	NA	2246193892	NA	2172377515	NA	NA	2096058422	NA	NA	NA	NA	NA	2330764851	2335215295	2304747562	NA	2318824243	2291566358	2088404045
Heterogeneous nuclear ribonucleoprotein H2 OS=Homo sapiens GN=HNRNPH2 PE=1 SV=1	P55795	2182741199	2430561534	205111338	218723749	2014829896	2170222386	1828248378	2263647374	2088577847	2361600293	2091240698	2271478915	2066216794	2450850584	2150390583	2128130668	2245699615	180259289	2356646212	2305246792	2041813259
Septin-9 OS=Homo sapiens GN=SEPT9 PE=1 SV=2	Q9UHD8	2182797033	2346631553	2221696943	2276687645	224813923	2270588306	2085097172	2406257226	2163655032	2386467027	2126332728	2316831635	202660505	1971478301	2411687677	2420362986	2381133145	2252586835	2386028739	234323786	2288353439
40S ribosomal protein S10 OS=Homo sapiens GN=RPS10 PE=1 SV=1	P46783	2182959092	234957925	2163766143	2057681356	1735794049	2241566381	2124618636	2437627503	2209975416	2193382239	2099453319	2422967794	1873164817	2256127198	2499522146	24184814	2360443138	2006333684	2037026107	2114539083	1966946431
Mapk-regulated corepressor-interacting protein 1 OS=Homo sapiens GN=MCRIP1 PE=1 SV=1	C9JLW8	2183214048	2420327898	2123460111	2422075867	NA	2387022206	2253158029	2427430516	2101876436	2500506978	2132805624	2425772372	NA	NA	2416849112	2425409309	2478659023	2171410972	2198500365	2496633904	2155509738
Histone H2A type 1-B/E OS=Homo sapiens GN=HIST1H2AB PE=1 SV=2	P04908	2183218741	2482099126	2497902541	2783066321	2001258935	262111269	2765778363	2483171755	2496816673	2550224649	2771550701	2244250416	1878607333	2042266582	2458256832	2479081695	2465499671	2448027928	2128364157	2160051844	1987027772
Zinc finger CCCH-type antiviral protein 1-like OS=Homo sapiens GN=ZC3HAV1L PE=1 SV=2	Q96H79	2183687571	NA	NA	NA	NA	NA	NA	2287891953	NA	2281529604	NA	2142484472	NA	NA	NA	2362633457	2144366655	NA	NA	NA	NA
Annexin A6 OS=Homo sapiens GN=ANXA6 PE=1 SV=3	P08133	2183921211	2216082425	2201951104	2451653107	NA	2188691868	238558939	2338348063	NA	2384410573	2223242662	2252424628	NA	NA	2385604975	2439847382	2308483941	2527949187	2123501718	2247977658	2257128078
Guanine nucleotide-binding protein G(s) subunit alpha isoforms XLas OS=Homo sapiens GN=GNAS PE=1 SV=2	Q5JWF2	218416964	2102997794	2115689892	2234754676	NA	2268200069	2180024677	236290058	2294679245	2192733389	NA	2366147941	NA	NA	2235110957	2323442699	NA	2274055472	2310912191	2211128649	205874283
Uncharacterized protein C19orf43 OS=Homo sapiens GN=C19orf43 PE=1 SV=1	Q9BQ61	2184429821	2002737377	1816076666	2084984905	1856805256	2120008679	1731535544	1970864754	1986657576	2278947746	1794672733	203920354	1877639406	1840615462	2046750428	2357248748	2155725545	1907645058	1970337101	1961255958	2224281206
Adenosylhomocysteinase OS=Homo sapiens GN=AHCY PE=1 SV=4	P23526	218487644	2274978021	2076255411	2160083471	NA	2091299363	2080129972	2147533203	2468769938	2257414388	NA	2343242495	NA	NA	2386640677	2529428316	2252420125	2347862133	2335268034	2514431464	NA
Calumenin OS=Homo sapiens GN=CALU PE=1 SV=2	O43852	2185478807	2449105632	2245863484	2230944048	1927132243	2513643607	2127136856	2511359728	21076288	2411095261	1939091584	2080394648	NA	1814730152	2484443941	2103402518	233452724	217024072	228054376	2342262316	2345797773
Eukaryotic peptide chain release factor subunit 1 OS=Homo sapiens GN=ETF1 PE=1 SV=3	P62495	2185498492	2335448819	2134302591	2107926892	NA	2218151979	NA	2164961922	2351653107	222601676	NA	2374268361	NA	NA	2412421365	2493156857	2284599978	NA	2198498155	2366853416	NA
YLP motif-containing protein 1 OS=Homo sapiens GN=YLPM1 PE=1 SV=3	P49750	2185914647	NA	NA	NA	NA	2132128938	NA	NA	NA	NA	NA	2126037433	NA	NA	2224969443	2178905808	2192149358	NA	2177973854	NA	2212972031
Glutaryl-CoA dehydrogenase, mitochondrial OS=Homo sapiens GN=GCDH PE=1 SV=1	Q92947	21861379	2234003341	NA	2242767967	NA	NA	212776166	2373633923	NA	NA	NA	NA	NA	NA	2415983756	2563388802	2267804116	NA	NA	2384878661	NA
Coatomer subunit delta OS=Homo sapiens GN=ARCN1 PE=1 SV=1	P48444	2186533047	2367953501	2410844468	2030728818	2348163895	2238207787	2207542935	2365521057	2240402952	2361540467	NA	2338137149	2337653915	NA	2391238641	2440647752	2363712121	2203890339	2617809164	NA	2425283459
Alpha-adducin OS=Homo sapiens GN=ADD1 PE=1 SV=2	P35611	2187282537	2153296263	213947836	NA	2103800243	2256392572	20343918	2210062683	2148429884	2390552085	2211498135	2186679831	NA	NA	211862175	2067339359	2322261735	2293311073	2022582519	2032067696	NA
Pre-mRNA-splicing factor ATP-dependent RNA helicase DHX15 OS=Homo sapiens GN=DHX15 PE=1 SV=2	O43143	2187451771	211659776	2010536591	2104189968	NA	2173767853	NA	2146285645	2185754319	2092714259	NA	2090745533	NA	1933512338	2521167649	249664716	2368612339	NA	2184820489	2018746033	1980314681
Cullin-associated NEDD8-dissociated protein 1 OS=Homo sapiens GN=CAND1 PE=1 SV=2	Q86VP6	2187932555	2087016633	NA	2077570346	NA	NA	NA	1941126757	NA	203423049	NA	2088441393	2012371017	NA	244169954	2421885052	2317253536	1959846007	215496024	2090575159	216329138
Cytoplasmic dynein 1 intermediate chain 2 OS=Homo sapiens GN=DYNC1I2 PE=1 SV=3	Q13409	2188364211	2150065938	2214015519	2318800112	217398728	2282724063	2062939842	2003737248	1949770573	2365146065	2068316248	209068073	200694031	1990417972	2146274782	2055027793	2348884823	2142786497	2184858758	2400296923	2517007922
Lysine--tRNA ligase OS=Homo sapiens GN=KARS PE=1 SV=3	Q15046	218840407	2111156641	2043609545	2131229792	2037015163	2140624468	NA	227903745	2274931704	2063237549	200141371	2076110293	2086296151	21162053	227659567	248331723	2279547135	1982005784	2105179657	2056443859	2131298765
Prohibitin-2 OS=Homo sapiens GN=PHB2 PE=1 SV=2	Q99623	2188412713	2425969297	1953335751	2144848307	NA	2018728184	2076306263	2167269175	2538000596	215390064	NA	2272740869	2110083066	1978367026	2503457681	2589772543	2181051428	2405485254	2206487741	225900882	2007839797
Protein disulfide-isomerase OS=Homo sapiens GN=P4HB PE=1 SV=3	P07237	218841577	2417889214	2219616976	2101948435	2156120967	2504750413	2091459895	2297102037	2224267624	2350591289	1995305594	2401494478	1998675248	2190378197	2449085874	2403371632	2344301063	2184492439	2279596109	2444067659	2346050012
Acetyl-CoA acetyltransferase, mitochondrial OS=Homo sapiens GN=ACAT1 PE=1 SV=1	P24752	2188480999	2163553727	2403783018	2333328606	NA	2103126247	2322247682	2620975135	2351653107	2307456566	NA	2404330955	2063344044	2095076016	2322855031	2402466263	2410862601	2347958292	2289767729	2502250885	2219343395
eIF-2-alpha kinase activator GCN1 OS=Homo sapiens GN=GCN1 PE=1 SV=6	Q92616	2188657055	2233336996	NA	NA	NA	NA	NA	2235130844	2314302144	2262598987	NA	NA	NA	NA	2236617492	2380972574	2247512661	NA	NA	2361216601	NA
PDZ and LIM domain protein 7 OS=Homo sapiens GN=PDLIM7 PE=1 SV=1	Q9NR12	218932985	2304851018	2340622905	2573130894	2087122061	2396539785	2524459757	2490370668	2059175425	2372873464	2444936678	248622589	2321155846	2059284329	2024905104	1967367917	2225339966	2345075885	NA	2282771055	2503756382
Protein SEC13 homolog OS=Homo sapiens GN=SEC13 PE=1 SV=3	P55735	21897542	2597284105	2349899834	25303026	2494320118	2501054475	2397948581	2578996985	NA	248884692	2349296864	2481639523	NA	NA	2466553394	2531336213	2332683122	239291091	2504139988	2668340784	NA
Clathrin interactor 1 OS=Homo sapiens GN=CLINT1 PE=1 SV=1	Q14677	2189896982	2012100606	1997522342	1957616931	1947830529	2176972296	1910264019	2329066135	2236924076	2260577996	1959382019	2178767695	NA	1999033791	1901592693	2316799936	2404404302	NA	2028969254	2098108672	2449860916
tRNA (guanine(37)-N1)-methyltransferase OS=Homo sapiens GN=TRMT5 PE=1 SV=2	Q32P41	2190212172	NA	NA	NA	NA	1934330213	NA	NA	NA	NA	NA	NA	NA	NA	2111085603	2201192523	2235539627	NA	NA	NA	NA
26S proteasome non-ATPase regulatory subunit 10 OS=Homo sapiens GN=PSMD10 PE=1 SV=1	O75832	2190852153	2251261582	NA	NA	NA	NA	2001273148	2003138494	NA	2209827305	NA	2077395499	NA	NA	2304908498	2093113889	2224364325	NA	NA	NA	2151965034
Elongation factor 1-alpha 1 OS=Homo sapiens GN=EEF1A1 PE=1 SV=1	P68104	2191062337	2315022085	223149364	2167293612	2167603224	2307966869	2219120801	2276625863	24441133	2202242891	2013285103	2521021501	2205130178	2131588744	2552373141	2732373336	226809252	2305057959	2450558929	2563539025	2290995323
Delta(3,5)-Delta(2,4)-dienoyl-CoA isomerase, mitochondrial OS=Homo sapiens GN=ECH1 PE=1 SV=2	Q13011	2191832319	2174563956	233579486	2272727492	2202213065	2230643994	2065972595	2437414332	2240739291	2229367221	196104319	2552803394	2181300865	NA	2518924713	2750145666	2449584006	2374298634	2410056496	2525226043	2150092918
Rho GDP-dissociation inhibitor 2 OS=Homo sapiens GN=ARHGDIB PE=1 SV=3	P52566	2192442095	2455945569	2246883554	2013412328	2236311086	2296469068	2299048018	2260303896	2181781193	2342906823	NA	1931418356	2156435903	2056782394	2456581585	2143772444	2515028926	2328147094	2372488192	2374090256	2414563307
Peroxisomal biogenesis factor 19 OS=Homo sapiens GN=PEX19 PE=1 SV=1	P40855	2193156857	2219460298	NA	NA	NA	2151944267	NA	NA	NA	2201403073	NA	2077565043	NA	NA	2250272527	2206684743	229966636	NA	2199296911	229154489	2160964047
Fibronectin OS=Homo sapiens GN=FN1 PE=1 SV=4	P02751	2193579882	2685075699	2417414095	209232385	2444146805	2643502609	2408122524	2677039329	2434686088	2563195831	2208147351	2365285982	23886026	2455691218	2477435082	2205964939	2417042272	2212407241	2207227187	2652526151	1981339248
Protocadherin-7 OS=Homo sapiens GN=PCDH7 PE=1 SV=2	O60245	2194126937	2247167942	1883994617	2044773317	226794282	2258422466	NA	NA	NA	NA	NA	NA	NA	2142905986	NA	NA	224176049	NA	2321976448	NA	2237283978
14 kDa phosphohistidine phosphatase OS=Homo sapiens GN=PHPT1 PE=1 SV=1	Q9NRX4	2194862203	2486017869	2352283805	2524892744	2199740781	2500284778	2471054758	2591090906	2209322076	2559457096	236986765	2329830489	2156337782	213782674	2507049577	2104079532	238993971	2117167512	2156532952	2156104091	2089352131
Selenium-binding protein 1 OS=Homo sapiens GN=SELENBP1 PE=1 SV=2	Q13228	2195154423	2329439706	2477418001	2461212364	NA	1984730925	2310635509	2019506335	2444437924	2474831696	2171260388	2437287782	1840033637	1952605153	2004224437	2492328269	2628653857	2492907672	2361387153	2407221012	2140417342
MORF4 family-associated protein 1 OS=Homo sapiens GN=MRFAP1 PE=1 SV=1	Q9Y605	2195770674	2199657989	NA	2255571969	2267644711	2339914665	NA	2262579266	NA	2194421948	2191053873	2362889399	NA	NA	2153363893	NA	2345359488	NA	NA	NA	2214667386
Sickle tail protein homolog OS=Homo sapiens GN=KIAA1217 PE=1 SV=2	Q5T5P2	2196028526	2092055409	NA	NA	2162079644	22155109	NA	2295151276	2066286913	2130959823	NA	22999255	2065528467	2209412245	2188015599	2270111147	23023683	NA	2174265224	NA	2195156313
Annexin A7 OS=Homo sapiens GN=ANXA7 PE=1 SV=3	P20073	2196377612	2460971545	2222050999	2490900264	2159772709	2235105714	2328044975	224750132	2434392062	2345891626	2086004584	2344154072	2317011354	2248041946	2492920047	2492946123	2249398451	2312245985	2526491207	2487231361	2388647368
Thymidine phosphorylase OS=Homo sapiens GN=TYMP PE=1 SV=2	P19971	2196647865	2660686656	2276394124	1716562195	2345600781	2574517583	2247032223	233641825	2264208391	2589645232	1810896699	2076175438	2301891619	2342590544	2542065518	247166844	2652429551	2272398449	2422037509	2649570748	243788253
Prothrombin OS=Homo sapiens GN=F2 PE=1 SV=2	P00734	2196865928	2305709945	2332951193	2189887421	2050975268	2163347973	2400331977	248527601	229506678	2311318321	2169277707	2210880934	NA	231440031	NA	2266013101	2236270281	2223309069	2257597991	2263792972	1924872671
39S ribosomal protein L38, mitochondrial OS=Homo sapiens GN=MRPL38 PE=1 SV=2	Q96DV4	2196929512	2430346981	2192391949	23160708	2189371917	NA	NA	218198276	2412534031	NA	2330473939	2427798304	NA	NA	2385855377	2345164849	2383993809	NA	2260421511	2203071211	2362634339
Vacuolar protein sorting-associated protein 4B OS=Homo sapiens GN=VPS4B PE=1 SV=2	O75351	2197032043	2361423722	2349860916	NA	2226909077	2296639508	2066997022	2418154682	2233670325	2283420291	NA	2176913604	2117523765	2119611849	2177374682	NA	2456382417	2027096103	NA	2138136438	2166854019
26S proteasome regulatory subunit 6B OS=Homo sapiens GN=PSMC4 PE=1 SV=2	P43686	219712672	2293156857	2165660568	2246537226	NA	2208499145	2143635183	2197726394	2255221923	2321247658	2124641887	2268530961	NA	NA	2384872831	2482328873	235994997	2209649284	2191240691	2154749848	2280894928
Zinc finger protein-like 1 OS=Homo sapiens GN=ZFPL1 PE=1 SV=2	O95159	2197221055	2482968896	NA	NA	NA	NA	NA	243070777	2632388599	NA	NA	NA	NA	NA	2493156857	2417820854	2407912576	NA	NA	NA	NA
Nuclear pore complex protein Nup214 OS=Homo sapiens GN=NUP214 PE=1 SV=2	P35658	2197221055	NA	NA	2032013386	NA	NA	NA	NA	2146762147	2316603382	NA	2100697597	NA	2374088501	NA	2208454943	2181609135	NA	2270078836	NA	2331418459
Peptidyl-prolyl cis-trans isomerase E OS=Homo sapiens GN=PPIE PE=1 SV=1	Q9UNP9	2197544411	NA	NA	2133610815	NA	2153784229	NA	NA	2265403459	2123682661	NA	2182733921	NA	NA	2266026655	2164795385	2354200769	NA	2309891651	2415396099	2094201084
Heterogeneous nuclear ribonucleoprotein R OS=Homo sapiens GN=HNRNPR PE=1 SV=1	O43390	2197703732	2331718473	1925152773	2339224047	NA	206748343	2059513955	2315454003	217180085	2204624786	1862744122	2293754678	1924501482	2010037709	2547229443	2445710044	2354748834	1946429327	219577192	2185045102	NA
Double-stranded RNA-specific adenosine deaminase OS=Homo sapiens GN=ADAR PE=1 SV=4	P55265	2197800511	2255693299	NA	2185978	NA	2291428948	NA	2068270217	2264289038	2276494185	NA	NA	NA	NA	2396964572	2395367669	2305329021	NA	2080363079	2166623535	21542521
Tumor protein D53 OS=Homo sapiens GN=TPD52L1 PE=1 SV=1	Q16890	219808367	2043678332	NA	NA	NA	NA	NA	NA	2097333057	NA	NA	2406975788	NA	NA	2352750543	2166316264	2366408826	NA	NA	2456404623	NA
Eukaryotic translation initiation factor 3 subunit D OS=Homo sapiens GN=EIF3D PE=1 SV=1	O15371	2198462548	2278940001	NA	2176896542	NA	2233363371	NA	NA	2364901823	2210183178	NA	2413861993	NA	NA	244541212	2595325863	2341060826	2191659998	2217359363	NA	2182587216
Acid ceramidase OS=Homo sapiens GN=ASAH1 PE=1 SV=5	Q13510	2198466184	2500738636	1985760756	1988219179	2256698202	2075876556	1928832227	NA	2187638452	2234328059	NA	1888924192	NA	NA	2487096716	2077170268	2497788237	1951720627	2465593413	2504896546	2170140999
Alpha-2-antiplasmin OS=Homo sapiens GN=SERPINF2 PE=1 SV=3	P08697	2199316123	2354720682	2402568726	2385293212	2219601291	2298991179	2442294307	2477059874	2194913401	247778566	2369595141	2416113803	2299514168	NA	2167917795	2424254377	2356520795	2462537632	2469483528	2350290207	2120044273
Proteasome activator complex subunit 2 OS=Homo sapiens GN=PSME2 PE=1 SV=4	Q9UL46	2199435994	2435588525	18737102	1977235849	1989618928	214053665	1961724221	2101964623	2390359329	2177270276	NA	1933080414	NA	2031542651	250270342	2463857104	2523705765	2090604515	2226289543	2301515308	2189915923
UMP-CMP kinase OS=Homo sapiens GN=CMPK1 PE=1 SV=3	P30085	2199778478	236614397	2116570397	1993931535	1941511012	2003297468	1869486014	236084765	2067855087	2119314404	NA	2108051201	1938245622	2049927379	2349321581	2149772933	2229114719	1948593149	2276220359	2221732252	2124933344
Charged multivesicular body protein 1b OS=Homo sapiens GN=CHMP1B PE=1 SV=1	Q7LBR1	2199797645	2318201801	NA	2350661913	NA	NA	2219563876	2317457643	2205732892	2429362541	NA	233328643	2404656012	2513763421	2393156857	2484524796	2263702434	2226822448	2320004423	2190569984	2211801608
Host cell factor 1 OS=Homo sapiens GN=HCFC1 PE=1 SV=2	P51610	2200646866	2113359365	2027177609	2358797778	1963092907	2247637485	NA	2093876742	2265902005	2259902201	1955414944	2186417701	NA	1810893835	2322084597	2172263417	2367915007	2106778171	2155895676	2304918397	2129881231
UDP-glucose 6-dehydrogenase OS=Homo sapiens GN=UGDH PE=1 SV=1	O60701	2200765306	217684181	2384552256	213265326	2015092403	2165632854	1880241562	2088443309	1873888693	2276685524	2139770409	2304295132	NA	18984402	2407229215	2469810222	2443898279	2180701413	2284558695	2244834235	2206763564
Hepatoma-derived growth factor-related protein 3 OS=Homo sapiens GN=HDGFL3 PE=1 SV=1	Q9Y3E1	2200811212	2471118879	2468582207	2664609377	2019048692	208842019	2114068716	247805948	2013584809	2470208672	2353061655	2253749069	2364168654	1906297822	2160258753	2409331964	2173496936	2483317932	2460398973	NA	2247199349
Complement component C9 OS=Homo sapiens GN=C9 PE=1 SV=2	P02748	2200985649	2109302011	2244479714	2151607294	2264625272	2194912134	2172825376	2394400728	2493156857	223844354	2337396669	2396633399	2311560597	2130965117	2391081001	2279509011	2069555328	2156534039	2438242882	2476164357	2130350966
GRIP1-associated protein 1 OS=Homo sapiens GN=GRIPAP1 PE=1 SV=1	Q4V328	2201173892	2232013386	NA	NA	214169954	NA	NA	237221152	2325349666	2284410573	NA	NA	NA	2048035746	NA	NA	NA	NA	2321536154	NA	2387712079
Enoyl-CoA hydratase domain-containing protein 3, mitochondrial OS=Homo sapiens GN=ECHDC3 PE=1 SV=2	Q96DC8	2201260319	2355959979	NA	2287994995	NA	NA	NA	2677375911	2360681719	231898279	NA	2411346134	NA	2061038038	2263849822	2372763117	2419846036	NA	2532918178	2378566446	225785529
Protein disulfide-isomerase A4 OS=Homo sapiens GN=PDIA4 PE=1 SV=2	P13667	2201669748	2235132917	2073641962	1949235632	2068070099	2338462845	NA	2231042828	2280534098	224345393	1813557833	233928981	2052698989	2213769602	2501964083	2449917998	2331908839	2062386729	2328535112	212632059	2353080592
Polyribonucleotide nucleotidyltransferase 1, mitochondrial OS=Homo sapiens GN=PNPT1 PE=1 SV=2	Q8TCS8	2202119507	NA	NA	NA	NA	NA	NA	NA	2398399908	NA	NA	NA	NA	1912493337	2117056497	2283487563	2195818527	NA	2160245613	2112062145	NA
Interleukin enhancer-binding factor 2 OS=Homo sapiens GN=ILF2 PE=1 SV=2	Q12905	2202242691	2372575654	2004295784	2443437118	2005565156	2264840065	2043040098	2322277944	2256530809	2278287381	NA	2462054897	2022036617	2197622725	2582908139	2624760513	2561825682	2094472201	2223218744	2223673938	1996586252
Guanylate-binding protein 1 OS=Homo sapiens GN=GBP1 PE=1 SV=2	P32455	2202431058	NA	NA	NA	NA	2428885847	2176214522	2402133908	NA	2238780876	NA	NA	NA	2184520927	2202514346	2390690652	2568172248	2157309129	2287318523	2196267468	NA
Rho-related GTP-binding protein RhoG OS=Homo sapiens GN=RHOG PE=1 SV=1	P84095	2202546667	2367667496	2169794748	2420072477	NA	NA	NA	2320784683	NA	2299734971	2161676696	228810697	NA	NA	2498133641	2362290955	2270430714	23124348	2276898223	NA	20873646
Peptidyl-prolyl cis-trans isomerase FKBP9 OS=Homo sapiens GN=FKBP9 PE=1 SV=2	O95302	2202738605	2473332923	NA	NA	NA	2556340423	NA	245800962	2220326048	2259381982	NA	2249749927	NA	230646149	2360964047	2330384867	2286339707	NA	2243224355	NA	NA
T-complex protein 1 subunit delta OS=Homo sapiens GN=CCT4 PE=1 SV=4	P50991	2202962542	2295674972	2058029483	2215378982	2173494136	2110689738	2093495269	2172705677	2472887241	2135941032	1931862671	2365827178	2089926856	2227358367	2453420436	2585278443	2380320446	2192990077	2217546116	2412129633	2162352554
Hematopoietic lineage cell-specific protein OS=Homo sapiens GN=HCLS1 PE=1 SV=3	P14317	220348836	2350153209	NA	NA	206349678	2478308231	2040574986	2129296519	NA	230228962	NA	2130619934	NA	NA	2234708982	2113979057	245486832	NA	20771242	2244323866	NA
Lipoma-preferred partner OS=Homo sapiens GN=LPP PE=1 SV=1	Q93052	2203724096	2350179627	2412452536	2580764096	1841888306	2335969487	2459031881	2535151072	NA	2414644446	236044317	2456764857	2047454511	NA	1990487935	2315225732	2448052022	2400648756	1918646734	2333936045	2424204572
Transcription elongation factor SPT5 OS=Homo sapiens GN=SUPT5H PE=1 SV=1	O00267	2203780079	NA	NA	NA	2190542092	NA	NA	2307405946	NA	NA	NA	NA	NA	NA	2331727423	NA	226875333	2177119672	2235583666	2250974709	2280146863
Caldesmon OS=Homo sapiens GN=CALD1 PE=1 SV=3	Q05682	2203823958	225764728	2494788546	2524263182	2370565753	2647446004	2534308786	2661585728	1934924257	2506725888	2491433659	2591855615	236221979	2185466385	2262967776	2240584246	2221536896	2468934578	2014067401	242968178	2391211251
Inverted formin-2 OS=Homo sapiens GN=INF2 PE=1 SV=2	Q27J81	220391727	2218807174	NA	NA	2197406619	2363580661	NA	2232459859	2010595276	2134227992	NA	NA	NA	223050441	NA	2144122715	234770554	NA	NA	2238335784	2215226267
Calmodulin regulator protein PCP4 OS=Homo sapiens GN=PCP4 PE=1 SV=3	P48539	2204008556	2414106494	2719476787	2694641182	NA	NA	2452623523	2541342722	NA	2498216793	2272942754	2270871721	NA	2053958202	2265478135	NA	NA	2449433401	2040833762	2413908732	2362348352
Protein phosphatase methylesterase 1 OS=Homo sapiens GN=PPME1 PE=1 SV=3	Q9Y570	2205021307	2243561107	NA	2254252628	NA	2358761417	NA	2301489695	2301903141	2256657175	NA	NA	NA	NA	2332584751	NA	2190920076	NA	NA	NA	NA
Palmitoyl-protein thioesterase 1 OS=Homo sapiens GN=PPT1 PE=1 SV=1	P50897	2207534152	2279397969	197335151	2203970613	NA	2098602308	1936920959	2144588198	2104557206	2019584211	1947191481	220715548	NA	NA	2268577197	236412463	2451711839	1981512067	2342677351	2581261952	2136817553
DNA-directed RNA polymerases I, II, and III subunit RPABC3 OS=Homo sapiens GN=POLR2H PE=1 SV=4	P52434	2207768539	2376783416	2107551483	2214141631	206274826	222679033	2043105736	2260723481	250815098	2367848404	NA	2243245629	2014474913	2090683899	2439116691	2302234298	2275013504	2014639549	2260428538	2425646397	NA
Huntingtin-interacting protein K OS=Homo sapiens GN=HYPK PE=1 SV=2	Q9NX55	2208184667	2190975732	NA	NA	NA	2179356828	2154616335	NA	NA	NA	NA	2219524027	NA	NA	2270917615	2176795657	2323970817	NA	2271966438	2235703702	NA
Mitogen-activated protein kinase 3 OS=Homo sapiens GN=MAPK3 PE=1 SV=4	P27361	2208477693	247661317	2304123663	249903515	2216807457	2313510196	2244085993	2281164486	2326112156	2516506753	2305790085	2413803481	2224251186	NA	2232521743	236716566	2484825843	2445972912	2228812701	2260738232	2154526622
Keratin, type I cytoskeletal 9 OS=Homo sapiens GN=KRT9 PE=1 SV=3	P35527	2208986512	2198267143	2519332522	2590722623	2194109107	2320603188	2475326934	2598122128	22011176	246174458	2523599688	2526748717	2253074015	2055243263	2060940516	1892618096	2366195064	2491406879	2257466067	24940541	2462843223
Tropomodulin-1 OS=Homo sapiens GN=TMOD1 PE=1 SV=1	P28289	2209389136	2417257667	2284615015	2542633326	NA	2320910254	2290522481	228161995	2223150351	2454454545	2362594229	2364215626	NA	NA	NA	236576336	2340105385	NA	NA	2261391038	2376164357
Glycylpeptide N-tetradecanoyltransferase 1 OS=Homo sapiens GN=NMT1 PE=1 SV=2	P30419	2209426754	2296134918	198819449	NA	2233007555	2002016176	NA	NA	2302904547	1985050539	NA	2161849468	2142508537	2329947262	2141066449	2324733189	2124549591	2281116261	2380407315	2185672225	2326242092
RuvB-like 1 OS=Homo sapiens GN=RUVBL1 PE=1 SV=1	Q9Y265	2209559432	2151401798	NA	2212243806	NA	2110549247	2122800284	2138476049	240782561	2115052815	2073945713	2386645267	NA	NA	2413404638	2576153347	2286778924	216970979	24520814	22053645	NA
Coiled-coil domain-containing protein 6 OS=Homo sapiens GN=CCDC6 PE=1 SV=2	Q16204	220993074	2337902755	NA	NA	NA	2353958713	NA	2146783805	2313265365	NA	NA	2346629687	NA	2233820838	2380668356	2491083217	2469056047	NA	2292249341	2126217277	2220687379
Cleavage stimulation factor subunit 2 tau variant OS=Homo sapiens GN=CSTF2T PE=1 SV=1	Q9H0L4	2209989873	2232777323	NA	2281976649	NA	2304322792	NA	2163740364	2236521161	2320428786	NA	2152974486	NA	NA	2259582042	2390846744	2549290983	NA	2281219663	2306418797	2230312288
Latexin OS=Homo sapiens GN=LXN PE=1 SV=2	Q9BS40	2210489482	204403346	2341332442	2084794428	2450325081	2188377647	226209901	251229283	2415077486	2545881557	NA	2018570819	2291644313	2239143317	2458364527	233930806	2302906728	2379406505	2326750089	2428520552	2033815587
PDZ domain-containing protein GIPC1 OS=Homo sapiens GN=GIPC1 PE=1 SV=2	O14908	221051616	2309279189	2079471211	NA	2105556432	202153861	NA	2053001456	2225486774	2342683796	NA	1980599301	NA	2009478887	2341013865	1997193504	2297684077	NA	2400051045	1982493132	213909461
Eukaryotic translation initiation factor 3 subunit G OS=Homo sapiens GN=EIF3G PE=1 SV=2	O75821	2210825279	2336508708	2191560876	2105949246	2102340171	2129856162	NA	2342418232	2332313929	2329897085	NA	NA	NA	214311504	225470871	2451567936	2370984561	NA	2104502728	NA	2270551852
Regulator of G-protein signaling 10 OS=Homo sapiens GN=RGS10 PE=1 SV=2	O43665	2210849213	204190455	2047150331	1930349381	2090643686	2001783582	2119425317	NA	NA	NA	1931241219	222411627	1975868007	1807549968	1948901865	2423753079	2315038333	19709241	2117402037	2329616417	1935078251
H/ACA ribonucleoprotein complex subunit 1 OS=Homo sapiens GN=GAR1 PE=1 SV=1	Q9NY12	2211098117	2202363458	NA	2191320254	NA	NA	NA	NA	2295840421	NA	NA	2152049821	NA	NA	2387274812	222752805	2317996198	NA	2410844633	NA	2160270817
Very long-chain specific acyl-CoA dehydrogenase, mitochondrial OS=Homo sapiens GN=ACADVL PE=1 SV=1	P49748	2211116157	NA	2225298237	2153705768	NA	NA	NA	2147636281	2274439053	2316603382	NA	2478346993	2212978004	NA	22232109	2480381302	2172622184	2301958399	NA	2348670487	2241464791
Beta-2-microglobulin OS=Homo sapiens GN=B2M PE=1 SV=1	P61769	2211309546	2438215661	2327585071	2234628854	2108960042	2443027272	2115236287	2411348469	2271788039	2511483187	1970884432	2053651652	1987337078	2405294669	2375481218	2284060181	2512344455	2191880423	235471861	2444208815	2405392332
Proteasome subunit beta type-9 OS=Homo sapiens GN=PSMB9 PE=1 SV=2	P28065	2211335281	2574010017	2382498383	2454127327	2094470997	2407605658	238498967	2412794462	2572768195	2498315958	2039648269	2377076878	214169264	2330364309	2530017481	2572448033	2626108694	2384172942	2361376623	2712487053	2220638691
Peptidyl-prolyl cis-trans isomerase NIMA-interacting 1 OS=Homo sapiens GN=PIN1 PE=1 SV=1	Q13526	2211575943	2348995274	226121494	2558226248	NA	2191889201	2224171871	248289342	1991973768	2174033582	2137972897	2289995464	1953184246	1980635421	2372136829	2248480561	2374209077	2250500902	1989409571	2316612863	2060095866
Protein phosphatase 1 regulatory subunit 1B OS=Homo sapiens GN=PPP1R1B PE=1 SV=2	Q9UD71	2211835012	2208182975	2641760659	NA	NA	2232744677	NA	2342255492	2771292828	2511089227	NA	2051212491	NA	2668997886	NA	2285628044	2687498504	2084579231	2323754003	2441760659	2288542663
Methylated-DNA--protein-cysteine methyltransferase OS=Homo sapiens GN=MGMT PE=1 SV=1	P16455	2211895084	2379406505	NA	2530502696	220471104	2280228808	NA	2352947013	2298294793	2263070209	NA	2239364424	NA	2262415157	2482465337	2409833414	2291999447	NA	2236957368	2210163664	2442460858
Chromatin complexes subunit BAP18 OS=Homo sapiens GN=BAP18 PE=1 SV=1	Q8IXM2	2212171905	2367678461	2124708603	2203337022	NA	NA	NA	2228591262	2119104156	2348372539	NA	2160589844	NA	NA	2527403886	2486605637	2558178404	NA	NA	24016925	NA
Iron-sulfur cluster assembly 2 homolog, mitochondrial OS=Homo sapiens GN=ISCA2 PE=1 SV=2	Q86U28	2212245386	2242457982	2179497919	2144229787	NA	NA	2132411905	2242008542	NA	238052343	NA	NA	NA	NA	2328116006	2333388855	249201585	2128438647	2222140627	2161919926	NA
Reticulocalbin-3 OS=Homo sapiens GN=RCN3 PE=1 SV=1	Q96D15	2212364929	2670095564	NA	2154292337	2251649547	2639694945	2370848238	2502543933	NA	2501403073	2058892222	2324180102	2242767401	2436300051	2414213556	2232691027	2257097885	2422059818	2182423856	2451653107	2264136313
Diphosphoinositol polyphosphate phosphohydrolase 1 OS=Homo sapiens GN=NUDT3 PE=1 SV=1	O95989	2212421365	2410923224	2071331874	2447213695	NA	NA	2314575812	2174452748	2540691279	2423642315	2183037287	2159542401	NA	NA	2512421365	2367987256	221057225	2461765717	2154885159	2451653107	NA
Pre-B-cell leukemia transcription factor-interacting protein 1 OS=Homo sapiens GN=PBXIP1 PE=1 SV=1	Q96AQ6	2212421365	NA	NA	NA	NA	NA	NA	NA	NA	2375099632	NA	2303344818	NA	NA	2250272527	2374936524	2281609135	NA	NA	NA	2296327743
UBX domain-containing protein 6 OS=Homo sapiens GN=UBXN6 PE=1 SV=1	Q9BZV1	2212421365	NA	NA	2305709945	NA	NA	NA	233070777	NA	2307676648	NA	2427445628	NA	NA	NA	NA	NA	NA	NA	2222107519	2302467797
Coiled-coil domain-containing protein 8 OS=Homo sapiens GN=CCDC8 PE=1 SV=2	Q9H0W5	2212421365	NA	NA	NA	NA	NA	NA	236290058	NA	NA	NA	NA	NA	NA	NA	2199338591	2171655568	NA	2197433123	2259519322	21342664
Nuclear autoantigen Sp-100 OS=Homo sapiens GN=SP100 PE=1 SV=3	P23497	2212450382	2207873573	NA	NA	NA	2394143668	NA	2224658316	2227530556	2319432559	2127710646	2230596757	2361324431	NA	NA	2215115866	2193093532	NA	NA	NA	2351059675
General vesicular transport factor p115 OS=Homo sapiens GN=USO1 PE=1 SV=2	O60763	2212471258	2218450931	NA	NA	2158863299	2228156687	NA	2138859923	2372416919	2273656404	NA	2173685087	2155332412	NA	2320032048	2264710681	2443681217	2101658136	NA	2289075682	2235526689
Cytosolic non-specific dipeptidase OS=Homo sapiens GN=CNDP2 PE=1 SV=2	Q96KP4	2213163804	2284465112	2071910453	222373553	2195030455	2190276605	1846067199	2295516306	2117394969	2351492117	1893387629	2370800017	1950654149	2155618182	2445214549	2141854469	2347817124	2176259498	2516885627	2320511482	2480270898
DNA-directed RNA polymerases I, II, and III subunit RPABC5 OS=Homo sapiens GN=POLR2L PE=1 SV=1	P62875	221362988	235626346	2172766023	2333509461	NA	2243979198	207111219	2343823147	2308825743	2342529241	NA	2206402647	NA	NA	2328090251	2324308908	2322735304	2221569502	2344605097	2333756804	NA
Sorting nexin-18 OS=Homo sapiens GN=SNX18 PE=1 SV=2	Q96RF0	2214452975	2175380079	2187422299	23393574	2296806066	2312055551	2344835957	2591485428	NA	2479020483	2379456631	220909733	2258877587	2200882673	NA	2270519498	234772232	2378352052	221001253	2232644295	NA
Sulfatase-modifying factor 2 OS=Homo sapiens GN=SUMF2 PE=1 SV=2	Q8NBJ7	2215207668	2108448112	2115017023	2212748878	2045079184	2478338188	1957781266	245800962	242586973	2290348231	1848984643	2240144343	1724196303	1980282439	2481780782	2161051951	2367511829	1965607636	2318372541	2307169879	2199904684
Carboxypeptidase M OS=Homo sapiens GN=CPM PE=1 SV=2	P14384	2215293878	NA	NA	NA	NA	NA	NA	NA	NA	NA	NA	NA	NA	NA	NA	NA	2038129127	NA	2338043584	2101777073	2481938218
Glycogenin-1 OS=Homo sapiens GN=GYG1 PE=1 SV=4	P46976	2215424643	2422702445	2437105911	2574897716	2125262329	2277614707	2479747567	2485052216	2555868805	2562546544	2464206195	2306445701	NA	2230864036	2475133312	NA	2333207373	2454252628	2348513188	2533985344	2418006668
Cdc42 effector protein 1 OS=Homo sapiens GN=CDC42EP1 PE=1 SV=1	Q00587	2215436912	2298332086	2149031182	2359284648	2343905238	2316139276	218482848	2443524758	NA	2454026444	2218907123	2225158879	2278005054	1983866062	NA	NA	2265170719	NA	NA	2153086893	2289639789
Isoaspartyl peptidase/L-asparaginase OS=Homo sapiens GN=ASRGL1 PE=1 SV=2	Q7L266	2215546029	2442077356	NA	2001952383	NA	2393516983	NA	2553080544	2549329069	2506237315	NA	2566657477	NA	2212852979	2515444305	229588239	2559178816	1882689204	2662358687	255266184	2570150453
Dipeptidyl peptidase 3 OS=Homo sapiens GN=DPP3 PE=1 SV=2	Q9NY33	2215682216	2308484978	2094121396	1870882015	1996518861	2123516751	NA	2065889513	2351994892	2411055798	NA	2211172674	2007535373	2198396356	2435085229	2224294551	2330493603	2040021904	2139435956	2467604658	2202958107
Myosin light chain 4 OS=Homo sapiens GN=MYL4 PE=1 SV=3	P12829	2215983756	NA	2566853416	2499569891	NA	NA	NA	NA	NA	2416603382	NA	2432890407	NA	NA	NA	2350835714	2540105385	NA	NA	NA	NA
Protein eva-1 homolog B OS=Homo sapiens GN=EVA1B PE=1 SV=1	Q9NVM1	2215983756	NA	NA	2533011795	NA	2115020886	NA	236290058	NA	2459899323	2393156857	NA	NA	NA	2138724805	NA	NA	2190509636	NA	NA	NA
Mediator of RNA polymerase II transcription subunit 31 OS=Homo sapiens GN=MED31 PE=1 SV=1	Q9Y3C7	2215983756	NA	2508357166	2468159032	NA	NA	2338493419	2342255492	NA	2582138565	2455959979	NA	NA	NA	NA	NA	NA	NA	2440800661	NA	2549860916
Protein S100-A8 OS=Homo sapiens GN=S100A8 PE=1 SV=1	P05109	2216207376	2659976971	2070238866	1937758376	2562605824	NA	2052078527	1966687936	2182775237	2175386817	NA	1972429623	1943900189	1872217343	2650860026	2320094274	2339871934	1833886661	2417858289	2296563818	2634360895
Luc7-like protein 3 OS=Homo sapiens GN=LUC7L3 PE=1 SV=2	O95232	2216233893	NA	NA	2093396207	NA	NA	NA	207092254	2160860397	2142906823	NA	NA	NA	NA	2251835553	2254108243	2186627884	NA	NA	NA	2209235884
Kinesin-like protein KIF2A OS=Homo sapiens GN=KIF2A PE=1 SV=3	O00139	2216368932	2159530458	NA	NA	233590185	2242922199	NA	2331504848	NA	2147864369	NA	2260921123	NA	2261715842	2270834171	2330491602	2380110914	NA	2415393316	2310629315	2281772665
Vinculin OS=Homo sapiens GN=VCL PE=1 SV=4	P18206	22164933	2399484698	2404028939	2590417907	2239572164	2401946266	2413801945	2358572353	2233882135	2321977861	2243140937	2370832821	2220102406	2185371079	2386724022	2466825357	24581838	2316125945	2272383604	2428648813	246211388
Disks large homolog 1 OS=Homo sapiens GN=DLG1 PE=1 SV=2	Q12959	2216500836	2279406505	NA	NA	NA	2203031562	NA	2219049738	NA	2136428759	NA	2257641855	NA	2249648907	NA	2417646093	2292272059	NA	NA	NA	2312153951
Dual specificity mitogen-activated protein kinase kinase 2 OS=Homo sapiens GN=MAP2K2 PE=1 SV=1	P36507	2217998184	2349431537	NA	2327949187	NA	2289864268	NA	222490513	NA	2384410573	NA	2264764103	NA	2317703159	2258746206	2433432774	2346481137	2307401702	2339948823	NA	2228148985
RNA-binding protein 12 OS=Homo sapiens GN=RBM12 PE=1 SV=1	Q9NTZ6	2218029114	2076728354	2002466565	2162592821	2079327492	2025184023	NA	21709993	2445831736	2238297669	NA	2103046995	NA	NA	2383153468	2251380667	2223657838	1885891477	2132311161	2191323954	2103198135
DNA-directed RNA polymerases I and III subunit RPAC2 OS=Homo sapiens GN=POLR1D PE=1 SV=1	Q9Y2S0	2218226972	2219460298	NA	2235966222	2166731425	2093288698	NA	222581681	2123914513	2301403073	NA	NA	2145912399	2221560078	2268139657	2263388802	2267973587	2047213695	2329401356	2370219248	2200185026
Protein arginine N-methyltransferase 5 OS=Homo sapiens GN=PRMT5 PE=1 SV=4	O14744	2219258021	2193015529	NA	NA	2130211197	NA	NA	2182904073	2298874653	2258304532	NA	2126646441	2085230426	2172420949	2268239742	2350119437	2206204363	NA	2352902201	2284172231	2191800081
Ras-related C3 botulinum toxin substrate 2 OS=Homo sapiens GN=RAC2 PE=1 SV=1	P15153	2219460298	2422702445	2321230498	NA	NA	NA	2305894788	NA	2233756093	2169210263	NA	2177565043	NA	NA	2529413865	2321885052	2428424019	NA	NA	NA	NA
Sorting nexin-1 OS=Homo sapiens GN=SNX1 PE=1 SV=3	Q13596	2219460298	NA	NA	NA	NA	NA	NA	2233092445	2298467991	NA	NA	NA	NA	NA	2284667967	NA	NA	NA	2372993471	NA	2137831493
Aladin OS=Homo sapiens GN=AAAS PE=1 SV=1	Q9NRG9	2219460298	2442633326	2493156857	NA	NA	NA	NA	2442255492	2236452798	2207676648	2232013386	2253749069	NA	NA	2607840996	2197492494	2326675276	NA	NA	NA	2426414391
Microtubule-actin cross-linking factor 1, isoforms 1/2/3/5 OS=Homo sapiens GN=MACF1 PE=1 SV=4	Q9UPN3	2219460298	NA	NA	NA	NA	2405709945	NA	NA	NA	NA	NA	2289594466	NA	228320329	NA	2206684743	2243276271	NA	2244363052	2248410959	NA
Ras-related protein Rab-6A OS=Homo sapiens GN=RAB6A PE=1 SV=3	P20340	2219474177	2483619477	2316207302	2243256423	2060237394	2461436962	2256019301	2408934165	2581421162	2409203324	2245195398	248152827	2132215499	2052678968	2544614174	2500719133	2264514219	24763233	229295476	2553513239	2168790277
DCC-interacting protein 13-alpha OS=Homo sapiens GN=APPL1 PE=1 SV=1	Q9UKG1	221971593	NA	NA	2159350744	NA	NA	NA	2275773911	2270834247	2238015863	NA	2315897907	NA	NA	2284667967	2285628044	2276718175	2122678155	2146636853	2177910588	2193380317
Nucleolar and coiled-body phosphoprotein 1 OS=Homo sapiens GN=NOLC1 PE=1 SV=2	Q14978	2219835732	NA	NA	NA	NA	2292782828	NA	NA	237955288	NA	NA	2278682775	NA	2313184663	2334020379	2243103857	2418697464	NA	2291919052	NA	225589933
Beta-catenin-like protein 1 OS=Homo sapiens GN=CTNNBL1 PE=1 SV=1	Q8WYA6	2219988262	2187045153	NA	2143329738	NA	2132958248	NA	NA	2128537822	219761087	NA	2185924803	NA	NA	2267239947	2254553625	2199616422	NA	NA	2129946797	NA
Eukaryotic translation initiation factor 3 subunit F OS=Homo sapiens GN=EIF3F PE=1 SV=1	O00303	222014678	2318143398	2072192229	2331005617	217070552	2172046016	1994492964	2220933685	2401940367	2335608054	NA	2280404568	2056717889	2144806475	2523912283	2585571268	2424672824	2142717926	2298458024	2354569792	2060817791
Prefoldin subunit 6 OS=Homo sapiens GN=PFDN6 PE=1 SV=1	O15212	2220806249	2326745988	1998947338	2342748669	2074780716	2265668773	2125760221	2191741464	2181077582	2376736613	2102846346	2467643486	1941997771	2036419043	2263267083	2302072347	2263465436	2209695972	2172252078	238266178	2142141686
Ensconsin OS=Homo sapiens GN=MAP7 PE=1 SV=1	Q14244	2220871494	NA	2146901433	NA	NA	NA	NA	NA	2335556702	NA	NA	2149890359	NA	2393320243	NA	2254918077	2375428742	NA	2243270537	2250913	244858657
Serine/threonine-protein phosphatase 2A 55 kDa regulatory subunit B alpha isoform OS=Homo sapiens GN=PPP2R2A PE=1 SV=1	P63151	2220914977	2405615197	NA	21228154	NA	2129915412	2111364827	228717274	209080399	2210210284	NA	2149113131	NA	NA	2283301389	2267156912	2187466913	2270176936	2323080849	2127366493	216953804
Eukaryotic translation initiation factor 4E OS=Homo sapiens GN=EIF4E PE=1 SV=2	P06730	2220974353	2480764322	NA	2060172484	NA	2442359341	NA	2486260549	NA	2500345504	NA	2427445628	NA	2089566724	2537214116	NA	2523112885	2099160132	2037533107	2261710462	2294198733
Kininogen-1 OS=Homo sapiens GN=KNG1 PE=1 SV=2	P01042	2221097778	2413733063	2427590674	2390830172	2199384877	2305754195	2278223772	2492613845	2344174148	2436554514	2212381077	237935594	NA	2232200351	2019675072	2430366301	2433058995	2337203604	2484712418	2402319861	2144712286
Nuclear pore complex protein Nup98-Nup96 OS=Homo sapiens GN=NUP98 PE=1 SV=4	P52948	2221494382	227432919	NA	2251126639	2220820661	2231318184	NA	NA	2282881243	2395285479	NA	2200222578	NA	2263578288	2347779211	2225788093	2400202135	NA	2288535222	21934372	NA
39S ribosomal protein L33, mitochondrial OS=Homo sapiens GN=MRPL33 PE=1 SV=1	O75394	2221550519	2317990034	2288917207	2172810599	NA	2292236911	NA	2192434687	2307903013	NA	NA	2441814172	NA	NA	2336045753	2352919796	223423587	220393374	225358169	NA	2177426406
Microfibril-associated glycoprotein 4 OS=Homo sapiens GN=MFAP4 PE=1 SV=2	P55083	2221593006	2365208166	2212672147	2920345598	NA	2303256719	2590355419	NA	NA	2546831996	2629798504	261941947	2403321193	NA	NA	218222083	2269417438	2684717638	NA	2158331553	2396435041
Lamin-B2 OS=Homo sapiens GN=LMNB2 PE=1 SV=4	Q03252	2221675176	2003972799	2332098967	2560529898	2045246879	2264849009	2263989465	2133193955	2462330706	252782934	2248751524	2336557343	2235148365	211446054	2146905016	244892187	2098731503	2453383397	2340501445	2228468459	234987087
Biogenesis of lysosome-related organelles complex 1 subunit 4 OS=Homo sapiens GN=BLOC1S4 PE=1 SV=1	Q9NUP1	2221884398	2183067222	NA	2186258993	NA	NA	NA	2178266085	2251770221	NA	NA	NA	NA	NA	2280524032	NA	2326513841	NA	2177771071	2305894446	2282555716
T-complex protein 1 subunit theta OS=Homo sapiens GN=CCT8 PE=1 SV=4	P50990	2221890463	221293934	209577139	2145295772	2040905323	2120374847	2087359067	2196790913	2414400801	2177360416	NA	2392987708	NA	2036531852	2438283325	2623033267	2367849154	220815798	2258417917	2408059051	2115326092
Proteasome subunit beta type-5 OS=Homo sapiens GN=PSMB5 PE=1 SV=3	P28074	2222403152	2230885579	2232494906	2098527434	NA	2190925033	2243869004	2215108932	2541957766	1993959747	2226926106	2467169512	2126582029	NA	2549102014	2586149655	2092174346	2538666066	2244036553	212577174	NA
Phosphomannomutase 2 OS=Homo sapiens GN=PMM2 PE=1 SV=1	O15305	2222855031	NA	NA	NA	NA	NA	NA	2185961873	2169710332	2277010515	NA	NA	NA	NA	2160964047	2274936524	2266408826	NA	2254551014	NA	2214015519
AP-2 complex subunit alpha-2 OS=Homo sapiens GN=AP2A2 PE=1 SV=2	O94973	2222855031	NA	NA	NA	NA	NA	NA	NA	NA	NA	NA	NA	NA	NA	NA	2179308662	2276718175	NA	2251234327	NA	2094221581
Acyl-coenzyme A thioesterase 13 OS=Homo sapiens GN=ACOT13 PE=1 SV=1	Q9NPJ3	2223171292	2468107613	2273739602	2245785113	2079184958	NA	NA	2267607682	2470149584	228442369	NA	2216733606	2126383623	2206858407	2280912708	2466647882	2562344627	NA	2388100161	2330833839	2240224102
Collagen alpha-1(XIV) chain OS=Homo sapiens GN=COL14A1 PE=1 SV=3	Q05707	2223206052	1760453661	2342768192	2277592484	2217685486	2247904503	2494161684	2487794738	NA	2541828253	239109231	2460314521	2270274857	1799295911	195962932	2252267299	1975763437	2494059539	2329058494	NA	2161356952
Histone-binding protein RBBP7 OS=Homo sapiens GN=RBBP7 PE=1 SV=1	Q16576	2223445572	2315190558	NA	205930077	NA	2546931367	NA	2372814527	NA	2010376429	2061838906	2425257891	NA	1991857097	2334130953	2353348126	2363648248	2000722937	2335455398	2332555528	2053712834
Transcription factor SOX-17 OS=Homo sapiens GN=SOX17 PE=1 SV=1	Q9H6I2	2223493788	2308336186	NA	NA	NA	NA	NA	2300976226	NA	NA	NA	2184260429	NA	NA	2379881945	2425573948	2384438312	NA	2239931995	2167668734	2187976662
WD40 repeat-containing protein SMU1 OS=Homo sapiens GN=SMU1 PE=1 SV=2	Q2TAY7	2223955292	2058502464	NA	2092435895	2064869293	2114894609	NA	NA	220108662	NA	NA	NA	2055896427	NA	2133948943	2207375956	2196360271	NA	2076866686	NA	2190948641
Core-binding factor subunit beta OS=Homo sapiens GN=CBFB PE=1 SV=2	Q13951	2224073774	2507044718	2196429939	2193827331	NA	2326316421	NA	2511443263	241076458	2284588271	NA	NA	NA	2172702132	243568744	NA	2481609135	211990748	2177623842	2356899849	2444441123
Thioredoxin reductase 2, mitochondrial OS=Homo sapiens GN=TXNRD2 PE=1 SV=3	Q9NNW7	2224144972	NA	NA	NA	NA	NA	NA	2208879237	2137715609	NA	NA	2126267196	NA	NA	2087332191	2223095955	1974473296	NA	2198986318	226386934	NA
Splicing factor U2AF 35 kDa subunit OS=Homo sapiens GN=U2AF1 PE=1 SV=3	Q01081	2224368857	2332733416	NA	232980698	NA	2141266933	NA	2364228284	2216956255	2021431013	NA	2178576145	1981925919	2188209849	2517439841	2347500197	23991807	NA	2203085663	2011498882	2124800373
Cytochrome c oxidase assembly factor 3 homolog, mitochondrial OS=Homo sapiens GN=COA3 PE=1 SV=1	Q9Y2R0	222461967	2621256015	243922897	2250889604	2239501597	2404637945	226622734	2464293388	2557571324	2464201465	2209628735	2522714185	2367197104	2276101307	2295232592	2334980166	2409273702	2349883878	232495791	2344113585	2420321598
Microtubule-associated protein 1S OS=Homo sapiens GN=MAP1S PE=1 SV=2	Q66K74	2224770592	2352343833	NA	2231751353	NA	2161787066	NA	2028036499	2215633816	2143507549	NA	212077978	NA	NA	2426632425	2435628044	239594182	NA	2025987517	2174960785	2072567248
Cytochrome c oxidase subunit NDUFA4 OS=Homo sapiens GN=NDUFA4 PE=1 SV=1	O00483	2225272599	2527399648	2437932485	2560141997	2539100019	208890641	2178578824	2614546311	2248267899	2581999466	NA	2492436514	2324527889	2716860777	2559486727	2547227343	2503848377	240295421	2567935143	2106339895	2655199607
NADH dehydrogenase [ubiquinone] 1 alpha subcomplex subunit 6 OS=Homo sapiens GN=NDUFA6 PE=1 SV=3	P56556	2225700011	2383026166	2395435909	2301586837	NA	NA	2155581679	2386017741	2412428409	225308728	NA	2502520412	NA	NA	2319770665	2585949358	2346416212	NA	NA	2256946102	NA
Mediator of DNA damage checkpoint protein 1 OS=Homo sapiens GN=MDC1 PE=1 SV=3	Q14676	2226171717	NA	2206420634	2257647361	NA	2315020886	NA	NA	2285756799	NA	NA	NA	NA	NA	NA	2197492494	2523112885	NA	2217354136	NA	NA
Mediator of RNA polymerase II transcription subunit 20 OS=Homo sapiens GN=MED20 PE=1 SV=1	Q9H944	2227639298	2124408181	NA	2141720353	NA	NA	NA	2126965504	NA	NA	NA	NA	NA	NA	2258519118	2226774038	2307409893	NA	NA	NA	2171981557
Ras-related protein Rab-2A OS=Homo sapiens GN=RAB2A PE=1 SV=1	P61019	2228692973	2327580211	2236051906	2255701223	NA	2112844429	2099742413	2204927392	245265121	2188143304	NA	2337768172	1955614702	1925009892	2447443351	2403196687	2028766972	2318169013	2287696083	2395101517	1890029857
60S ribosomal protein L10a OS=Homo sapiens GN=RPL10A PE=1 SV=2	P62906	2228742119	248111833	226048052	2370925576	1977568702	2320141375	2190095987	2176482353	2220113949	232475153	1826302603	2520136847	1900017005	1968743134	2485187292	2717384419	2414903499	2236392221	2242729164	2201535423	2127485462
Lysosomal protective protein OS=Homo sapiens GN=CTSA PE=1 SV=2	P10619	2229328104	2330862788	201953334	NA	2126093617	2069010079	NA	2076700576	2192235912	2111440302	NA	2147063642	1867756587	2036973548	2364641071	2195861944	2263993964	NA	2249216204	2214440684	2220335419
Gem-associated protein 6 OS=Homo sapiens GN=GEMIN6 PE=1 SV=1	Q8WXD5	2229413865	2279406505	NA	NA	NA	2347213695	NA	NA	NA	NA	NA	NA	NA	NA	2260964047	2350835714	2290920076	NA	2233400603	NA	NA
Alpha-crystallin B chain OS=Homo sapiens GN=CRYAB PE=1 SV=2	P02511	223016379	2683170878	2636336813	2684034661	2302975717	2325504086	2459870786	2601422663	1988485952	2641477134	2499782117	2468740183	2112500806	1886722613	1929651359	2035814228	2304213844	2455266644	2212327556	2339184148	2121943801
Elongation factor 2 OS=Homo sapiens GN=EEF2 PE=1 SV=4	P13639	2230599609	2393126367	2235740458	2258624847	2084344642	2318960047	2085586018	2310741926	2453654294	2310416975	1884823223	2535497471	2032247036	1933276042	2535885569	2726006608	237109023	2303491892	234577189	2382720792	2129403265
Ragulator complex protein LAMTOR1 OS=Homo sapiens GN=LAMTOR1 PE=1 SV=2	Q6IAA8	2230739842	2440097226	2160956143	2266443588	2057909747	2479153717	2190812418	2516885631	2387511583	2504545344	2195318809	2593156857	NA	2339248482	2466526797	2429842561	2503585356	2379745136	2301808242	2568693567	2087285453
Programmed cell death protein 4 OS=Homo sapiens GN=PDCD4 PE=1 SV=2	Q53EL6	2230921645	2125727636	2142751302	2351695068	2081701057	2172449994	2035246786	2105464559	218343318	2234051517	205296187	217586107	1948404436	2032250466	2357470709	2630159132	2296599673	2186154478	2250299731	2187938641	218782348
NADH-ubiquinone oxidoreductase 75 kDa subunit, mitochondrial OS=Homo sapiens GN=NDUFS1 PE=1 SV=3	P28331	223104643	2135120501	2134077004	NA	2050595525	213746506	1980747082	2105934605	2263344548	2129951043	NA	2418273057	2080609236	2088982356	2189700352	2562187639	243247862	2099644101	2123524237	2132086513	208324436
39S ribosomal protein L12, mitochondrial OS=Homo sapiens GN=MRPL12 PE=1 SV=2	P52815	2231858384	2393156857	2222922703	218980867	NA	2195044824	NA	NA	2378792822	2341982145	NA	2527235157	NA	2074461865	2324781757	2541863778	2581609135	2069099089	2425504517	2541304168	2216160109
Ras-related protein Rab-7a OS=Homo sapiens GN=RAB7A PE=1 SV=1	P51149	2231891834	2588296555	2288977522	2396788874	2086752974	212960651	2032333061	234951002	2431689637	243740737	2083801932	2201934608	NA	2062097253	2435307647	2527774421	2570530426	2234684459	2317774618	2342480436	2074148084
Protein phosphatase 1 regulatory subunit 7 OS=Homo sapiens GN=PPP1R7 PE=1 SV=1	Q15435	2232005729	2266286975	2081289629	2135917486	NA	2067868555	2094513791	2167352477	2304785919	2312209048	NA	2140196281	NA	NA	2239366192	2361891004	2215177248	207730024	2151951384	221021093	2155776943
Vesicular integral-membrane protein VIP36 OS=Homo sapiens GN=LMAN2 PE=1 SV=1	Q12907	2232139925	2372006446	2143380571	2085958866	2245312773	2356020497	NA	2319934581	2267041735	2418979225	NA	2308604714	2138549425	2184681072	2388974839	2493156857	2216481097	NA	2253239752	2264960033	2259781584
2-oxoglutarate dehydrogenase, mitochondrial OS=Homo sapiens GN=OGDH PE=1 SV=3	Q02218	2232577298	2293962331	2186388297	2291856049	NA	NA	NA	2149729105	2200896782	2249323249	NA	2470855679	2181711229	NA	233978269	2559549517	2317595074	2135201268	NA	2281425799	2221739538
Glutathione hydrolase 5 proenzyme OS=Homo sapiens GN=GGT5 PE=1 SV=2	P36269	2232584751	2405709945	NA	NA	2256383678	NA	2295359488	2380957804	NA	2423642315	NA	2382194408	2560964047	2529413865	2388974839	NA	2374209077	2405709945	NA	2334660607	NA
Serpin B6 OS=Homo sapiens GN=SERPINB6 PE=1 SV=3	P35237	223288477	2403359109	2297260046	243944456	NA	2103831205	2383464734	2108156468	2186499148	2428320697	NA	228351412	NA	2214902146	2297363503	2235121542	2451247507	2524213083	2317800049	2451795555	2041223671
60S ribosomal protein L6 OS=Homo sapiens GN=RPL6 PE=1 SV=3	Q02878	2233334779	235684491	1965587848	2241462656	1914696526	2150257676	1858439567	216252615	2327200113	2098052771	1808026359	2291848123	1872088061	1848558252	234722879	2546638104	2270824042	2321123443	2191419064	1979983084	2072612177
High mobility group nucleosome-binding domain-containing protein 4 OS=Homo sapiens GN=HMGN4 PE=1 SV=3	O00479	2234270445	1982832424	2350819006	252664695	2037532036	243992558	2012431908	233976785	1938143296	2255595922	2410851252	2444390687	2455299635	1815615922	242197547	215896056	1901839673	2514709182	2623889566	2390597962	2286236027
Ubiquitin-like protein ISG15 OS=Homo sapiens GN=ISG15 PE=1 SV=5	P05161	2234329932	2511156263	NA	NA	NA	2475919766	NA	2340628568	2518219046	2318634409	NA	NA	NA	2301519753	2690390755	2312919362	2311146395	NA	2634186577	2621087754	237320688
Plexin-B2 OS=Homo sapiens GN=PLXNB2 PE=1 SV=3	O15031	2234521654	NA	NA	NA	NA	NA	NA	NA	2117486234	NA	NA	2215783825	NA	NA	NA	2157698885	2311548568	NA	2250725369	NA	2216539269
TIP41-like protein OS=Homo sapiens GN=TIPRL PE=1 SV=2	O75663	2234613934	2262631968	NA	2144816247	2163548257	NA	2030786797	2160266757	2293156857	22972471	NA	NA	2205357014	2377498206	2438912412	2199124245	2276293536	NA	NA	219991139	2142515293
Transgelin OS=Homo sapiens GN=TAGLN PE=1 SV=4	Q01995	2234983456	2317701862	2717496452	2760644351	2445814903	2579348472	2778618899	2622202818	1996520475	2544937249	2592006828	2690864093	251080065	2317767448	2381625527	2173272089	2439265466	2657968918	2073020291	2541743408	2621340967
Putative hydroxypyruvate isomerase OS=Homo sapiens GN=HYI PE=1 SV=2	Q5T013	2235254425	NA	2182123221	2486445437	NA	206527107	2205992914	NA	2031919505	2452726684	2222033191	NA	NA	NA	NA	2169585124	2385982277	2442558225	NA	2250435698	NA
Occludin OS=Homo sapiens GN=OCLN PE=1 SV=1	Q16625	223568744	NA	NA	NA	NA	NA	NA	NA	2060964047	NA	NA	NA	NA	NA	NA	NA	2260964047	NA	2281399897	NA	2349860916
Nuclear cap-binding protein subunit 3 OS=Homo sapiens GN=NCBP3 PE=1 SV=2	Q53F19	223568744	2143561107	NA	NA	NA	2290509636	NA	NA	NA	NA	NA	NA	NA	NA	2255717305	NA	2255305695	NA	NA	NA	2337831493
Parafibromin OS=Homo sapiens GN=CDC73 PE=1 SV=1	Q6P1J9	223568744	2115020886	NA	2085064857	NA	2254252628	NA	NA	2373892349	2169210263	NA	2160964047	NA	NA	NA	2235635405	2160964047	NA	NA	2208357166	NA
Dynactin subunit 4 OS=Homo sapiens GN=DCTN4 PE=1 SV=1	Q9UJW0	223568744	NA	NA	NA	2328206582	NA	NA	NA	2316422933	NA	NA	2233955131	235731146	2297221055	NA	NA	2223112885	2254252628	2317354136	2346208329	NA
WW domain-binding protein 11 OS=Homo sapiens GN=WBP11 PE=1 SV=1	Q9Y2W2	2235718284	NA	2036548643	2129724641	NA	2385980111	NA	NA	2198945611	2160848256	NA	2211392085	2087423414	2277336786	2156953256	2235370165	2291699514	NA	2187023854	NA	2358444587
DnaJ homolog subfamily B member 2 OS=Homo sapiens GN=DNAJB2 PE=1 SV=3	P25686	2235830469	2294158439	NA	238962861	2193914087	2211286335	2148717598	2396047843	215977083	2402473744	NA	2315395223	NA	2199652426	2148460669	2117009658	2262038171	2336089813	NA	227721467	2335714339
Mannose-6-phosphate isomerase OS=Homo sapiens GN=MPI PE=1 SV=2	P34949	2235850486	NA	NA	2255106304	NA	NA	NA	NA	2409253262	2253489046	NA	NA	NA	NA	2137792908	2180440648	2341306481	NA	2364200174	2232615795	NA
SUMO-conjugating enzyme UBC9 OS=Homo sapiens GN=UBE2I PE=1 SV=1	P63279	2236511029	2517077079	2025251383	2482317104	2094895949	2153003419	201441914	2184806302	2279448198	2413100948	NA	2300779779	2162289489	2170018449	240269882	2504632265	2496549158	NA	2176768798	2219576077	208144903
EH domain-containing protein 4 OS=Homo sapiens GN=EHD4 PE=1 SV=1	Q9H223	2236573144	218998651	2058254887	2290433831	2040766378	2071072239	NA	2312968687	2259906612	2126059847	2030830272	2231434022	2021568038	2073361755	2402438247	2211668374	2272028917	1969320576	2055776626	2206917065	2187715181
NAD kinase 2, mitochondrial OS=Homo sapiens GN=NADK2 PE=1 SV=2	Q4G0N4	2236738901	2251326936	NA	NA	NA	NA	NA	NA	2405239876	2272249786	NA	2440490561	NA	NA	2190637604	2488932504	2230205403	2272011831	NA	2349135938	NA
Splicing factor 3B subunit 4 OS=Homo sapiens GN=SF3B4 PE=1 SV=1	Q15427	2237243073	2371358047	2137234875	2198474603	2081140838	2286762645	1851613515	1933739313	2140514404	228666287	1895624967	2169972013	2023526817	2118961956	2406907209	245800505	2480955955	1956842888	224611491	2100118176	2292084216
UTP--glucose-1-phosphate uridylyltransferase OS=Homo sapiens GN=UGP2 PE=1 SV=5	Q16851	2237421363	2225998995	2244180125	2163644375	2080329829	NA	NA	2199573366	2186204314	2209652058	NA	2060213479	2118929243	203884519	235562362	2332309265	2340607935	2066543807	2223830146	2240004548	2173563962
Complement factor B OS=Homo sapiens GN=CFB PE=1 SV=2	P00751	2237562745	2204120322	2041038833	2033019173	2105970307	2112859345	1877423881	2362020757	2205279796	2251736239	2034892658	2187829424	2049011332	2123727947	1822117551	2291808128	2095508846	2058928654	2326113832	201669088	2202666734
182 kDa tankyrase-1-binding protein OS=Homo sapiens GN=TNKS1BP1 PE=1 SV=4	Q9C0C2	2237768202	2373507802	1952662948	2020904916	2111507083	2211274769	1864546222	2198541032	2212866602	2270626033	NA	2244557576	NA	1950982192	2105869649	2213609522	2357347778	NA	202230172	2045989721	2370779164
Receptor-type tyrosine-protein phosphatase S OS=Homo sapiens GN=PTPRS PE=1 SV=3	Q13332	2237969461	NA	NA	NA	NA	NA	NA	NA	NA	2233183354	NA	NA	NA	2339148564	NA	216785362	2352083797	NA	2260690809	NA	2191684311
3-mercaptopyruvate sulfurtransferase OS=Homo sapiens GN=MPST PE=1 SV=3	P25325	2238457303	2354920907	2310219954	2433375972	2286926761	2289682393	2394180863	2432127019	231295286	2452282773	2296973525	2325701062	2070526206	2176971568	2361751042	236949662	248346446	2302969727	2258291636	2390457562	2579870752
Caveolae-associated protein 1 OS=Homo sapiens GN=CAVIN1 PE=1 SV=1	Q6NZI2	2238567088	2200449716	2546208329	2662080527	NA	2186431637	2607664176	2475690007	NA	247492722	2500398733	2491051582	2228592472	2046229511	2105335443	2007990725	2055078728	259178718	NA	1990107556	2221283992
Glia maturation factor gamma OS=Homo sapiens GN=GMFG PE=1 SV=1	O60234	2238645507	2514040245	2396956087	2091772213	2550912236	228529099	2362057534	2453944972	2096680297	2312973435	NA	224965142	2038778704	219190749	2393896682	2081738428	2512723409	2310545921	226176283	2493265225	240939103
28S ribosomal protein S18b, mitochondrial OS=Homo sapiens GN=MRPS18B PE=1 SV=1	Q9Y676	2238686955	2225477871	NA	NA	2204505533	2201138634	NA	2385619943	2248594053	NA	NA	2163226218	NA	NA	230553348	2540647752	2353924904	NA	2242769283	2292581594	2220141263
Inosine-5'-monophosphate dehydrogenase 2 OS=Homo sapiens GN=IMPDH2 PE=1 SV=2	P12268	2239338862	2150039464	NA	2148203483	NA	2211026231	NA	2212023276	2552930119	2319091359	NA	NA	2141585366	NA	2466877942	2457772398	2479450996	NA	2512279015	2209885433	NA
Tubulin beta chain OS=Homo sapiens GN=TUBB PE=1 SV=2	P07437	2239463678	2676999682	2446387147	2626519949	2257020322	2700400495	2571027664	2709585924	2121617142	2521364215	2435827419	2765157319	2244637993	2042572445	2892268755	2754038034	2801130383	2525532355	2449175413	2670448625	2298740219
Cytochrome c oxidase subunit 7C, mitochondrial OS=Homo sapiens GN=COX7C PE=1 SV=1	P15954	2239618221	2261629388	2314915486	2269102443	NA	NA	NA	220437547	2411472968	2277921826	NA	229082529	NA	NA	2362082438	2286746569	2300331868	NA	2351836825	NA	NA
Splicing factor 3B subunit 1 OS=Homo sapiens GN=SF3B1 PE=1 SV=3	O75533	2239644501	2139102171	NA	1996913051	2034055211	2201798804	NA	2104354083	2287876561	2101321369	NA	2138368985	2039688551	1975039681	2214093714	2342285924	2384538028	NA	2307751476	NA	2377911398
Twinfilin-2 OS=Homo sapiens GN=TWF2 PE=1 SV=2	Q6IBS0	2240027563	2347213695	NA	NA	NA	2255620159	NA	233070777	2407237047	NA	NA	NA	NA	22727371	2444614174	NA	227627207	NA	2244989449	2396305246	2191096282
Lysine-specific demethylase 3B OS=Homo sapiens GN=KDM3B PE=1 SV=2	Q7LBC6	224169954	NA	NA	NA	NA	NA	NA	NA	NA	NA	NA	NA	NA	NA	NA	2274936524	2319460298	NA	NA	NA	2221230498
Guanine nucleotide-binding protein G(I)/G(S)/G(T) subunit beta-1 OS=Homo sapiens GN=GNB1 PE=1 SV=3	P62873	2241823853	2538877967	2429370989	2637450498	NA	2480440997	2469939241	2630582428	2441618248	2619215481	2485942568	2514824608	NA	NA	253086851	2531704913	2551225006	2389868654	NA	2383180951	NA
Ran-binding protein 3 OS=Homo sapiens GN=RANBP3 PE=1 SV=1	Q9H6Z4	2241880183	2331191808	2140613646	2356738324	NA	2276643517	NA	NA	2322951279	2319852315	2132047464	2342836563	NA	2078660201	2246746462	2259693335	2382216016	2126189511	2206494141	223900791	NA
Dolichyl-diphosphooligosaccharide--protein glycosyltransferase subunit STT3A OS=Homo sapiens GN=STT3A PE=1 SV=2	P46977	2241998853	2292624799	NA	2134680951	NA	2202063935	NA	NA	NA	2278039548	NA	2229484666	NA	2324828619	2227286261	2285443792	NA	NA	2244055802	NA	2325836213
Intercellular adhesion molecule 1 OS=Homo sapiens GN=ICAM1 PE=1 SV=2	P05362	2242257442	2464679304	NA	NA	2266896217	2257741756	NA	2229325855	NA	2365146065	NA	NA	NA	2261598433	2387002644	2313638836	2308781149	NA	NA	NA	2218633338
Isocitrate dehydrogenase [NADP], mitochondrial OS=Homo sapiens GN=IDH2 PE=1 SV=2	P48735	2242574722	2338792034	212804114	2087052893	1968016252	2265026848	2054956444	2430211113	2468408352	2160707792	NA	2402096075	2008395565	2146792016	2483567943	2645074507	2596152993	207128013	2315216511	2296741192	226059899
EMILIN-1 OS=Homo sapiens GN=EMILIN1 PE=1 SV=3	Q9Y6C2	2242750725	2253169705	2312412463	261403114	2421668267	253143408	2374275174	2667447486	1859969126	2613376855	2245528041	2542457622	2477803979	216346385	2170835985	2477684597	2004818383	2332467679	2630179373	2630104988	2498746734
Protein farnesyltransferase/geranylgeranyltransferase type-1 subunit alpha OS=Homo sapiens GN=FNTA PE=1 SV=1	P49354	2242763729	2268121136	NA	2117374005	2168756344	2047700735	2043314486	210268726	2249681158	NA	NA	2283488841	2230384456	2291364482	2312421365	2341498072	2363712121	2079283166	2319460298	2310528733	2199040006
Beta-glucuronidase OS=Homo sapiens GN=GUSB PE=1 SV=2	P08236	2242863581	2441599235	2294241877	NA	NA	2190360798	NA	2348819255	2531879464	2330247369	NA	2506433484	NA	2348250529	2497787604	2394324483	2492308099	NA	2576622135	2647079774	233542694
Chloride intracellular channel protein 1 OS=Homo sapiens GN=CLIC1 PE=1 SV=4	O00299	2243250694	2546847079	2333432517	231177851	2187094245	2457459705	2153246225	2345345499	2431974939	2395033918	2037300913	2567818924	2246528158	2171100012	2643375942	25317609	2617889673	2276876512	2448326097	2598982121	2284647341
Beta-galactosidase OS=Homo sapiens GN=GLB1 PE=1 SV=2	P16278	2243866105	2331713054	2054188719	1964301834	NA	2129084429	NA	223765514	2353933309	2148434126	NA	24424688	NA	2067704441	2401795381	2357988074	2431703083	1964301834	2115546461	2318266815	2156634664
T-complex protein 1 subunit eta OS=Homo sapiens GN=CCT7 PE=1 SV=2	Q99832	2243954678	2191025806	1995344746	2191815419	NA	NA	NA	2025075119	2355372038	2141973036	NA	2246775597	2130520807	2085885924	2419460298	2529440155	2282939594	2153135257	2278206404	2346208329	2184057925
2,4-dienoyl-CoA reductase, mitochondrial OS=Homo sapiens GN=DECR1 PE=1 SV=1	Q16698	2244402962	2369713333	2188889164	212175545	NA	2078892949	2038561679	2360222244	2579246496	2243428266	NA	2399077093	NA	2194420035	2210064177	2567113252	2482743242	2163908824	2165135183	2206797554	2162018334
Importin subunit alpha-5 OS=Homo sapiens GN=KPNA1 PE=1 SV=3	P52294	2244448662	22605811	NA	2125309049	2325293602	2259318548	2130274091	2262354367	2317428198	2249557098	NA	2287322894	2318276621	22470715	2343906033	2229675415	2254993342	NA	2289662847	2248848841	NA
U6 snRNA-associated Sm-like protein LSm1 OS=Homo sapiens GN=LSM1 PE=1 SV=1	O15116	2244557035	2449022376	2316775819	2354370983	2049342358	2306653957	194605092	2359137384	2222853307	2399670357	1993619765	2480168017	NA	2107018869	2494205539	2218513857	2507367844	NA	2142365583	2247996267	2117267724
AP-2 complex subunit beta OS=Homo sapiens GN=AP2B1 PE=1 SV=1	P63010	2244614174	NA	NA	NA	NA	NA	NA	NA	224169954	2230353735	NA	2202120527	NA	NA	2223334052	2295581612	2180545143	NA	2177898554	2192482505	2221503744
Fructose-2,6-bisphosphatase TIGAR OS=Homo sapiens GN=TIGAR PE=1 SV=1	Q9NQ88	2244614174	2372006446	NA	NA	NA	2334660607	NA	NA	NA	2330353735	NA	NA	NA	NA	2386837474	2274936524	2383993809	NA	NA	2384910641	NA
Ladinin-1 OS=Homo sapiens GN=LAD1 PE=1 SV=2	O00515	2245080761	2064187083	1983804062	NA	NA	2213716343	NA	2503165591	2111880369	2296512113	NA	2100364532	NA	1955035157	2235905429	2420374363	1909650015	NA	224321611	2274437523	2204115259
Annexin A3 OS=Homo sapiens GN=ANXA3 PE=1 SV=3	P12429	2245170126	2145307032	2085120599	207882804	198917695	1977938131	1842276871	2372426342	2003816034	2134429564	1894781971	223068739	NA	1846007538	2518452608	2352710427	2587670111	1995703757	200784503	2301621929	221048497
Protein PRRC2C OS=Homo sapiens GN=PRRC2C PE=1 SV=4	Q9Y520	2245243021	2232458304	NA	NA	NA	2225084518	NA	NA	NA	NA	NA	2239118711	NA	NA	2263376956	2286361374	NA	NA	222559866	2245620211	2338560732
U6 snRNA-associated Sm-like protein LSm7 OS=Homo sapiens GN=LSM7 PE=1 SV=1	Q9UK45	2245251737	2151806951	2147969881	2451653107	NA	2073902763	NA	2454952441	2425349666	2066977857	NA	2396121398	1949260723	NA	2256498518	2195339818	2549911065	NA	2240987014	2114303754	2231677921
CD44 antigen OS=Homo sapiens GN=CD44 PE=1 SV=3	P16070	2245820113	2677332262	2355041259	2631929099	222787257	2571442893	2403848377	231429836	2109026464	2523642315	2126928716	2274394157	2237196101	2209488777	2534660607	2267396397	2572653977	2306944342	2413289938	2479139091	268364788
60S ribosomal protein L18a OS=Homo sapiens GN=RPL18A PE=1 SV=2	Q02543	2246551909	2415753625	2367020471	2391713348	NA	2294773807	2266755129	2063864981	2409904739	2227092695	1930711543	241484602	2023989491	2237724039	2458827791	2644933976	238992456	2417257667	221967229	2024528935	230222318
Alpha-actinin-1 OS=Homo sapiens GN=ACTN1 PE=1 SV=2	P12814	2246862594	2436305156	2378669851	2482093867	1945379784	2483814321	2314936688	2431428341	2049759541	2319290745	200398952	2393606667	1887392025	1854946316	2168096508	2199906146	2139594411	2085119499	21710212	2211663237	227213128
Torsin-1A-interacting protein 1 OS=Homo sapiens GN=TOR1AIP1 PE=1 SV=2	Q5JTV8	2247188071	2298051354	2062349891	2310647071	2171965323	231975867	2142102522	2234270669	2140114681	2287001044	2095988635	2183160751	2060744123	2056639281	2160673119	2280766536	221133655	210607903	2169414375	2305853201	223120307
T-complex protein 1 subunit epsilon OS=Homo sapiens GN=CCT5 PE=1 SV=1	P48643	2247305378	2224526369	2064358438	2054884492	2096436089	2121643479	2078883891	2224231583	2346126987	2216043024	NA	2360006638	204696351	1990533807	2374345989	2513877516	2406147876	2228189064	2196494817	2399489782	215551947
Aspartate--tRNA ligase, cytoplasmic OS=Homo sapiens GN=DARS PE=1 SV=2	P14868	2247358856	2316903688	NA	2073702335	2246034231	2062718365	2051921932	2176971945	2361154156	231486452	2145785011	2162899947	NA	2084422649	2386006857	2490502012	2345409759	2179434654	2351327341	2501136167	2196156872
Heat shock 70 kDa protein 1B OS=Homo sapiens GN=HSPA1B PE=1 SV=1	P0DMV9	2247424565	2384445332	2089160399	2625672595	1958917523	223045158	2038413359	2264422832	235253722	2370886508	2130657567	2273000486	2072400768	214741615	2443446254	2569693989	2568929915	2304251992	2351070984	2380347603	2168162073
Transferrin receptor protein 1 OS=Homo sapiens GN=TFRC PE=1 SV=2	P02786	2247471089	NA	2456899849	NA	NA	2405709945	NA	NA	2410149357	2479830204	NA	2374394157	NA	NA	NA	NA	NA	NA	NA	2415396099	NA
Peptidyl-prolyl cis-trans isomerase C OS=Homo sapiens GN=PPIC PE=1 SV=1	P45877	2247471089	2520005741	NA	NA	NA	2420910254	NA	245800962	NA	2291449506	NA	NA	NA	NA	2329413865	NA	NA	NA	NA	2216763593	2289914709
AN1-type zinc finger protein 6 OS=Homo sapiens GN=ZFAND6 PE=1 SV=2	Q6FIF0	2247471089	2229995598	NA	NA	NA	NA	NA	212581681	2351653107	NA	NA	NA	NA	2328341224	NA	NA	2230151818	NA	NA	NA	NA
Golgi-specific brefeldin A-resistance guanine nucleotide exchange factor 1 OS=Homo sapiens GN=GBF1 PE=1 SV=2	Q92538	2247471089	227501217	NA	NA	2517949608	2369452937	NA	2285961873	2410149357	22731631	NA	2111006946	NA	NA	2393156857	2216994092	2286339707	NA	2321536154	2243971547	2442460858
Glucose-induced degradation protein 8 homolog OS=Homo sapiens GN=GID8 PE=1 SV=1	Q9NWU2	2247471089	2327949187	NA	NA	NA	NA	NA	227221152	2373892349	2194844239	NA	NA	NA	NA	2312421365	2183552188	2424905076	NA	NA	2189914709	NA
Lumican OS=Homo sapiens GN=LUM PE=1 SV=2	P51884	2247566948	2688152789	2504292968	2756161896	226982137	2618657075	2602352242	2531989753	2190740389	2573622667	2396936759	2495483835	2237372724	2204507557	2251535662	2424079966	2436827226	2628160894	2309329356	2716449166	2439510459
Non-specific lipid-transfer protein OS=Homo sapiens GN=SCP2 PE=1 SV=2	P22307	2247600525	2417490859	2030474876	2036124428	2118736454	2347401972	NA	2241627814	2411582605	2268138393	NA	2428282462	NA	2103416721	2390902325	2324152284	2408495502	NA	2430623522	2335916636	2056292364
ATP-dependent RNA helicase DDX3X OS=Homo sapiens GN=DDX3X PE=1 SV=3	O00571	2247701041	2335754519	2054604169	2149972256	2222576735	2288636101	NA	2204376774	2083316434	2275103718	NA	233023116	NA	2359803418	2333625795	2313749791	228225532	1927795751	2339244685	2065118604	2233720965
Monocyte differentiation antigen CD14 OS=Homo sapiens GN=CD14 PE=1 SV=2	P08571	2247908062	2478646931	228422474	2237618393	260325505	2450181137	2312883447	2465413864	NA	2438203627	NA	2447239982	NA	2280178214	256862743	2402018277	2596091716	2280886317	2460702125	2434897379	2373870102
Charged multivesicular body protein 1a OS=Homo sapiens GN=CHMP1A PE=1 SV=1	Q9HD42	2248245992	2149980385	2118646691	1968484647	2002001834	1971207666	2107262231	2418154682	1948558007	2139087585	NA	1998856586	2149799551	2244412868	2112495366	2440647752	2251789352	1975533999	2149054435	208421348	2376164357
Glutamyl-tRNA(Gln) amidotransferase subunit C, mitochondrial OS=Homo sapiens GN=GATC PE=1 SV=1	O43716	2249099598	2379406505	NA	2108896596	NA	2090239102	NA	2241399291	2251653107	2266722797	NA	2289594466	NA	NA	2143253502	2176727449	2213162797	NA	2130541977	2400556915	NA
Protein enabled homolog OS=Homo sapiens GN=ENAH PE=1 SV=2	Q8N8S7	2249797031	2298849701	NA	2232690718	2157378684	241487095	NA	2527703053	2340281468	238790756	NA	2155457223	2092432875	2211623235	2444377023	2477086296	2241590655	2136322469	2482012631	NA	2467617772
Mammalian ependymin-related protein 1 OS=Homo sapiens GN=EPDR1 PE=1 SV=2	Q9UM22	225014699	2446931367	2324549813	NA	2438670631	2454802668	NA	2558989322	2180233351	2492151478	2402639909	NA	2476381992	NA	231331746	219964082	NA	2363800583	2481489721	2476935109	2404892274
Retinal dehydrogenase 1 OS=Homo sapiens GN=ALDH1A1 PE=1 SV=2	P00352	2250242939	NA	2629856558	2588921205	242336154	NA	264305007	2332663114	2307803127	NA	2657105245	2520271049	2505195927	NA	NA	2447332953	NA	2779124176	2391783809	2278175783	NA
Eukaryotic translation initiation factor 3 subunit A OS=Homo sapiens GN=EIF3A PE=1 SV=1	Q14152	2250272527	226267532	1952998183	2288909654	NA	2327376039	1829477404	2210232906	2276399553	229530527	1951983691	2154471617	1903238152	1809981808	2169260956	241251583	2335429871	2040027651	224533946	2152581198	2337831493
tRNA (guanine(26)-N(2))-dimethyltransferase OS=Homo sapiens GN=TRMT1 PE=1 SV=1	Q9NXH9	2250272527	NA	NA	NA	2177956548	NA	NA	2215507461	2314879929	NA	NA	NA	NA	2102467797	NA	NA	2190920076	NA	NA	NA	NA
DNA (cytosine-5)-methyltransferase 3A OS=Homo sapiens GN=DNMT3A PE=1 SV=4	Q9Y6K1	2250272527	NA	NA	NA	NA	2299151111	NA	NA	2173892349	NA	NA	NA	NA	NA	NA	1942743714	2207912576	NA	NA	NA	228320329
40S ribosomal protein S6 OS=Homo sapiens GN=RPS6 PE=1 SV=1	P62753	2250404054	2330125053	2152669636	2091924004	NA	213180323	2029064722	2320739393	2386329798	2282643599	2181476912	2342741935	1984018507	2057160188	2549868681	2645226108	2375636484	2280689196	2321422574	2204620743	2156315897
Serine--tRNA ligase, mitochondrial OS=Homo sapiens GN=SARS2 PE=1 SV=1	Q9NP81	2250411996	NA	2128912877	NA	NA	NA	NA	2412250085	NA	222484168	NA	241519117	NA	2165188899	2344361641	2700500372	2337563091	NA	NA	NA	NA
Eukaryotic translation initiation factor 3 subunit J OS=Homo sapiens GN=EIF3J PE=1 SV=2	O75822	2250659155	2168861665	NA	2092043288	2289734514	2290246196	NA	2153353907	2306063957	NA	NA	222371136	NA	NA	2141054462	2272240396	223499989	2133028191	2212448632	NA	2252690093
60S ribosomal protein L36 OS=Homo sapiens GN=RPL36 PE=1 SV=3	Q9Y3U8	2250861163	2261196587	219317796	2431866359	NA	NA	NA	2213364064	2298345266	2311409925	NA	2452821288	NA	NA	2603487063	2613279449	2405894788	2357647361	2174886009	2181347428	NA
Phosphoserine aminotransferase OS=Homo sapiens GN=PSAT1 PE=1 SV=2	Q9Y617	225168176	2405893908	NA	NA	2211937787	NA	NA	2418841378	2556671623	2380829882	NA	2241641727	NA	NA	2416771873	2466917532	2224408798	NA	2235531412	2385786298	2212068115
Mitochondrial-processing peptidase subunit alpha OS=Homo sapiens GN=PMPCA PE=1 SV=2	Q10713	225177902	NA	NA	NA	2284430157	NA	NA	2380957804	2363200829	NA	NA	2403344818	NA	2218774358	2316768924	2357248748	2265497818	NA	2276340035	NA	NA
Adenylate kinase isoenzyme 1 OS=Homo sapiens GN=AK1 PE=1 SV=3	P00568	2252618082	2613688139	2289187809	2417119476	217052444	2193606616	2385757929	2251650737	2245497134	2484926692	2352325022	2337352807	2090242124	2062246915	209505783	2337184652	2174412786	2488027874	2282386721	2370339976	215098856
Complement component 1 Q subcomponent-binding protein, mitochondrial OS=Homo sapiens GN=C1QBP PE=1 SV=1	Q07021	2253308691	2442633326	2363611269	2189561144	NA	2347213695	NA	2606636526	2539100019	2588849985	NA	2170005674	NA	2291571922	2644869472	232695638	2647905636	NA	NA	2270118786	NA
Ubiquitin/ISG15-conjugating enzyme E2 L6 OS=Homo sapiens GN=UBE2L6 PE=1 SV=4	O14933	2254077936	2422259242	1983105729	2003092952	2047285066	250368413	2113204213	2119338196	2368955712	2386093676	1981798709	NA	1939141694	2107417549	2393242726	2364605135	2503848377	2114592608	2482271824	2191928087	2283905903
Transcription factor BTF3 OS=Homo sapiens GN=BTF3 PE=1 SV=1	P20290	2254130263	2484545544	2169247171	2323402073	NA	2439496909	2026788985	2447700271	2241642859	2415808589	NA	2360992618	2071313498	2324471738	2520686826	2544124294	2598661872	2152543384	2177647182	21790889	2153143909
T-complex protein 1 subunit beta OS=Homo sapiens GN=CCT2 PE=1 SV=4	P78371	225470775	2289978607	2224504916	22740494	2141937671	224513708	2140766164	2277046812	2393287504	2252733703	2036172921	232912061	2126236109	2114435688	2439000938	2555468127	2355847663	2106179116	2383250307	2363288812	2167740806
Multifunctional protein ADE2 OS=Homo sapiens GN=PAICS PE=1 SV=3	P22234	2255201077	2186166452	2000849878	2020150766	2023319619	NA	1924937598	214107556	2238084568	2148206465	NA	2216349603	NA	2077836501	2360964047	2393813805	233960141	1955249168	2169867003	2263120236	2038525316
tRNA-splicing ligase RtcB homolog OS=Homo sapiens GN=RTCB PE=1 SV=1	Q9Y3I0	2255320174	2403793609	2104611805	25010816	NA	2315212852	2094851363	2424326573	2241262835	2442025948	NA	2480024079	1990650836	NA	2457547869	2552576076	2440650454	2271636665	2321441765	2356151012	2060741073
Cytoplasmic protein NCK1 OS=Homo sapiens GN=NCK1 PE=1 SV=1	P16333	2255368808	2214812668	NA	NA	2319831759	2181118324	NA	2315629696	242050158	NA	NA	2182062944	2321890361	224884331	2290944511	NA	2403699427	NA	2267133009	2175801659	2164135312
Phosphoenolpyruvate carboxykinase [GTP], mitochondrial OS=Homo sapiens GN=PCK2 PE=1 SV=3	Q16822	2255438958	2387151619	2334265383	NA	NA	NA	NA	2413697657	2218444204	2070260463	NA	NA	NA	NA	NA	2196084664	2397171327	NA	NA	2206193008	NA
39S ribosomal protein L11, mitochondrial OS=Homo sapiens GN=MRPL11 PE=1 SV=1	Q9Y3B7	2255471555	2332191813	2331815531	2276741631	NA	2288325689	2095751813	2373800613	2433845916	2304797536	NA	2480373237	NA	NA	2361154985	2513171756	2458953626	NA	2231602432	2277723762	NA
Lysosome-associated membrane glycoprotein 2 OS=Homo sapiens GN=LAMP2 PE=1 SV=2	P13473	2255717305	2475753917	NA	2139813637	NA	NA	NA	233070777	2463200829	2384410573	NA	2231817766	NA	NA	2629413865	2344124294	2503848377	NA	2160964047	2631623242	NA
Nuclear protein localization protein 4 homolog OS=Homo sapiens GN=NPLOC4 PE=1 SV=3	Q8TAT6	2255717305	2167377081	NA	3002288374	NA	2653103064	2772298195	2619784863	2305258397	2271200219	2630502696	2659638438	246800298	2102467797	2969406926	2839322143	NA	2904199256	270518628	271710345	2376164357
Ubiquitin conjugation factor E4 B OS=Homo sapiens GN=UBE4B PE=1 SV=1	O95155	2255833459	NA	NA	2109426988	NA	NA	NA	NA	2228206582	2143048582	NA	NA	2121175637	2170285534	215043778	2013107596	2139266077	NA	NA	2276662615	2108074006
Vacuolar protein sorting-associated protein 29 OS=Homo sapiens GN=VPS29 PE=1 SV=1	Q9UBQ0	2255939601	254180288	2274744329	2446077691	NA	NA	NA	227266096	239551724	2479302846	NA	NA	NA	NA	2512139037	2496259687	2213951934	2354830435	2499071137	2549238329	NA
Dystroglycan OS=Homo sapiens GN=DAG1 PE=1 SV=2	Q14118	2256248238	2073153147	2052459415	2357298401	2121980131	1926054949	2031429653	2143691626	1957432059	2018913916	2000746329	2137195685	2228844417	2104953096	1958342877	188200937	2257256679	1955599291	2071037424	2244777055	2417640353
Calcineurin B homologous protein 1 OS=Homo sapiens GN=CHP1 PE=1 SV=3	Q99653	2256542878	2153617366	221057118	2254133554	NA	210738019	NA	2262987767	NA	2060927603	NA	2227015308	NA	NA	2438912412	2059734098	2262316598	2136373205	2281458024	2239901776	2044781346
Desmoglein-2 OS=Homo sapiens GN=DSG2 PE=1 SV=2	Q14126	2257065555	2342335523	2081385373	NA	NA	225420979	NA	2455055542	2215441661	2145417873	NA	2347508977	NA	194772576	2180254891	2399927005	2395917194	NA	2334100529	2300673904	2156982953
Cytochrome b-c1 complex subunit 8 OS=Homo sapiens GN=UQCRQ PE=1 SV=4	O14949	2257469681	2436222229	2471014559	2336222229	2046086136	2233131939	2163593245	240910752	2505492013	2409203324	2149972327	2451679588	2181100562	2208062138	2220101167	2387189666	2398371066	2088338754	2264781789	2035075197	2325101141
Fatty acid-binding protein, epidermal OS=Homo sapiens GN=FABP5 PE=1 SV=3	Q01469	22577232	2601054475	2334056354	2448310521	2391323465	2297026355	2024850344	2404071614	2433845916	2277945667	2069839061	2009145095	2121846838	2414541967	2688501387	2256641583	2344048024	2126999783	234836928	211123682	2311719302
Mitochondrial proton/calcium exchanger protein OS=Homo sapiens GN=LETM1 PE=1 SV=1	O95202	2258364527	NA	NA	NA	NA	NA	NA	NA	NA	NA	NA	NA	NA	2286117924	2095609089	2295581612	2307912576	NA	NA	NA	NA
DNL-type zinc finger protein OS=Homo sapiens GN=DNLZ PE=1 SV=1	Q5SXM8	2258364527	2305709945	NA	NA	NA	NA	NA	NA	2273892349	NA	NA	NA	NA	NA	NA	2285628044	2160964047	NA	NA	2334660607	NA
Golgi phosphoprotein 3-like OS=Homo sapiens GN=GOLPH3L PE=1 SV=1	Q9H4A5	2258364527	2047228235	NA	NA	2323899709	2156755451	NA	2193543232	NA	2296512113	NA	2086429313	209691219	2119661358	2106531996	2214062535	2213416712	NA	2249334929	2267880182	2277144622
FAS-associated factor 2 OS=Homo sapiens GN=FAF2 PE=1 SV=2	Q96CS3	2258646463	219779588	NA	NA	2137695336	2393419855	NA	NA	2426245762	2267176042	NA	2455615631	NA	2299472021	2263466047	2244113222	NA	NA	2350759037	2371456538	2245093967
Pigment epithelium-derived factor OS=Homo sapiens GN=SERPINF1 PE=1 SV=4	P36955	2258789339	2451653107	219912566	2304929902	2155363088	2573901613	2335588972	2558595918	2152182678	2441499492	2248336278	2504707059	2293156857	2175544369	2174204107	246743237	2194168899	2250201634	2308695205	2557968683	2270963705
Tumor protein D52 OS=Homo sapiens GN=TPD52 PE=1 SV=2	P55327	2258959118	2305709945	2045229703	19552649	NA	2233546168	NA	2298533907	2384668324	219291454	NA	2186431885	NA	2188626357	2397159752	2444124294	2555305695	NA	2204348754	2048288626	2163262333
Calpain-2 catalytic subunit OS=Homo sapiens GN=CAPN2 PE=1 SV=6	P17655	2259133433	239103247	2266677374	2394828302	2182831482	NA	2254743698	2277314765	2449260353	236681751	NA	2430735603	2327378088	2309717102	2351943972	2504892552	243045244	2399663875	2338274438	2456899849	21643703
Opioid growth factor receptor OS=Homo sapiens GN=OGFR PE=1 SV=3	Q9NZT2	2259242848	2326505271	NA	NA	2081170669	2067233275	NA	1988073284	2406441381	2280178577	NA	NA	NA	1983453408	2351685285	2250923278	2403176605	NA	2284022696	2322973191	2275041049
Spectrin alpha chain, non-erythrocytic 1 OS=Homo sapiens GN=SPTAN1 PE=1 SV=3	Q13813	2259329257	2223855949	2160570427	2365959279	2014862477	2167438393	2076508843	2248764995	2154967947	2434301157	2044114388	2216619408	1764538987	1892710047	2116025959	230311887	2343195334	223864724	19779766	2157069111	2249010912
Immunoglobulin J chain OS=Homo sapiens GN=JCHAIN PE=1 SV=4	P01591	225951409	2637902755	2621054452	2070455641	2621252488	2199255179	2461517866	262139683	2115017741	2146686251	2216457103	2482194408	2230779385	2292509234	2223524496	2121436615	2608910985	2602057358	2488827174	2393156857	291710345
Ras-related protein Ral-B OS=Homo sapiens GN=RALB PE=1 SV=1	P11234	2259579721	2339194259	NA	NA	240458584	2365549432	NA	NA	2471077893	NA	NA	2406265653	2530683549	2419587919	2401881743	2409096485	NA	250865463	2421949721	2488856731	2294940881
Cob(I)yrinic acid a,c-diamide adenosyltransferase, mitochondrial OS=Homo sapiens GN=MMAB PE=1 SV=1	Q96EY8	2259632304	NA	NA	2256238332	NA	227640316	NA	2282781602	229422946	2204091746	NA	2265395223	NA	NA	2218276562	NA	2336022793	NA	NA	2343326351	NA
Eukaryotic translation initiation factor 3 subunit E OS=Homo sapiens GN=EIF3E PE=1 SV=1	P60228	2260012894	2224932973	215947529	2213567795	2246227546	2107743163	NA	210525938	2378594946	2197157953	2053199737	2247639778	2161786381	2186059983	234594986	2534554885	2293532993	2192524206	243272718	2264794586	2243067551
Immunoglobulin kappa constant OS=Homo sapiens GN=IGKC PE=1 SV=2	P01834	2260595071	2501121235	2626818857	235990346	2922475392	2461292121	2692916363	261982495	2595649284	258973872	2609610071	2694232323	271331107	2971183247	2689958704	2549121841	2230770643	2460048903	306368253	2820396733	2863725286
PDZ and LIM domain protein 2 OS=Homo sapiens GN=PDLIM2 PE=1 SV=1	Q96JY6	2260767274	2588922057	2352907056	2425325816	2458423732	252025374	2434553358	2579952426	1984004069	2526115284	2390297183	2342581466	2167226861	2281993278	2135226426	2009779859	2317766658	2322603148	2091842651	234902151	2233356851
Ras-related protein Rab-3D OS=Homo sapiens GN=RAB3D PE=1 SV=1	O95716	2260799016	2143163688	2118672293	2051109452	2239597131	NA	2087275713	2130644531	2475888658	2098327373	NA	219028619	2202095102	NA	2108098729	2297681814	2082223033	2092349102	2303689851	2418751809	2478446092
Putative transferase CAF17, mitochondrial OS=Homo sapiens GN=IBA57 PE=1 SV=1	Q5T440	2260964047	NA	NA	2115020886	NA	NA	NA	NA	2383845916	NA	NA	2315897907	NA	NA	2180228555	2535270627	2171655568	2254252628	2362523733	2258946259	2102467797
60S ribosomal export protein NMD3 OS=Homo sapiens GN=NMD3 PE=1 SV=1	Q96D46	2260964047	NA	NA	NA	2417949608	NA	NA	2277522654	2319460298	NA	NA	2267835322	2253563989	NA	NA	2111931485	2215712827	NA	2244363052	2284910641	2343971547
Developmentally-regulated GTP-binding protein 1 OS=Homo sapiens GN=DRG1 PE=1 SV=1	Q9Y295	2260964047	221889562	NA	2097615173	2105539309	2118462301	NA	211546412	2425349666	NA	NA	2296263012	2099272964	2248022181	2219590434	2460351437	217624883	NA	2136232352	2079981529	21353245
Arginine--tRNA ligase, cytoplasmic OS=Homo sapiens GN=RARS PE=1 SV=2	P54136	2261216733	2293270814	NA	NA	NA	NA	NA	2273469308	2492891421	231540085	NA	NA	NA	NA	NA	NA	2342372346	NA	236921747	NA	2311555319
Sialic acid synthase OS=Homo sapiens GN=NANS PE=1 SV=2	Q9NR45	2261901179	2392848503	2418051694	2068598335	2023659485	2087390733	NA	2071105901	2359436753	2133772786	NA	2101651215	203083318	2179340412	2134867963	2280675806	2298703721	2067657721	2342217891	2296426096	2401164215
Fibrillin-1 OS=Homo sapiens GN=FBN1 PE=1 SV=3	P35555	2261998823	2348442977	2548124667	2380073836	2479066824	2445886606	2331171535	2480205087	2191806623	2586219253	2518631704	2386912295	NA	2152788014	NA	2124084353	2134957247	2626649427	2216549012	2652976718	238770613
Ubiquitin-conjugating enzyme E2 G2 OS=Homo sapiens GN=UBE2G2 PE=1 SV=1	P60604	2262818637	2370070657	2286399019	2210422814	2493156857	2388717445	214439546	2304032833	2463200829	2316603382	2115210927	2315897907	2276842182	2412421365	2161379738	NA	2411865412	2160090094	2470336177	2373507063	2449860916
Dual specificity protein phosphatase 23 OS=Homo sapiens GN=DUSP23 PE=1 SV=1	Q9BVJ7	2263422751	25163561	2168460009	2207203811	NA	2156591744	NA	2454050041	2291342122	2527037048	NA	2386042286	NA	NA	2544614174	2362219823	2451668969	NA	2183185084	2352982129	NA
Immunoglobulin heavy variable 6-1 OS=Homo sapiens GN=IGHV6-1 PE=3 SV=1	A0A0B4J1U7	2263517557	NA	2482053726	2417257667	NA	2347213695	2431859169	2418154682	2339100019	2509203324	2499569891	2493156857	NA	NA	2270917615	2554077862	2493156857	2359315235	2531489721	2237045281	2398403599
Nuclear pore complex protein Nup107 OS=Homo sapiens GN=NUP107 PE=1 SV=1	P57740	2263517557	2241153108	NA	2241152022	NA	NA	NA	2156392369	2267572966	NA	2138053135	2308354114	2166957313	2184610762	2221368792	2275073603	2233889781	2125711038	2131163762	2194142492	NA
Melanoma-associated antigen D2 OS=Homo sapiens GN=MAGED2 PE=1 SV=2	Q9UNF1	2263517557	2179045379	2018243891	NA	2190561256	2235371173	NA	NA	2151350389	2252217763	NA	2127238959	NA	2215169292	2332584751	NA	2386339707	2154664995	2182585913	2254428697	2101955499
Microtubule-associated protein 4 OS=Homo sapiens GN=MAP4 PE=1 SV=3	P27816	2263715753	2163204961	2152799909	2168698583	2087383712	2278131111	2087798696	233982994	2272558188	2241686491	1997630648	2197208123	2253720473	2227590425	225054068	2217714656	2327077319	2297851244	2264723938	2250574018	2368673626
Collagen alpha-3(VI) chain OS=Homo sapiens GN=COL6A3 PE=1 SV=5	P12111	2263780228	2489877267	257567539	2629960518	2234964258	2503704802	261289569	2612858927	2260241914	2548123352	2506843554	2608013389	2335754647	2098218808	2277864359	2408921934	2384279084	2568283869	2401038691	2547045872	2433174987
Heterogeneous nuclear ribonucleoprotein U-like protein 2 OS=Homo sapiens GN=HNRNPUL2 PE=1 SV=1	Q1KMD3	2263998269	2345557117	2025428464	2308817416	1982662301	2242605087	1949604899	2357371329	2409048985	2207295934	NA	2375734212	1946286095	2063136092	2502732989	2429392992	2426194737	2126990904	2263580417	2043410046	2128341227
Polymerase delta-interacting protein 3 OS=Homo sapiens GN=POLDIP3 PE=1 SV=2	Q9BY77	2264437477	2274173845	NA	2292082767	2128739165	224908758	NA	2263876583	2261110812	2300670557	NA	2305805359	NA	22203236	2369676319	2348791856	2291722939	2087975169	2322690972	2207493993	2265902662
PIH1 domain-containing protein 1 OS=Homo sapiens GN=PIH1D1 PE=1 SV=1	Q9NWS0	2264641071	NA	NA	NA	NA	2322008722	NA	2392255492	NA	2359243277	NA	2322700817	NA	NA	235016574	2335443792	2430600241	NA	NA	2312832074	2267717027
Ubiquitin-conjugating enzyme E2 L3 OS=Homo sapiens GN=UBE2L3 PE=1 SV=1	P68036	2264725243	2254915536	2141562302	2280556898	NA	2188804351	2052726403	2356980186	2422373811	2168771603	NA	2118790643	196014558	220447983	2367498749	217104649	2555305695	1902452148	2265922017	2370387064	2434148595
SNW domain-containing protein 1 OS=Homo sapiens GN=SNW1 PE=1 SV=1	Q13573	2264764827	2079637477	2016413202	2117664906	NA	2183269465	NA	2081462042	2053032658	2075458316	NA	2005091669	NA	2130561721	2163232854	2248989798	2230151818	NA	NA	NA	217932251
S-adenosylmethionine synthase isoform type-2 OS=Homo sapiens GN=MAT2A PE=1 SV=1	P31153	2265439415	2323976445	2104832234	2064713218	1956382099	2355147226	1945898571	2190381705	2472701981	213099727	1885505718	242188526	1996357856	NA	2032592063	2426033042	2411193648	2240264387	2269273379	2067980143	1997750669
tRNA (cytosine(34)-C(5))-methyltransferase OS=Homo sapiens GN=NSUN2 PE=1 SV=2	Q08J23	2265541362	2153751009	1947537137	NA	NA	2070976376	NA	2124423985	2381129997	2149199128	NA	2370320718	NA	2045164648	2098820219	2329796799	2138546737	NA	2002159953	2114736723	NA
NAD(P)H-hydrate epimerase OS=Homo sapiens GN=NAXE PE=1 SV=2	Q8NCW5	2265683035	2378489105	NA	2459033802	NA	2279927195	2268434703	2343184835	2343420345	2488082732	NA	2349260285	2129534258	NA	2542024149	2439515246	2608787068	2321230077	2268326978	247761239	2187892813
U6 snRNA-associated Sm-like protein LSm6 OS=Homo sapiens GN=LSM6 PE=1 SV=1	P62312	2266109938	2377527577	2232322985	2477906014	2135926308	2158021131	2013339093	2400364455	2590459267	2341783244	204127618	2487673677	203491449	215855301	2645758707	2582314489	265332104	2328174264	2570124413	2577981322	2425714103
SH3 domain-binding glutamic acid-rich-like protein OS=Homo sapiens GN=SH3BGRL PE=1 SV=1	O75368	22663877	2690954226	2542906823	2653949222	2338753644	2313187121	2555305695	2600097458	2249071038	2675099632	2332323105	232474112	2296490701	2507063261	2644614174	239638303	2522048161	2502288374	2422562698	2408357166	2646439345
Rho GTPase-activating protein 1 OS=Homo sapiens GN=ARHGAP1 PE=1 SV=1	Q07960	2266492334	2438625683	2345795718	2431015536	2271229271	248901766	2403499444	2464935728	2413199719	2476965036	2333450234	2488449322	2328805233	235889616	2356092191	2377872233	2428574352	2402226215	2336725391	2367862584	2310372481
Microfibrillar-associated protein 1 OS=Homo sapiens GN=MFAP1 PE=1 SV=2	P55081	2266617515	2163845391	NA	NA	NA	NA	NA	2284512919	NA	NA	NA	NA	NA	NA	2221873056	2223492374	2281849185	NA	2185244383	NA	2219185555
S-methyl-5'-thioadenosine phosphorylase OS=Homo sapiens GN=MTAP PE=1 SV=2	Q13126	2266722249	2380328455	2295652474	2489477	2195297416	2363371925	2289855112	236636912	2445513053	2340452436	2104457674	2321276236	2246764839	NA	2454684669	NA	2575329757	2436676418	2209460498	2459931411	213991983
1-phosphatidylinositol 4,5-bisphosphate phosphodiesterase beta-3 OS=Homo sapiens GN=PLCB3 PE=1 SV=2	Q01970	226676153	NA	NA	NA	NA	NA	NA	NA	2230816398	NA	NA	2076225073	NA	2150346229	NA	2071957933	2133703392	NA	NA	NA	NA
Actin-related protein 2/3 complex subunit 5 OS=Homo sapiens GN=ARPC5 PE=1 SV=3	O15511	2267120003	2581138445	2161783964	2270652826	2195173431	2338189504	2132979869	2449301783	2199374807	2481368904	NA	2345864331	2089116166	2203529658	2486380672	235912719	2496011172	2151302891	2295172638	2259683036	2188077972
39S ribosomal protein L14, mitochondrial OS=Homo sapiens GN=MRPL14 PE=1 SV=1	Q6P1L8	2267158892	244325511	2434191501	2255736625	NA	2298003375	2181609135	2255090908	2429474189	2244009752	NA	2452821288	NA	NA	2437190975	2448424863	2336863237	2213134228	2243426799	2250257051	2226123011
Myosin-14 OS=Homo sapiens GN=MYH14 PE=1 SV=2	Q7Z406	2267192166	2282344775	236671368	NA	1987497396	2102076079	NA	2382621657	2171822507	1965706014	NA	2314579319	NA	1992077251	NA	2057956002	2198461899	NA	2242453116	2124918314	236671368
Actin-binding LIM protein 1 OS=Homo sapiens GN=ABLIM1 PE=1 SV=3	O14639	2267463396	2337902755	NA	NA	NA	2187662923	2208407665	2269454654	2117334808	2329831072	NA	2153669371	NA	NA	2148757811	2366751733	2154869642	2187761435	2174503385	211837383	2300450009
RNA-binding protein 4 OS=Homo sapiens GN=RBM4 PE=1 SV=1	Q9BWF3	226774437	2489840171	2086451091	2425737282	NA	2106342526	NA	247221152	2457542476	2456175766	NA	2478346993	NA	2011331082	2585500173	2521885052	2540105385	NA	2480032404	2384910641	1964905628
Apolipoprotein L2 OS=Homo sapiens GN=APOL2 PE=1 SV=1	Q9BQE5	2268071798	2398984348	2212155741	2242068277	252945525	2609209353	2365121736	2478344343	2464735385	2431205922	NA	2406706104	2494514367	2489874969	2423070386	2134646981	2475956452	2375003844	2380601831	2420232683	2346295426
Transthyretin OS=Homo sapiens GN=TTR PE=1 SV=1	P02766	2268339192	2666472444	2385366672	268665248	1706425228	248688404	2535023287	2682018923	2014764905	2537868046	2682386448	2668171515	2018221261	2179036176	2236960218	2437007348	2598524848	2533317178	2478474293	2336468503	2324914082
Mitogen-activated protein kinase 13 OS=Homo sapiens GN=MAPK13 PE=1 SV=1	O15264	226849286	NA	2240934182	NA	NA	NA	NA	NA	NA	NA	NA	NA	NA	NA	2293156857	NA	2276718175	NA	NA	2216763593	NA
Mitochondrial ribonuclease P protein 1 OS=Homo sapiens GN=TRMT10C PE=1 SV=2	Q7L0Y3	226849286	NA	NA	NA	NA	NA	NA	NA	NA	NA	NA	2289594466	NA	NA	NA	2469278171	2281609135	NA	2194405951	NA	NA
Transmembrane emp24 domain-containing protein 9 OS=Homo sapiens GN=TMED9 PE=1 SV=2	Q9BVK6	2268784793	2577926181	NA	235642158	NA	2372902411	NA	2433860956	2372426676	2344661448	NA	2466609541	NA	NA	258331399	2575736484	2481898933	NA	2168329033	2036752508	2208098242
Leukotriene A-4 hydrolase OS=Homo sapiens GN=LTA4H PE=1 SV=2	P09960	2269315825	230470102	1955267982	2411940593	2162777703	2088905198	2119108291	2099605978	2230928696	2391102884	NA	2116642741	205387575	206552543	2311148558	2517474232	2256076626	2302810737	2228808111	2367194695	2138393397
40S ribosomal protein S3 OS=Homo sapiens GN=RPS3 PE=1 SV=2	P23396	2269542712	2514292155	2465867074	2430776358	201749613	2422107081	2461057365	2502138771	2494407296	2414811566	2230772966	2654534285	2088865445	2076512567	2650329764	2772539805	2295626959	2614245319	2252558325	2403478365	2244615217
Collagen alpha-2(V) chain OS=Homo sapiens GN=COL5A2 PE=1 SV=3	P05997	2269602852	2565840434	2544916328	2641087488	2523069704	2726074645	2653479401	2673977251	232180134	2717832664	2450712848	2470623786	1996023991	2245049462	2335249726	22169444	2451225006	2531626211	244806825	2714407936	2458035853
Superoxide dismutase [Mn], mitochondrial OS=Homo sapiens GN=SOD2 PE=1 SV=2	P04179	2270195919	218369594	1993033821	2497488476	2117751663	2239326416	2175803187	2199447263	2392265958	2264469671	1909274441	2362600357	1991292636	NA	2459661599	2542396495	2753833259	2194351269	2125068641	2442592925	2241187389
Sideroflexin-4 OS=Homo sapiens GN=SFXN4 PE=1 SV=1	Q6P4A7	2270917615	2127949187	NA	NA	2439100019	NA	NA	NA	214169954	NA	NA	2203344818	NA	2336707017	NA	NA	NA	NA	2275850386	2250580466	2202467797
Coiled-coil domain-containing protein 50 OS=Homo sapiens GN=CCDC50 PE=1 SV=1	Q8IVM0	2270917615	2208094619	NA	NA	2256383678	2369452937	2176718175	2342255492	NA	2304573959	NA	2289594466	NA	NA	2180228555	2337085361	2271655568	2325873331	2291896853	NA	2268764299
LIM domain and actin-binding protein 1 OS=Homo sapiens GN=LIMA1 PE=1 SV=1	Q9UHB6	2270917615	2437902755	2442460858	NA	NA	2397463729	2186339707	243070777	NA	NA	NA	NA	NA	NA	2197221055	NA	2333546551	NA	NA	NA	2171273397
Cytochrome b-c1 complex subunit 6-like, mitochondrial OS=Homo sapiens GN=UQCRHL PE=3 SV=1	A0A096LP55	2271011275	2395752198	NA	NA	NA	NA	NA	2283459839	2670694196	2392297301	NA	2087132849	NA	2514242272	NA	NA	2615700337	NA	1985377118	NA	NA
Leukocyte elastase inhibitor OS=Homo sapiens GN=SERPINB1 PE=1 SV=1	P30740	2271104491	2562946111	2364492154	222919422	2326475358	2203700899	2193127034	2150231172	2452010328	2448509667	1998936073	2226153783	2293924664	2350482505	2401771267	2335719918	2554457222	2261405412	2401771267	2397310863	2476521578
28S ribosomal protein S17, mitochondrial OS=Homo sapiens GN=MRPS17 PE=1 SV=1	Q9Y2R5	2271204569	NA	NA	2156403881	NA	NA	NA	NA	2357426968	2212255248	NA	NA	NA	NA	2328926652	2405103575	NA	NA	NA	217863364	2196201421
TP53-regulating kinase OS=Homo sapiens GN=TP53RK PE=1 SV=2	Q96S44	2271314734	2308462013	2221858942	NA	NA	NA	NA	2269829138	2295466512	2203375066	NA	2249119341	NA	NA	2460479378	229422237	2159689556	2268411166	2126588143	2252090858	NA
Transcriptional activator protein Pur-beta OS=Homo sapiens GN=PURB PE=1 SV=3	Q96QR8	227132766	2465068644	1957255741	2370549368	1967273401	2298496372	2039485482	2402531212	2431706418	2371092829	1905371146	2429648318	2022403047	2022403047	2387397709	2379524719	2355738237	2161710885	2280193096	2178324786	2209993449
Tripeptidyl-peptidase 1 OS=Homo sapiens GN=TPP1 PE=1 SV=2	O14773	2272130419	2684061145	2396153465	250765438	2432627003	2569095807	2359856222	2503679351	2500644356	259392327	2098550347	2448000054	2375666633	2223655949	2617376059	2564715062	2647701592	2427565046	2476097541	2656732175	2522470564
Protein phosphatase 1 regulatory subunit 14A OS=Homo sapiens GN=PPP1R14A PE=1 SV=1	Q96A00	2272351063	NA	2553268991	236589345	2331793669	NA	2518117387	2599268447	20971594	2456813995	2365174302	235703409	2231943979	2167991696	2187859953	237436361	2358251196	2382525469	218310374	2297860389	2298964462
ADP-ribosylation factor 6 OS=Homo sapiens GN=ARF6 PE=1 SV=2	P62330	227235757	2494632057	2197727436	2084954967	NA	2133679962	NA	2343541265	2298702807	2230503056	NA	NA	NA	NA	2457162253	2337543218	2318201941	NA	225495971	NA	1974745538
Glutathione peroxidase 3 OS=Homo sapiens GN=GPX3 PE=1 SV=2	P22352	2272421602	2319163645	2447169971	2454157892	2104863986	21615416	2381891302	2525814195	2135211809	2528566916	2073985909	2388787726	2103303261	2038463106	230781784	2267661492	2336566585	2370484327	2141262863	2405666221	NA
Medium-chain specific acyl-CoA dehydrogenase, mitochondrial OS=Homo sapiens GN=ACADM PE=1 SV=1	P11310	2273184743	2027285428	NA	2007924322	NA	2191485882	2030562756	2282953963	1999848418	2179666461	NA	2279514127	NA	NA	2201519129	2037187334	2314782403	2286365636	2065012472	2244331254	2053927833
HLA class II histocompatibility antigen gamma chain OS=Homo sapiens GN=CD74 PE=1 SV=3	P04233	2273302289	2482968896	NA	NA	NA	211537274	NA	2259783952	2324042496	2393156857	NA	2408962489	NA	2463216261	241954832	239195779	2530239841	NA	2086051861	2342559492	2226349602
Galectin-related protein OS=Homo sapiens GN=LGALSL PE=1 SV=2	Q3ZCW2	2273302289	NA	NA	NA	2439100019	NA	NA	NA	2206907209	2342906823	NA	NA	NA	2499868277	NA	NA	2290920076	NA	NA	2293156857	2408357166
Proteasome assembly chaperone 4 OS=Homo sapiens GN=PSMG4 PE=1 SV=2	Q5JS54	2273308482	2236888829	NA	NA	NA	2226100351	NA	NA	2394710271	2440745796	2132071444	2129261602	NA	NA	207873262	2252135474	2230151818	2219678582	NA	2281739225	NA
Fibrinogen beta chain OS=Homo sapiens GN=FGB PE=1 SV=2	P02675	2273565187	2591787434	2535946296	1797659756	2098763534	2316509484	2497998244	2638378475	2395288235	2453512435	2247989024	2379618487	2078649619	2170357438	2288686091	2429428269	2498940823	2330577749	2208084663	2380306103	1672328243
CDKN2A-interacting protein OS=Homo sapiens GN=CDKN2AIP PE=1 SV=3	Q9NXV6	2273582398	NA	NA	2322603427	2373994591	2255014699	NA	2166203969	2234915608	2218833993	NA	NA	NA	2212120854	2323497776	NA	2421655568	NA	2187612038	NA	2380064482
Methyltransferase-like 26 OS=Homo sapiens GN=METTL26 PE=1 SV=2	Q96S19	22742196	2377033938	NA	2408776819	NA	2229276748	NA	2281349236	2346320526	2476998025	NA	2306631694	2174659437	NA	2127422844	2190966032	2467075273	2313256268	216457045	2378169071	2368694504
Cysteine protease ATG4B OS=Homo sapiens GN=ATG4B PE=1 SV=2	Q9Y4P1	2274266652	2254683281	NA	NA	NA	2264848692	NA	2295077275	2299613015	NA	NA	211481415	NA	NA	2275347311	2304892552	2121837569	2160353968	NA	2280419132	NA
Methylcrotonoyl-CoA carboxylase beta chain, mitochondrial OS=Homo sapiens GN=MCCC2 PE=1 SV=1	Q9HCC0	2274350898	2540226391	NA	NA	NA	NA	NA	2364201865	2378435782	2282781373	NA	NA	NA	2311022695	NA	2538430896	2343722927	NA	NA	NA	NA
Acylamino-acid-releasing enzyme OS=Homo sapiens GN=APEH PE=1 SV=4	P13798	2274878026	2197447805	2118259778	1900790681	1954930198	194678381	2108312732	2183803769	2499765299	2342948978	1898992156	2043217954	1935253794	2181741975	2404159224	2224470206	2384894716	2121820169	2252274315	2354375145	2084228238
Dihydropteridine reductase OS=Homo sapiens GN=QDPR PE=1 SV=2	P09417	2275269709	2071014743	2139449391	2464206195	NA	20824083	2214069121	NA	2358607344	2343690824	212325512	2254646681	2168700492	2064873332	2603110424	2196086912	2414075916	2522702445	2103864605	2588550575	NA
SLIT-ROBO Rho GTPase-activating protein 3 OS=Homo sapiens GN=SRGAP3 PE=1 SV=3	O43295	2275648186	NA	NA	NA	NA	NA	NA	NA	2077956548	NA	NA	2192451381	NA	2102467797	2150272527	NA	NA	NA	2240800661	NA	NA
Proteasome assembly chaperone 2 OS=Homo sapiens GN=PSMG2 PE=1 SV=1	Q969U7	2275648186	2277956548	NA	NA	NA	NA	NA	2152947013	2325349666	NA	NA	2289594466	NA	NA	2212421365	2329685303	2236863237	NA	NA	2205442532	NA
Decorin OS=Homo sapiens GN=DCN PE=1 SV=1	P07585	227631387	2654215525	2637219004	2715875009	232442074	2607352017	2595264054	241298428	NA	2579151312	2554077399	2295468187	2415712648	2347325421	2016536553	2338375294	2158620887	2670466647	2281520922	244607681	2293520415
Mitotic spindle-associated MMXD complex subunit MIP18 OS=Homo sapiens GN=FAM96B PE=1 SV=1	Q9Y3D0	2276570164	2584717638	2387712079	2438774476	NA	2472371493	2281281929	2527670406	2383845916	2562546544	NA	2255199238	NA	NA	2236984122	2522106903	2513478352	2298309887	NA	2205629178	NA
Integrin beta-4 OS=Homo sapiens GN=ITGB4 PE=1 SV=5	P16144	2277090421	2367994327	2043504729	NA	NA	NA	NA	2219697835	2119768297	2344825189	NA	2171623454	NA	2080728441	2031756147	NA	2149224146	NA	2278976035	2063907131	23673994
60S ribosomal protein L4 OS=Homo sapiens GN=RPL4 PE=1 SV=5	P36578	2277163373	2336935768	2065997568	2121291926	1930538798	202559587	2059547808	2065358614	2296259229	2053634487	NA	2373222033	194574533	200798967	2509201018	2663162558	2337438009	2182392237	2247718191	2001021456	1938269121
Protein dpy-30 homolog OS=Homo sapiens GN=DPY30 PE=1 SV=1	Q9C005	2277262663	2570394172	NA	2382872325	1974396135	2467567225	2149227747	2200203028	2391722407	2475323305	228289405	2500028132	NA	2167483037	260759105	2481328509	2617196678	2304707848	2270538176	239059855	2243614793
Leucine--tRNA ligase, cytoplasmic OS=Homo sapiens GN=LARS PE=1 SV=2	Q9P2J5	227737464	2293065633	NA	NA	NA	NA	NA	232360682	2424715233	2275291736	NA	NA	NA	NA	2285392946	2281805721	2220867135	NA	2217191569	2267613477	NA
Succinate--CoA ligase [GDP-forming] subunit beta, mitochondrial OS=Homo sapiens GN=SUCLG2 PE=1 SV=2	Q96I99	2277458205	2205589598	222389363	2128209585	2138435056	2144983777	NA	2327467967	2590512389	209453661	NA	2458804435	NA	2180672116	2309668234	2496563008	2428330405	NA	2156798151	2453970114	NA
Ubiquitin-conjugating enzyme E2 R2 OS=Homo sapiens GN=UBE2R2 PE=1 SV=1	Q712K3	2277629776	2244873385	NA	2173526898	2273935462	220820034	NA	2214472091	224847815	2300654637	NA	22110738	NA	2453886586	2274418266	NA	240841178	NA	2327540199	2257632188	2399135938
Protein S100-A9 OS=Homo sapiens GN=S100A9 PE=1 SV=1	P06702	2277740687	2668257171	2179231332	1991607714	2582258634	1783115959	2267499804	2251594061	2254948838	2339159712	1984950098	2195249335	1971120472	2315040585	2588115841	2215175344	2479442192	21130979	2339545122	2253759489	2663106306
Importin-5 OS=Homo sapiens GN=IPO5 PE=1 SV=4	O00410	2277956548	NA	NA	NA	NA	NA	NA	2297004272	NA	NA	NA	NA	NA	NA	2503110424	2218642904	2223112885	NA	NA	2476164357	2363611269
Receptor-type tyrosine-protein phosphatase F OS=Homo sapiens GN=PTPRF PE=1 SV=2	P10586	2277956548	2050088424	NA	NA	NA	NA	NA	2259701523	NA	NA	NA	NA	NA	2148482152	NA	2183256838	2403848377	NA	211124901	2271521143	NA
Probable E3 ubiquitin-protein ligase DTX3 OS=Homo sapiens GN=DTX3 PE=1 SV=2	Q8N9I9	2277956548	2437902755	NA	NA	2473892349	NA	NA	NA	2488576488	NA	NA	2167835322	24747144	NA	NA	NA	NA	NA	2493156857	NA	2503466206
Saccharopine dehydrogenase-like oxidoreductase OS=Homo sapiens GN=SCCPDH PE=1 SV=1	Q8NBX0	2277956548	2088264932	NA	2102002955	NA	2166072336	NA	NA	NA	2127903563	NA	NA	NA	NA	2207115549	2410637579	2336863237	2173650863	NA	NA	NA
Vacuolar protein sorting-associated protein 37B OS=Homo sapiens GN=VPS37B PE=1 SV=1	Q9H9H4	2277956548	NA	NA	NA	2151653107	NA	NA	NA	NA	NA	NA	NA	NA	NA	2205021307	NA	2149416326	NA	2260964047	NA	2363611269
Sequestosome-1 OS=Homo sapiens GN=SQSTM1 PE=1 SV=1	Q13501	2277971869	244135877	2009560041	2179529919	2108154497	2573958384	2029439627	2139214437	2475923935	2408146187	NA	2477044155	2058830238	NA	2242344836	2326150821	2430041245	1964529958	2400867086	2509785624	2089978279
Cytoplasmic dynein 1 light intermediate chain 2 OS=Homo sapiens GN=DYNC1LI2 PE=1 SV=1	O43237	2278553955	2194143068	2295051969	2173756631	2365461811	2394705027	2040691507	2408071775	2215940969	2315333474	2091130809	2195114494	2170833142	2254695437	2217620804	2270052205	2356097679	2207643164	2204471604	2274995907	2484900653
Apolipoprotein D OS=Homo sapiens GN=APOD PE=1 SV=1	P05090	2278749823	2379406505	2348646921	2308742675	2391607472	2279125719	2336709833	2369702696	2375060549	2509452667	2314523253	2231299007	2336964583	2373196667	NA	2185007363	2280331438	2361703844	2481288621	2313055715	2405412482
N(4)-(beta-N-acetylglucosaminyl)-L-asparaginase OS=Homo sapiens GN=AGA PE=1 SV=2	P20933	2278953461	2374402848	2515086468	NA	2306556963	2367290109	2241479358	2290432066	2384621909	2606971128	NA	2332354086	NA	NA	2365628824	2247237905	2517000098	2269656207	2172938663	2395955356	2222716989
14-3-3 protein beta/alpha OS=Homo sapiens GN=YWHAB PE=1 SV=3	P31946	2279460298	2419465976	2341798863	2419716127	2161683073	2388525595	2302895785	2440249552	2320758831	2476297069	2132092919	2397091982	2169829994	2110404363	2464784151	2332810534	2483240673	2329556611	2365079667	2463295195	2302649771
Nucleoside diphosphate kinase B OS=Homo sapiens GN=NME2 PE=1 SV=1	P22392	2279563683	2590876993	226194702	2246928943	2001432543	2374019253	2205379598	2397332485	241365314	2449288494	2150771063	2335724793	2012412113	2120249468	2595713428	2590612339	2589561272	2143557604	2182422334	2239576037	21877532
Lysosome membrane protein 2 OS=Homo sapiens GN=SCARB2 PE=1 SV=2	Q14108	2279848822	2322753581	2248120469	2118756546	1965511356	2207354295	NA	2448127903	221597613	2367148287	NA	2370675468	NA	1978341131	2348714214	2076562774	2513737708	2253573684	2359485966	245557105	2317911226
Short-chain specific acyl-CoA dehydrogenase, mitochondrial OS=Homo sapiens GN=ACADS PE=1 SV=1	P16219	2280228555	NA	2530596408	NA	NA	NA	NA	NA	NA	NA	NA	2271152009	NA	NA	1968981082	NA	NA	2319460298	2125600352	2551653107	NA
Kinesin-1 heavy chain OS=Homo sapiens GN=KIF5B PE=1 SV=1	P33176	2280228555	2379406505	NA	2221629805	NA	NA	NA	2352947013	NA	2330353735	NA	NA	NA	NA	2338724805	2263388802	NA	NA	2233400603	NA	2376164357
Solute carrier family 12 member 2 OS=Homo sapiens GN=SLC12A2 PE=1 SV=1	P55011	2280228555	2399569891	2605932412	NA	NA	2247213695	NA	2424567716	NA	NA	NA	NA	NA	NA	NA	NA	2290920076	NA	NA	212470704	2155519269
Peptidyl-prolyl cis-trans isomerase-like 4 OS=Homo sapiens GN=PPIL4 PE=1 SV=1	Q8WUA2	2280228555	2239813637	2166210789	NA	NA	NA	NA	NA	NA	21731631	NA	NA	NA	NA	NA	NA	NA	NA	2184096602	NA	2260964047
Uncharacterized protein C6orf203 OS=Homo sapiens GN=C6orf203 PE=1 SV=1	Q9P0P8	2280228555	2372006446	2200269432	220041144	NA	NA	NA	NA	2325349666	2183486719	NA	2254289318	NA	2231825215	2280228555	2385628044	2371655568	NA	2272993471	2302467797	NA
40S ribosomal protein SA OS=Homo sapiens GN=RPSA PE=1 SV=4	P08865	2280873678	2490810327	2320209827	2368319255	1993909682	2473250451	2233539812	2482783216	2393686245	2394890178	2188683173	2529497408	1976825086	2052128526	2536553545	2519804325	2532307398	2329600271	216630905	2386805003	2070570128
ATP synthase subunit g, mitochondrial OS=Homo sapiens GN=ATP5L PE=1 SV=3	O75964	2280914569	2419347722	2402048526	2374101915	NA	2125128939	NA	2320898348	2467709965	2307794931	NA	2452342048	2193050296	NA	2554538882	2430920222	25213833	2169339623	2234746853	2444602893	NA
Protein S100-A13 OS=Homo sapiens GN=S100A13 PE=1 SV=1	Q99584	2281232254	2616744515	2035970958	2044696911	2245963628	2247709436	2123357871	2431622984	1947352054	2540280512	2118446393	2446456473	1995825341	2110013703	2255668518	2400137284	2664106223	2096846933	2366941675	2432454908	2173024751
Protein-L-isoaspartate(D-aspartate) O-methyltransferase OS=Homo sapiens GN=PCMT1 PE=1 SV=4	P22061	2281369278	2518750493	2305849798	2524388091	221140067	2269750489	2325435088	2257431222	2277025733	2375066056	2256303592	2293074221	1959646408	209370265	2301879846	2396024002	2670509134	2217152128	2344197156	2315478615	2389998971
Ras-related protein Rab-1A OS=Homo sapiens GN=RAB1A PE=1 SV=3	P62820	2282354292	2400141849	2308843036	2285476498	2411164971	2208188987	2286656483	2252709636	2584642994	2374069178	NA	239020673	2562084448	2458668754	2544001236	2356469199	2257650185	2235167052	2508634861	2463454066	2472050256
Protein LBH OS=Homo sapiens GN=LBH PE=1 SV=1	Q53QV2	2282465337	2379406505	NA	2317257667	NA	NA	NA	217221152	2225349666	2523642315	NA	NA	NA	NA	NA	NA	2346378961	2154252628	NA	2322107519	NA
Glutamate dehydrogenase 1, mitochondrial OS=Homo sapiens GN=GLUD1 PE=1 SV=2	P00367	2282490789	2452243266	2314683109	2440955845	2141818784	2318209191	2266160279	2420942423	2606085159	2405434021	216731418	249568362	2179325548	2070003421	2416757927	2739912302	2586195339	2447553058	2235485287	2589280879	2157463803
Glycogen phosphorylase, brain form OS=Homo sapiens GN=PYGB PE=1 SV=5	P11216	2282737002	2319698148	2534528974	2415650269	2111391398	2177715143	2359493311	2236043119	2050056365	2468372903	2261212152	2410779726	2298951397	2225206866	21509485	2502561108	2071082583	254964143	2155316347	2186932228	2366259209
5'-3' exoribonuclease 2 OS=Homo sapiens GN=XRN2 PE=1 SV=1	Q9H0D6	2283006845	2330045931	2097945914	2306559089	2047893253	2280818565	2047704943	2352493387	2279858157	2191467266	1975520615	2298951893	NA	2216263934	2409001639	2453620351	2420379438	2077188096	2121659245	2131379655	2158070507
Mucin-1 OS=Homo sapiens GN=MUC1 PE=1 SV=3	P15941	2283496753	2543250477	NA	NA	NA	2191639438	NA	2378261669	2264500867	2478442277	NA	2536500445	NA	2238430014	2492055819	2546180244	2523351434	NA	2422851567	2652062321	1879372119
Transcription elongation factor SPT4 OS=Homo sapiens GN=SUPT4H1 PE=1 SV=1	P63272	2283567645	2220646777	NA	2417257667	NA	227742511	NA	2286887873	2345798191	2321144749	NA	2415446761	NA	NA	2378713085	2466363536	2493156857	NA	NA	2301131541	NA
Filamin-A OS=Homo sapiens GN=FLNA PE=1 SV=4	P21333	2283904894	2452181101	2619050267	2648595855	2292059281	2479535752	2620840877	2528737757	2107188902	2496939061	2468930352	2480606737	236873288	2051905579	2274995072	2236163399	2508910849	2532157174	2154530963	2434983818	2523256673
COP9 signalosome complex subunit 8 OS=Homo sapiens GN=COPS8 PE=1 SV=1	Q99627	2283907661	2337510847	2059256224	2375640033	204451564	2322389193	2284195807	2446583884	2360162113	233523788	2332846086	241563504	2058945054	2278275618	2404832057	2374768971	2486483199	2404775109	1925403401	2444917556	1985248122
Ubiquilin-1 OS=Homo sapiens GN=UBQLN1 PE=1 SV=2	Q9UMX0	2283990292	2399569891	2010477877	2279776463	2104926864	2170626549	NA	2057999354	2208448858	2293918512	199202502	2286679739	NA	2099859243	2253469189	2065885386	2530527209	NA	2087174576	2509882122	2064867502
Nuclear pore complex protein Nup93 OS=Homo sapiens GN=NUP93 PE=1 SV=2	Q8N1F7	2284047517	2253171859	NA	2803439676	1986156404	2241140483	NA	2388082151	242050158	2348402707	NA	2166829685	NA	NA	233124283	2334534089	2262503044	2183572856	2254082908	2269578914	2302690093
DnaJ homolog subfamily B member 6 OS=Homo sapiens GN=DNAJB6 PE=1 SV=2	O75190	228409458	2207076535	NA	2349977817	NA	NA	NA	2305470632	2401653107	NA	NA	NA	NA	NA	2487811097	2300237082	NA	NA	2310776308	2315494175	2201305856
Gamma-enolase OS=Homo sapiens GN=ENO2 PE=1 SV=3	P09104	2284224995	2187397057	2084985748	248693312	2030374551	2294959647	2166527681	2161714974	1901022886	2253902473	1994302334	1870691785	204238107	2014255826	2281129396	2040832927	2280452117	2228383832	2293073175	2449238949	2133229428
UDP-glucose 4-epimerase OS=Homo sapiens GN=GALE PE=1 SV=2	Q14376	2284243156	2375325816	2199824494	NA	NA	NA	NA	NA	2318292228	NA	NA	NA	NA	NA	2511285361	2190635707	2294793482	216735729	2287656668	2105693147	NA
Allograft inflammatory factor 1 OS=Homo sapiens GN=AIF1 PE=1 SV=1	P55008	2284452607	NA	NA	NA	NA	NA	2345293671	238815255	NA	NA	NA	NA	NA	NA	2487811097	2268946576	2528539108	2249982949	NA	2285655585	NA
Phosphoglucomutase-1 OS=Homo sapiens GN=PGM1 PE=1 SV=3	P36871	2284559825	2288436198	2215095618	2306076765	2212677799	21969071	2172662894	2223477926	234868335	2488532137	2133422003	2377615117	2022083344	2183779549	223632433	2272389019	2418917669	2297434971	2413486197	2179364769	2371630238
Trans-Golgi network integral membrane protein 2 OS=Homo sapiens GN=TGOLN2 PE=1 SV=2	O43493	2284667967	2317257667	2160964047	NA	2403590523	NA	NA	NA	NA	2249945756	NA	NA	NA	2350272527	NA	NA	NA	NA	2364066737	NA	232470704
A-kinase anchor protein 8 OS=Homo sapiens GN=AKAP8 PE=1 SV=1	O43823	2284667967	NA	NA	NA	NA	NA	NA	NA	220019579	NA	NA	NA	NA	NA	2226171717	2304892552	2171655568	NA	2140800661	NA	NA
Trypsin-3 OS=Homo sapiens GN=PRSS3 PE=1 SV=2	P35030	2284667967	NA	NA	NA	NA	NA	NA	236290058	2263200829	NA	NA	2485941878	NA	NA	NA	NA	NA	2447213695	2331489721	2356899849	2363611269
Dynein light chain 2, cytoplasmic OS=Homo sapiens GN=DYNLL2 PE=1 SV=1	Q96FJ2	2284667967	2411599314	2194221581	NA	NA	NA	NA	NA	2269710332	NA	NA	NA	NA	NA	2529413865	NA	2243276271	NA	2078651824	NA	2240934182
F-actin-capping protein subunit beta OS=Homo sapiens GN=CAPZB PE=1 SV=4	P47756	2284714251	2399487471	2238329951	2188241245	2057737024	2230646947	2141996895	2253392114	2419695713	219336224	1958953215	2402010095	2098978232	2102515806	2354750383	2457166328	2424797954	2301927946	2280057531	2408357166	2155414567
Malectin OS=Homo sapiens GN=MLEC PE=1 SV=1	Q14165	2284851572	2417257667	2397036919	2172339611	NA	2222420059	NA	NA	2546164531	2442906823	2239773807	2382194408	NA	2274488273	2304009318	2500312183	NA	2257971373	2396407857	2457083925	2335606374
116 kDa U5 small nuclear ribonucleoprotein component OS=Homo sapiens GN=EFTUD2 PE=1 SV=1	Q15029	2285335774	2303579168	NA	NA	NA	NA	NA	2318461187	2210113726	2333750684	NA	NA	NA	NA	2378499734	2328881565	2338992053	NA	2235692567	NA	2267897688
GMP synthase [glutamine-hydrolyzing] OS=Homo sapiens GN=GMPS PE=1 SV=1	P49915	228533964	217237351	1904950712	2149972631	NA	2032437839	NA	215990748	2124056532	NA	NA	212152495	NA	2073839946	23252905	236323161	2372436594	NA	1955271904	226987724	NA
F-box-like/WD repeat-containing protein TBL1XR1 OS=Homo sapiens GN=TBL1XR1 PE=1 SV=1	Q9BZK7	228541289	2226915765	2019981595	2097025377	NA	2244448285	NA	2094876906	2368271457	2186152383	NA	2202050729	NA	NA	2144735316	2290878514	2369064586	NA	2048428659	2227417968	NA
Obg-like ATPase 1 OS=Homo sapiens GN=OLA1 PE=1 SV=2	Q9NTK5	2285613015	2344905156	NA	NA	NA	2299151111	NA	NA	NA	NA	NA	2466147941	2240441833	NA	2479438677	2554077862	2554863036	NA	2386743823	2231962897	NA
La-related protein 1 OS=Homo sapiens GN=LARP1 PE=1 SV=2	Q6PKG0	2285782134	2335862939	NA	NA	NA	2372409014	2157316881	2339893145	2280015122	2336080556	NA	2304502503	NA	NA	NA	2314932438	2252476524	NA	2185899156	NA	2275315811
Protein ABHD11 OS=Homo sapiens GN=ABHD11 PE=1 SV=1	Q8NFV4	2286132601	2563222238	2169121155	1962207897	2055982153	2336210811	NA	2481543792	2474181694	2521909332	1966152983	2063034967	2188039798	2229270574	2421121742	2634118826	2683057633	NA	240024103	2570472905	2274613404
HIV Tat-specific factor 1 OS=Homo sapiens GN=HTATSF1 PE=1 SV=1	O43719	2286563779	2047216248	NA	NA	2179482233	NA	NA	NA	NA	2085405261	NA	2321856492	NA	NA	2105270827	2090826492	2132065535	NA	2338370726	NA	2127663122
Propionyl-CoA carboxylase beta chain, mitochondrial OS=Homo sapiens GN=PCCB PE=1 SV=3	P05166	2286837474	NA	NA	NA	NA	NA	NA	2418154682	2417949608	NA	NA	2432890407	NA	NA	NA	2469278171	NA	NA	2089343344	NA	NA
Protein TMEM155 OS=Homo sapiens GN=TMEM155 PE=2 SV=3	Q4W5P6	2286837474	2317257667	NA	NA	2151653107	2169452937	NA	2452947013	NA	2254454545	NA	NA	NA	2369305648	NA	2183552188	NA	NA	NA	NA	NA
Serine/threonine-protein phosphatase 4 regulatory subunit 3B OS=Homo sapiens GN=PPP4R3B PE=1 SV=2	Q5MIZ7	2286837474	NA	NA	NA	NA	2256524636	NA	227221152	NA	2342906823	NA	2205944339	NA	NA	NA	2179308662	2171655568	NA	NA	2139391178	NA
Hydroxysteroid dehydrogenase-like protein 2 OS=Homo sapiens GN=HSDL2 PE=1 SV=1	Q6YN16	2286837474	2225873331	NA	NA	2336452798	NA	NA	237221152	2525349666	NA	NA	2382194408	NA	NA	NA	2344124294	2333546551	NA	NA	NA	2387712079
SPATS2-like protein OS=Homo sapiens GN=SPATS2L PE=1 SV=2	Q9NUQ6	2286837474	227649187	NA	NA	NA	2453103064	NA	2418154682	2323899709	2286202764	NA	NA	2371397713	2378717866	NA	NA	2160964047	NA	NA	NA	NA
Copine-3 OS=Homo sapiens GN=CPNE3 PE=1 SV=1	O75131	2287078494	2199662498	NA	2307490866	NA	NA	NA	NA	2413158292	NA	NA	2389594466	NA	2312844512	2498133641	2288057051	2285052854	2225042097	NA	2456807782	2206606552
Adenylate kinase 4, mitochondrial OS=Homo sapiens GN=AK4 PE=1 SV=1	P27144	2287138419	2371232561	1889039121	2040471193	1980670469	200680668	191296846	2316610947	2226607971	206639502	NA	234414054	NA	206376761	2176161193	2361177688	2430373536	NA	2235463275	2131917952	1924463261
Serine/threonine-protein phosphatase 2A activator OS=Homo sapiens GN=PTPA PE=1 SV=3	Q15257	2287308767	2196245279	NA	2245122758	1990859222	NA	2072724042	2031123046	219058901	1967181899	NA	2140764979	1989182308	NA	2139444809	2109733949	2092230751	2153372382	2215653445	237923271	2013242975
PITH domain-containing protein 1 OS=Homo sapiens GN=PITHD1 PE=1 SV=1	Q9GZP4	2287629879	2308479825	224829289	2380112794	NA	2118506581	2371555833	2244496179	2272608152	2307025659	2137503638	22422273	NA	NA	2380202972	2306211552	2181134279	2435979607	2230408436	NA	NA
ATP-dependent RNA helicase A OS=Homo sapiens GN=DHX9 PE=1 SV=4	Q08211	2288250796	2194366053	1916502503	2125519251	NA	2113677882	1876351541	210516489	2198445315	2118625381	NA	2326840392	NA	NA	2460297568	2460351437	2201860969	1997391671	216566119	2126019894	1894225767
Proteasome subunit beta type-4 OS=Homo sapiens GN=PSMB4 PE=1 SV=4	P28070	2288941434	2567688136	2376164357	239732674	NA	2433288474	2336849534	2232216948	2603938755	2508522671	NA	2477933472	22428706	215649172	257450582	2557464938	2515228668	2548561614	246307443	2602569509	2103195142
BRISC and BRCA1-A complex member 2 OS=Homo sapiens GN=BABAM2 PE=1 SV=2	Q9NXR7	2288974839	2229995598	NA	NA	2325349666	2199151111	NA	NA	2314879929	2294844239	NA	NA	209881521	NA	NA	NA	2223112885	NA	NA	2334660607	2346946282
KH domain-containing, RNA-binding, signal transduction-associated protein 3 OS=Homo sapiens GN=KHDRBS3 PE=1 SV=1	O75525	2289084817	2491498514	NA	NA	NA	2394871783	NA	2335563711	NA	2334860012	NA	2188469471	NA	2474394661	NA	NA	2378664451	NA	NA	NA	228408839
RNA-binding protein 25 OS=Homo sapiens GN=RBM25 PE=1 SV=3	P49756	2289379305	213166956	NA	214857894	NA	2226165789	NA	NA	2311472968	2147187796	NA	2237327092	NA	NA	NA	2330083839	2342384437	NA	NA	NA	NA
Eukaryotic translation elongation factor 1 epsilon-1 OS=Homo sapiens GN=EEF1E1 PE=1 SV=1	O43324	2289590322	2251212212	2219606976	2187200147	2135026482	2262133561	2111507644	2202781315	242047796	2286108861	2152895745	2221119809	NA	2092920972	2333374369	2529685303	2352636619	2226635613	2227831899	2405190265	2258963921
Ribonucleoprotein PTB-binding 1 OS=Homo sapiens GN=RAVER1 PE=1 SV=1	Q8IY67	2289815749	2198309887	207917267	2197599163	2059587527	2055581587	NA	223479604	2243542324	2265281498	1930150744	1980117102	2007507296	2078586392	2188564212	2285763478	2245487561	1936409117	2268237944	2013685514	2042113019
Zinc finger protein 638 OS=Homo sapiens GN=ZNF638 PE=1 SV=2	Q14966	2289843196	2194355546	NA	NA	NA	2155649774	NA	2239032223	2232382056	NA	NA	2128888654	NA	NA	2199785237	2200550237	215728648	NA	2194597332	NA	NA
Extracellular superoxide dismutase [Cu-Zn] OS=Homo sapiens GN=SOD3 PE=1 SV=2	P08294	2289931329	228235756	265782853	287271316	2671389244	2216983078	2671819752	2128454144	2065273631	2594393261	2659665511	2400867156	2592963892	2053317997	261322749	NA	2538165587	2690125837	NA	2403451862	2636341102
Protein phosphatase 1 regulatory subunit 12B OS=Homo sapiens GN=PPP1R12B PE=1 SV=2	O60237	2290706668	NA	2421926354	2623845652	2328384521	2277456292	257857177	246026058	NA	2409975211	2522702445	2342576601	256104253	2091269094	NA	NA	2217301999	2538365444	NA	NA	2579139091
Serine/threonine-protein phosphatase 2A 65 kDa regulatory subunit A alpha isoform OS=Homo sapiens GN=PPP2R1A PE=1 SV=4	P30153	2290968253	2451147992	2182794015	2349741973	2138385333	223726916	2152397807	2229849614	2264437954	214960568	NA	2347585601	2105244773	2097010112	2463401607	2446315805	2481539594	2247288945	2242382661	2388952778	2211799887
UPF0600 protein C5orf51 OS=Homo sapiens GN=C5orf51 PE=1 SV=1	A6NDU8	2291081001	NA	NA	NA	2375938759	228320329	NA	NA	220019579	2310714013	NA	2348090716	NA	201991757	NA	2221885052	2223112885	NA	2267104102	2322107519	2302467797
Serine hydroxymethyltransferase, cytosolic OS=Homo sapiens GN=SHMT1 PE=1 SV=1	P34896	2291081001	NA	NA	NA	NA	2202467797	NA	NA	NA	NA	NA	NA	NA	NA	2444614174	NA	NA	2239813637	2449546945	NA	2246946282
Calcium-binding mitochondrial carrier protein SCaMC-1 OS=Homo sapiens GN=SLC25A24 PE=1 SV=2	Q6NUK1	2291657334	2122192542	2047344	2060075322	2021812538	2086518008	NA	211166813	NA	NA	NA	NA	2042787931	2074355137	2192919625	2498652372	2343037036	NA	2026939471	2251174685	2252665073
26S proteasome non-ATPase regulatory subunit 4 OS=Homo sapiens GN=PSMD4 PE=1 SV=1	P55036	2292481041	2362225347	2062369975	2245121026	2012741396	2442294466	1984047923	2266791209	222239622	2335706628	2096614665	2364997736	1949994	2254468903	2375646997	2363623111	2475954075	2083134503	2317927504	2437293609	2330599701
Anion exchange protein 2 OS=Homo sapiens GN=SLC4A2 PE=1 SV=4	P04920	2292604886	NA	NA	NA	NA	NA	NA	2008317734	2211806739	2258343512	NA	NA	NA	NA	2186643388	2166244277	2253553579	NA	20540754	2151569876	2181981352
ELAV-like protein 1 OS=Homo sapiens GN=ELAVL1 PE=1 SV=2	Q15717	2293059248	2401941372	2082694695	251965354	1990721415	2318033095	191480637	245499745	2357917733	2410145263	1961531332	2509261995	1945209531	2072537124	2587857083	2557717665	2486358391	2158563383	217782869	2339673572	2147901285
Pyruvate dehydrogenase E1 component subunit beta, mitochondrial OS=Homo sapiens GN=PDHB PE=1 SV=3	P11177	2293062202	2282808662	2161416913	2271945656	1870834682	2209702208	2067112703	2504833077	2454255651	2381683309	1943752514	243346389	1685538785	2031165168	239328392	247463586	2386455832	2093695314	232780284	2425996065	2078295627
Small nuclear ribonucleoprotein-associated proteins B and B' OS=Homo sapiens GN=SNRPB PE=1 SV=2	P14678	2293131131	2386275761	2308623115	2491017542	NA	2121912618	232470704	2414590273	2580281507	2344178716	NA	2556074029	NA	2121803345	2672189508	2682706262	242470704	2310956687	2330148625	2465673681	NA
UPF0488 protein C8orf33 OS=Homo sapiens GN=C8orf33 PE=1 SV=1	Q9H7E9	2293156857	2119460298	NA	2105709945	NA	2160964047	NA	2175773911	2069710332	NA	NA	2260964047	NA	NA	NA	NA	NA	NA	NA	NA	NA
Lactotransferrin OS=Homo sapiens GN=LTF PE=1 SV=6	P02788	2293274499	2285706644	NA	NA	2236362625	NA	2135343832	NA	2062628331	NA	NA	NA	NA	2124318552	2295007272	2427505225	NA	2159227258	2510681932	2078509352	273349254
Tubulin-folding cofactor B OS=Homo sapiens GN=TBCB PE=1 SV=2	Q99426	2293798124	2241521867	2199517398	2342215475	2214772179	2304998434	2247966155	252504433	2181045451	2319103358	2180142631	2469898217	2063446244	2242608596	2511062839	2637377848	2384341174	2281556582	2260053323	2298916006	2227553497
Isocitrate dehydrogenase [NADP] cytoplasmic OS=Homo sapiens GN=IDH1 PE=1 SV=2	O75874	2293832069	2490893125	2020569859	2147079238	1975549472	2137128182	2032480075	2244776689	2291939265	2366332853	1815365187	2359544438	NA	2079526542	2352892278	2237068525	2381849737	2133063667	2221957481	2362886195	2240448729
39S ribosomal protein L55, mitochondrial OS=Homo sapiens GN=MRPL55 PE=1 SV=1	Q7Z7F7	2293963128	2433942141	2300970475	2187066683	NA	2312908995	NA	2342255492	2432388599	NA	NA	2440935183	NA	NA	2346793615	2425104312	2467918802	NA	NA	NA	1941642447
Omega-amidase NIT2 OS=Homo sapiens GN=NIT2 PE=1 SV=1	Q9NQR4	2294300743	2014311396	205183536	2377764935	1821410987	219543883	2069328081	2194344012	2276818646	2276138419	1880330965	2109182419	NA	NA	2398287078	2314647198	2301954214	2326833784	2376051856	1966602047	1893193474
Osteopontin OS=Homo sapiens GN=SPP1 PE=1 SV=1	P10451	2294308177	223495807	NA	NA	NA	2275568756	NA	2279307559	2153081565	2450506978	NA	2110675114	NA	NA	NA	2100475732	NA	NA	2467369734	NA	NA
Ragulator complex protein LAMTOR2 OS=Homo sapiens GN=LAMTOR2 PE=1 SV=1	Q9Y2Q5	2294930871	2441269393	2065020575	2333520374	NA	2344744041	NA	2387446198	2382224843	2396806948	NA	2438869487	NA	NA	2293233117	2118044668	2370822701	NA	2356943956	2547346417	NA
Fructose-bisphosphate aldolase C OS=Homo sapiens GN=ALDOC PE=1 SV=2	P09972	2295168389	2322063911	1952163518	2621874912	2030784078	2244629775	214006852	2096071899	2373892349	2536766768	2083634913	1960677496	1971755266	1983139212	2156661	2395165689	2256105497	2517692894	2253828661	2340378065	2121678214
Lysosomal acid phosphatase OS=Homo sapiens GN=ACP2 PE=1 SV=3	P11117	2295203267	2405709945	NA	NA	2130137381	2150617891	NA	2097190889	2200144513	2167106781	NA	2103182078	NA	2180891167	2342185301	2015113598	2134450439	NA	2410844633	2400957108	2166210789
Nuclear pore complex protein Nup133 OS=Homo sapiens GN=NUP133 PE=1 SV=2	Q8WUM0	2295203267	NA	NA	NA	NA	NA	NA	NA	2151653107	2284410573	NA	NA	NA	NA	NA	NA	2171655568	NA	2272993471	NA	2249860916
Gem-associated protein 7 OS=Homo sapiens GN=GEMIN7 PE=1 SV=1	Q9H840	2295203267	2386445437	NA	2079406505	NA	2173517136	NA	230440433	NA	2384410573	NA	NA	NA	NA	NA	2385628044	2401772521	NA	2257793161	NA	NA
Eukaryotic translation initiation factor 3 subunit L OS=Homo sapiens GN=EIF3L PE=1 SV=1	Q9Y262	2295203267	2257647361	NA	NA	NA	NA	NA	NA	NA	2330353735	NA	NA	2390242222	2444614174	2382465337	2517820854	NA	NA	NA	2366853416	NA
Putative RNA-binding protein 15 OS=Homo sapiens GN=RBM15 PE=1 SV=2	Q96T37	2295997197	NA	NA	2045244239	NA	NA	NA	NA	2190259617	NA	NA	2148117433	NA	NA	2177623271	2308733332	2112568046	NA	2064834394	NA	NA
Splicing factor 3A subunit 1 OS=Homo sapiens GN=SF3A1 PE=1 SV=1	Q15459	2296305137	2138285218	NA	2190973789	NA	2253291813	NA	2192219534	2149705091	2172967772	NA	2093801894	NA	2103799403	2306889561	2421183169	247070648	NA	2198721851	2101033126	2320030263
SNARE-associated protein Snapin OS=Homo sapiens GN=SNAPIN PE=1 SV=1	O95295	229687529	2437902755	NA	2299518766	2300983892	2295412823	2060045337	2335456953	2339100019	2436766768	NA	2163199429	2288023069	2325058385	2339645846	2296919136	2523112885	2105505084	2382487333	2402515498	2382875776
FAD-linked sulfhydryl oxidase ALR OS=Homo sapiens GN=GFER PE=1 SV=2	P55789	2297221055	2493156857	2255519269	2417257667	2313320243	NA	NA	222581681	NA	2375099632	NA	2327445628	2293156857	NA	2150272527	NA	2503848377	NA	2410844633	2356899849	2055519269
UPF0769 protein C21orf59 OS=Homo sapiens GN=C21orf59 PE=1 SV=1	P57076	2297221055	NA	NA	NA	NA	NA	NA	NA	NA	NA	NA	2338137149	NA	NA	NA	2380381302	2295359488	NA	2372993471	NA	NA
Stromal interaction molecule 1 OS=Homo sapiens GN=STIM1 PE=1 SV=3	Q13586	2297221055	2355959979	NA	NA	NA	2397463729	NA	NA	NA	2365146065	NA	NA	NA	NA	NA	2085628044	2149416326	NA	NA	NA	2566853416
28S ribosomal protein S16, mitochondrial OS=Homo sapiens GN=MRPS16 PE=1 SV=1	Q9Y3D3	2297221055	2505709945	NA	NA	NA	NA	NA	NA	2425349666	2384410573	NA	NA	NA	NA	2493156857	2466363536	2523112885	NA	NA	NA	NA
Thiamine-triphosphatase OS=Homo sapiens GN=THTPA PE=1 SV=3	Q9BU02	2298230632	2255127966	NA	2255127966	NA	NA	NA	NA	2344275248	2344967018	2199565101	NA	2103163975	NA	2230556183	NA	NA	2325245454	2331163383	NA	2456736092
Prefoldin subunit 3 OS=Homo sapiens GN=VBP1 PE=1 SV=3	P61758	2298324431	2374558418	NA	2221148341	NA	2258839105	NA	2248141538	2110254331	2234338832	NA	2171307893	NA	2232353685	237950648	2341793753	2426632352	NA	2351359172	2169685076	2195899016
ERO1-like protein alpha OS=Homo sapiens GN=ERO1A PE=1 SV=2	Q96HE7	2298364929	2391270781	NA	2118580864	NA	2091081394	NA	2282772953	2268309903	2268077741	NA	NA	NA	2023065366	2410560382	2326329572	2369032197	2107068176	2273881616	2368363078	2294252645
Acidic leucine-rich nuclear phosphoprotein 32 family member E OS=Homo sapiens GN=ANP32E PE=1 SV=1	Q9BTT0	229851065	2160234643	1913305088	2445220608	NA	203539857	NA	2014648331	2301903141	2015113763	NA	2468735223	NA	191874497	2443406891	2598168894	2484196417	1922556326	2343387943	221710345	2068798071
PDZ and LIM domain protein 5 OS=Homo sapiens GN=PDLIM5 PE=1 SV=5	Q96HC4	2298714826	2388117627	NA	2568853119	2400982215	2661814187	2281441053	2662020389	2154249743	2470208672	2181266957	232365466	2320060411	2240544491	NA	2358092077	2411496777	229951277	NA	2456899849	2649860916
Tubulin--tyrosine ligase-like protein 12 OS=Homo sapiens GN=TTLL12 PE=1 SV=2	Q14166	2298728614	246442849	2301081149	2280781351	NA	2267711947	NA	2289100975	NA	2363258874	NA	2240068941	NA	NA	NA	2218549051	2356321387	NA	2360644604	2383008769	2363968078
Putative phospholipase B-like 2 OS=Homo sapiens GN=PLBD2 PE=1 SV=2	Q8NHP8	2298783713	2130937665	2123724967	NA	2218662086	NA	NA	2238545098	2083900954	211791235	NA	219225181	NA	2070627812	2400983421	223316698	211339407	NA	2387869779	2433990485	2134900227
Coronin-1B OS=Homo sapiens GN=CORO1B PE=1 SV=1	Q9BR76	2299127236	2380700737	2173291534	2288788135	1928700251	2339798372	2167771373	2227882993	238227072	2373248506	2059428609	2319672383	2026337493	2058691217	2389711576	2420885432	2337925455	2174338495	216906674	2430401084	2225033465
Metalloproteinase inhibitor 1 OS=Homo sapiens GN=TIMP1 PE=1 SV=1	P01033	2299211011	2486445437	NA	NA	NA	2273517136	NA	2397004272	2373892349	2430353735	NA	NA	NA	2238724805	2408768777	2295581612	NA	NA	2431489721	2602843011	2600957108
X-ray repair cross-complementing protein 5 OS=Homo sapiens GN=XRCC5 PE=1 SV=3	P13010	2299211011	2232013386	1947452685	2269042133	2063979215	1908411988	1943825556	2053616248	219592864	2207157842	NA	2026405028	NA	212946499	2432100141	2422756593	2289258488	2247213695	213841444	1981916615	209035099
V-type proton ATPase subunit B, kidney isoform OS=Homo sapiens GN=ATP6V1B1 PE=1 SV=3	P15313	2299211011	2379406505	NA	NA	NA	2249598369	NA	NA	2617949608	2252217763	NA	NA	NA	NA	NA	NA	NA	NA	2553728963	2625349666	NA
Reticulon-1 OS=Homo sapiens GN=RTN1 PE=1 SV=1	Q16799	2299211011	2433011795	NA	2110440517	2525349666	2310440517	NA	2179250453	NA	2448796192	2393156857	NA	2139204904	NA	2266026655	NA	2513801945	2393156857	NA	NA	2456899849
Vacuolar protein sorting-associated protein 4A OS=Homo sapiens GN=VPS4A PE=1 SV=1	Q9UN37	2299211011	NA	NA	NA	NA	2369452937	NA	237221152	2289504269	NA	NA	2160964047	NA	NA	2297221055	NA	229966636	2254252628	NA	NA	NA
Cingulin OS=Homo sapiens GN=CGN PE=1 SV=2	Q9P2M7	2299300244	2178312163	1991065598	NA	NA	2125499017	1970869314	2244122836	NA	206891941	NA	2258992153	NA	NA	2439766088	2278917842	2430079422	2061132511	225908687	1963565706	2261869799
Interferon regulatory factor 2-binding protein 2 OS=Homo sapiens GN=IRF2BP2 PE=1 SV=2	Q7Z5L9	2299417674	2151506571	NA	2235767879	2179389409	2310213035	1954064275	2053016375	2250393972	2323425902	NA	NA	1926182817	2088713081	2347959355	2360173523	2445812096	NA	2154777664	NA	2102540428
Galectin-3-binding protein OS=Homo sapiens GN=LGALS3BP PE=1 SV=1	Q08380	2299445463	2737920308	2161121458	2139387568	1988976077	2409838677	211436482	2581836415	2728163077	2643396726	2075512687	2538155917	2114980891	2683328559	272890407	2572587754	2608551946	1977615879	2607226995	2736169911	2549360157
40S ribosomal protein S2 OS=Homo sapiens GN=RPS2 PE=1 SV=2	P15880	2299578932	2466789022	2298778293	2386445437	2032234175	2173661493	2153751368	2374569397	2454010984	2282685495	1958444156	2509757852	2154230535	2255519818	2596773699	2643426586	2382265458	2334705157	2292808868	2258267516	2143055883
Myristoylated alanine-rich C-kinase substrate OS=Homo sapiens GN=MARCKS PE=1 SV=4	P29966	2299740204	2477852807	2277056109	2132860867	2287389831	2524562076	1943207553	2442631152	206826498	2249179875	2049783036	2102785135	2111620793	2194037845	245220189	1913301161	2435687168	2176870291	2353713516	2283389082	2385322923
4-trimethylaminobutyraldehyde dehydrogenase OS=Homo sapiens GN=ALDH9A1 PE=1 SV=3	P49189	2300101051	2185525813	2092776256	2351634741	2091160483	1994242855	2135265948	211758986	2260638459	2333095607	2063809334	2382442148	2274878706	2013083053	2331108999	2384460199	2094135011	2536696978	2324710264	2284592777	2152712281
Thymocyte nuclear protein 1 OS=Homo sapiens GN=THYN1 PE=1 SV=1	Q9P016	2300118585	2147688704	2141188598	2233797668	NA	2181700608	NA	2324884024	2255831811	2182055123	NA	2051046181	NA	2119816325	225566848	234274961	2272085668	2045930038	2301160905	2062841148	2314795277
Protein FAM136A OS=Homo sapiens GN=FAM136A PE=1 SV=1	Q96C01	2300137494	2134803459	1987756577	NA	2130020326	2155503817	1844289384	2188501716	2331227738	210727411	NA	2012931957	1890878302	1855995041	2091434767	2155387322	2339553135	164935269	2116594265	2133194122	2244245741
Glutathione S-transferase Mu 2 OS=Homo sapiens GN=GSTM2 PE=1 SV=2	P28161	2300223093	NA	2284397602	2634044362	NA	2211419259	2376081438	2277108837	2143205526	2502638446	NA	232550997	NA	NA	2275573085	2422715151	2372182687	2360875227	NA	2254603311	NA
Protein transport protein Sec16A OS=Homo sapiens GN=SEC16A PE=1 SV=3	O15027	2300350423	NA	2316187784	NA	2509926375	2365752908	NA	238070777	2309343374	NA	NA	2295943109	2479541991	2351168037	2293097947	NA	2310535947	NA	2418208243	2371508887	2581938218
Beta-hexosaminidase subunit alpha OS=Homo sapiens GN=HEXA PE=1 SV=2	P06865	2300822397	2397727421	2113297993	2091173563	2184606125	2201380008	NA	2414141567	2211833372	2301096752	NA	2227804825	NA	2162208361	2503110424	2201904552	255129258	NA	2445533831	2527590392	2276949439
Adipocyte plasma membrane-associated protein OS=Homo sapiens GN=APMAP PE=1 SV=2	Q9HDC9	2301073738	2251273174	2006397731	238415772	187725946	2278669247	2105578824	2333733911	2447352859	2118519986	2114700902	2208459148	NA	2011227713	2505319679	252782383	2281609135	2193431136	2049551231	217505307	2148390439
Small ubiquitin-related modifier 3 OS=Homo sapiens GN=SUMO3 PE=1 SV=2	P55854	2301167474	2505074645	NA	2382925971	2238180073	2543016004	NA	2176818864	2391606016	2445276725	NA	2425450568	228927308	2158840743	2173186506	2340604828	2477411444	2229011509	2569474004	2206173605	2219952837
Methionine aminopeptidase 2 OS=Homo sapiens GN=METAP2 PE=1 SV=1	P50579	2301245067	2418736323	2192069805	2299433401	NA	2446262379	2144044682	2430205087	2248329517	2272379318	NA	2346796784	NA	NA	2223527376	2253224907	244938501	2291593909	2329868647	2187093677	2322977238
Activator of 90 kDa heat shock protein ATPase homolog 1 OS=Homo sapiens GN=AHSA1 PE=1 SV=1	O95433	2301897686	2143446684	2130865189	2045812317	2140477408	2051686327	1861454815	2095377831	2141883943	2002596544	1849173812	2197707954	1813336171	2058320672	23991217	2183630198	2483715585	1879295947	2116177831	2122637535	2004277807
RNA binding protein fox-1 homolog 2 OS=Homo sapiens GN=RBFOX2 PE=1 SV=3	O43251	2302011028	2138080576	NA	2388327	NA	2184603942	NA	2168854491	NA	2287972964	NA	2113148463	NA	NA	2133355633	2187509606	235816261	2149004264	215405987	NA	2174064802
Cytochrome b-c1 complex subunit Rieske, mitochondrial OS=Homo sapiens GN=UQCRFS1 PE=1 SV=2	P47985	2302013128	2544524528	2558588851	2392027681	2081386247	2394274494	2268781556	2539141315	2341120448	2482924657	2318396079	2582273713	2243848444	2443842621	2306379066	2537802262	2569951411	2344727942	2571991685	2315461111	225428205
Tubulin polymerization-promoting protein family member 3 OS=Homo sapiens GN=TPPP3 PE=1 SV=1	Q9BW30	2302721642	1978444267	2341036291	2301086783	NA	2253695726	226924184	2274648715	1902070017	2060897741	2115127696	1830522716	NA	NA	2009116441	2177579963	2251838255	2427249223	2472012208	215936295	2379935151
Ganglioside GM2 activator OS=Homo sapiens GN=GM2A PE=1 SV=4	P17900	2303066469	2346562681	NA	NA	2451476937	NA	NA	NA	NA	2230107321	NA	NA	NA	NA	2389843196	2159865219	2319032197	2232700326	2452000745	NA	225983404
Ubiquitin domain-containing protein UBFD1 OS=Homo sapiens GN=UBFD1 PE=1 SV=2	O14562	2303302528	2311463105	NA	NA	NA	2237783746	NA	NA	2239040747	2196374806	NA	NA	NA	NA	2291542004	2298591571	2203103795	NA	225099987	NA	2246490532
Astrocytic phosphoprotein PEA-15 OS=Homo sapiens GN=PEA15 PE=1 SV=2	Q15121	2303334502	2378554938	1949236285	2460290053	2187024946	2409981667	2153977351	2479125467	2253792741	2486325789	2324827757	2326468135	2361165717	2171280326	2473698222	2334625173	2653174944	2259358991	2249848544	2373514811	2166599848
COX assembly mitochondrial protein homolog OS=Homo sapiens GN=CMC1 PE=1 SV=1	Q7Z7K0	2303978949	2391498514	2340873417	225495093	NA	2406242307	NA	2242564175	NA	2343321249	NA	2351800514	2091618453	2034836409	2154431624	2303756548	2387382996	221941734	227274967	NA	2346344524
Small VCP/p97-interacting protein OS=Homo sapiens GN=SVIP PE=1 SV=1	Q8NHG7	2304065865	2207295388	2288813394	2404954601	2176066029	NA	2249629058	NA	NA	243904843	NA	NA	NA	NA	NA	NA	2266376308	2386832317	NA	NA	2312771786
Eukaryotic translation initiation factor 3 subunit K OS=Homo sapiens GN=EIF3K PE=1 SV=1	Q9UBQ5	2304584196	2100115207	1930664279	2040627329	2018047339	2123931137	1952354298	2298910509	2227829386	2301912469	NA	2141274509	1990427021	2023839168	215828127	2458205568	2325123142	2112691286	2083044512	2161505305	NA
Zyxin OS=Homo sapiens GN=ZYX PE=1 SV=1	Q15942	2304838767	2352414276	2319619006	2500230716	2534409251	2645365628	241279911	2569375723	2136297469	2385289476	2490973506	2435960253	2509231191	2378059985	2245652222	2398251973	2476608836	2343984482	2387816896	2499408237	2440484285
Adrenodoxin, mitochondrial OS=Homo sapiens GN=FDX1 PE=1 SV=1	P10109	2305021307	2572006446	NA	2460141997	2751653107	2537902755	2423112885	257221152	2557542476	2686647354	2437902755	NA	2636452798	2794864208	2537214116	NA	2598601635	2527949187	2645240073	2640549976	2648046182
Four and a half LIM domains protein 1 OS=Homo sapiens GN=FHL1 PE=1 SV=4	Q13642	2305021307	NA	NA	2625349666	NA	NA	2498601635	NA	NA	2142906823	NA	NA	NA	NA	NA	2148188493	NA	2505709945	NA	NA	NA
Complement C1r subcomponent-like protein OS=Homo sapiens GN=C1RL PE=1 SV=2	Q9NZP8	2305021307	NA	2260964047	NA	NA	NA	NA	NA	NA	2330353735	NA	NA	NA	2338724805	NA	1963388802	2319460298	NA	NA	NA	201621815
Protein HEXIM1 OS=Homo sapiens GN=HEXIM1 PE=1 SV=1	O94992	2305320414	2490073869	NA	2357838542	2273772909	2366062168	NA	2315729756	2240553774	2386879836	NA	NA	NA	NA	2166851723	NA	2457227504	NA	2387292459	2168163048	2313012636
Serine/threonine-protein phosphatase PP1-gamma catalytic subunit OS=Homo sapiens GN=PPP1CC PE=1 SV=1	P36873	2305455717	2382581652	NA	2251307498	NA	2257260359	NA	230854197	2356496184	2308197244	NA	NA	NA	NA	2408471755	2481704913	2384361203	NA	2275014907	2294876168	NA
Arpin OS=Homo sapiens GN=ARPIN PE=1 SV=1	Q7Z6K5	2305532019	2223488994	NA	2211138636	NA	NA	2162798464	NA	NA	2182007802	NA	NA	NA	2164849031	2084681236	NA	2335768759	2164581907	2255302135	2059458998	2198256352
Cleavage stimulation factor subunit 2 OS=Homo sapiens GN=CSTF2 PE=1 SV=1	P33240	2305676156	2469980056	2170115862	2358149639	NA	2502523665	NA	2429229829	2395890103	2408812877	NA	2469673636	NA	2340795012	2500999576	2231292751	253918945	2042703896	2435519654	2426465831	245884889
Beta-catenin-interacting protein 1 OS=Homo sapiens GN=CTNNBIP1 PE=1 SV=1	Q9NSA3	2306038364	2465856948	NA	NA	NA	NA	20551341	2295657584	NA	232268731	NA	2124013798	NA	2402909089	2292638407	NA	2381368284	NA	NA	2291306431	2265841813
Phytanoyl-CoA dioxygenase domain-containing protein 1 OS=Homo sapiens GN=PHYHD1 PE=1 SV=2	Q5SRE7	2306313258	NA	NA	2209948183	NA	NA	2178967041	2328881477	231426142	239508354	211973193	2211138386	NA	2057313948	229829375	NA	2273393396	2288477537	2182484651	NA	2327040249
Testin OS=Homo sapiens GN=TES PE=1 SV=1	Q9UGI8	230635287	2102320363	2109859422	2111543421	NA	2107884745	2429299928	2175662452	NA	NA	NA	NA	23993439	2095726916	2298304468	2238869328	2164639122	2169944248	2205604666	2098293657	2269750993
V-type proton ATPase subunit H OS=Homo sapiens GN=ATP6V1H PE=1 SV=1	Q9UI12	2306555366	2341347696	2033228839	2165923337	2397244425	2272159925	2051815479	2221557751	217099274	217892614	NA	2340888207	2281401489	2273306447	2109041638	2081429446	2199738215	2085754667	2159267406	2380251925	2259490782
Histidine-rich glycoprotein OS=Homo sapiens GN=HRG PE=1 SV=1	P04196	2306678705	2430923308	2054602242	2310644168	2139934749	2159332148	NA	2487204202	2376626397	2294130304	NA	2171980321	2109919633	2065765147	2220304421	2300675772	2462573264	2094225618	2419591362	2071755419	NA
Immunoglobulin alpha-2 heavy chain OS=Homo sapiens PE=1 SV=1	P0DOX2	2306907209	2442633326	2584910641	2405709945	NA	2281317387	NA	236290058	2432388599	2160964047	NA	2512860542	NA	2186117924	2188974839	2517820854	2395359488	NA	2685095011	2400957108	2632642819
Diphosphoinositol polyphosphate phosphohydrolase 2 OS=Homo sapiens GN=NUDT4 PE=1 SV=2	Q9NZJ9	2307018873	2261844144	NA	NA	NA	2188857407	2324073658	240440433	225578095	2429905227	2315578571	NA	NA	NA	2517059222	2256591567	NA	2470185276	2299372381	2273078093	NA
Annexin A11 OS=Homo sapiens GN=ANXA11 PE=1 SV=1	P50995	2307373456	2466759828	2134670286	2285938015	1993738848	2285473694	2087267674	2183159326	2191123582	2349703248	2055019684	2237832758	NA	1806247463	2521747213	2540557677	242775926	2165743238	2387499977	2308180776	2196363052
Proteasome subunit alpha type-3 OS=Homo sapiens GN=PSMA3 PE=1 SV=2	P25788	2307514413	2448783534	2300554232	2217328056	2200397731	227827086	2225827073	2321281794	2503293764	224294693	213629028	2404710074	2062623034	2248217133	2521587199	2573301661	2345502986	2370620687	2421492833	2482241276	2329846534
S-formylglutathione hydrolase OS=Homo sapiens GN=ESD PE=1 SV=2	P10768	2307561712	2286114713	2217719355	2546528797	NA	2289938581	2281676462	2264290569	2157624361	2323097043	2140763641	2374394157	NA	NA	2444614174	2612696544	2197139008	2360630442	2337867535	2489092658	2311699851
Phospholipid hydroperoxide glutathione peroxidase, mitochondrial OS=Homo sapiens GN=GPX4 PE=1 SV=3	P36969	2307616681	NA	2068576635	2185371064	NA	2170224175	2084189525	2212422272	2188528772	2163284567	NA	2057731859	NA	NA	2246049747	2329717981	2345380815	2248006028	2134736827	2162434862	2160225672
Ras-related protein Rab-1B OS=Homo sapiens GN=RAB1B PE=1 SV=1	Q9H0U4	2307625395	2120417602	1879043394	2169670234	NA	NA	NA	1860234512	2369187682	2224538868	NA	2071191445	NA	1913509923	2335303453	2234641489	2154942117	1879666976	2135974327	2364518406	2308665638
Reticulocalbin-1 OS=Homo sapiens GN=RCN1 PE=1 SV=1	Q15293	2307858656	256625059	2265231253	2424101546	1963402231	2576825051	2221388985	2591248416	2215647495	2523379341	221165295	2487156084	NA	2261689063	2532654516	2415739672	2587498504	2387524164	2527644747	2508720091	242584953
mRNA export factor OS=Homo sapiens GN=RAE1 PE=1 SV=1	P78406	2307909419	2361130128	NA	2349265678	NA	2386142031	NA	2286347105	2226876412	23911461	2142063642	2348090716	NA	213623323	233568744	2470124329	2214009739	NA	2226519599	2351086138	NA
Hemopexin OS=Homo sapiens GN=HPX PE=1 SV=2	P02790	2308062726	264197302	2543655741	2596071491	2159095868	243375727	2473496426	2606445371	2610398208	2582387416	2438880857	2657045875	2107978932	2179926682	2537214116	2586774608	2566626756	2408854171	2566788296	2597845119	2363696172
cAMP-dependent protein kinase type I-alpha regulatory subunit OS=Homo sapiens GN=PRKAR1A PE=1 SV=1	P10644	2308064345	242535066	2192011675	233243609	2155679525	2375602343	2168829531	2431249377	2505410363	242800144	2127394067	2384733775	2228866471	2304111888	240636436	2491551592	2516781603	2253897528	236298152	2459295311	2266082816
Fibromodulin OS=Homo sapiens GN=FMOD PE=1 SV=2	Q06828	2308114862	2108984433	2014017538	2306438568	2096858667	2397463729	2037852425	2515186275	1864604699	2479830204	2143128464	2330198795	2328771238	201047914	NA	2317724236	2006473387	2407284207	2447137186	2519139112	2345466581
Abscission/NoCut checkpoint regulator OS=Homo sapiens GN=ZFYVE19 PE=1 SV=3	Q96K21	2308364527	2305207262	NA	NA	NA	NA	NA	NA	NA	2164419917	NA	NA	NA	NA	NA	2092636927	2273112885	NA	2240620691	NA	2237831493
General transcription factor IIF subunit 1 OS=Homo sapiens GN=GTF2F1 PE=1 SV=2	P35269	2308721336	NA	NA	2136751545	NA	2132748838	NA	2140621055	2026498811	1932259755	NA	NA	NA	1887554075	224058657	2392886961	2209498019	NA	2111566083	2212717101	2352183382
Transcriptional repressor p66-alpha OS=Homo sapiens GN=GATAD2A PE=1 SV=1	Q86YP4	2308768777	2074725486	NA	NA	NA	2251944267	NA	2091735077	2232421553	NA	NA	NA	NA	2072823124	2299550362	2188224764	2290920076	NA	NA	NA	2138432274
39S ribosomal protein L53, mitochondrial OS=Homo sapiens GN=MRPL53 PE=1 SV=1	Q96EL3	2308959444	2380475575	2463012636	NA	2491403985	2297363928	2318849381	2431020178	2495376563	NA	22664504	24611304	NA	NA	2384899433	2331739327	2410796538	NA	240889785	2447469172	2343385854
Protein TSSC4 OS=Homo sapiens GN=TSSC4 PE=1 SV=3	Q9Y5U2	2309458975	230416923	NA	2448054109	NA	NA	NA	2276912765	2251235014	2408399586	NA	NA	NA	NA	2257936218	2188793208	2409998752	NA	NA	NA	2379683823
Poly(rC)-binding protein 2 OS=Homo sapiens GN=PCBP2 PE=1 SV=1	Q15366	230948854	2434034299	2156492466	232070591	2260522373	229257307	2135141323	2326751094	2329093842	233111395	2081482158	2473907875	2191971943	1957054625	2546173497	2574825703	2526390201	2196492173	2335430113	2339033796	2222864447
Serine/threonine-protein phosphatase 4 catalytic subunit OS=Homo sapiens GN=PPP4C PE=1 SV=1	P60510	2309572321	NA	NA	NA	234251221	2184171327	NA	2229550409	2459253262	NA	NA	NA	2361399491	2372860087	2384069335	2258284166	2306995568	NA	2378808373	2358917033	NA
Cofilin-1 OS=Homo sapiens GN=CFL1 PE=1 SV=3	P23528	2309676848	241297179	2259153547	2282441733	2145401794	2372427782	2366653915	219698189	2435038909	250307105	2294610071	2394166476	2190512102	2176380347	2573170765	241742293	254552772	2231024254	2243531658	2372274348	2279758776
Dynactin subunit 2 OS=Homo sapiens GN=DCTN2 PE=1 SV=4	Q13561	2309899539	2364539382	2337874246	2299433401	1998541899	2342623474	2263305321	2333073056	2353238425	2435528963	23244985	229875464	NA	NA	NA	2285470137	2331107678	2384135364	228499022	2398270063	2383921005
U5 small nuclear ribonucleoprotein 40 kDa protein OS=Homo sapiens GN=SNRNP40 PE=1 SV=1	Q96DI7	2310125585	2195361156	NA	2159216648	NA	2177671024	NA	2334615396	NA	2273371856	NA	2314398532	NA	NA	2390501348	2297590438	2383625157	211738947	NA	2132208631	NA
Glyoxylate reductase/hydroxypyruvate reductase OS=Homo sapiens GN=GRHPR PE=1 SV=1	Q9UBQ7	2310264131	2502784221	2045682297	2496135494	2032626476	NA	2058568045	2369938068	225137386	2365510295	2218186085	2521294389	2240482034	1904988888	2386776545	2418722501	2526406686	2302710533	2383558427	235244789	2281329822
Cathepsin G OS=Homo sapiens GN=CTSG PE=1 SV=2	P08311	2310304699	2860086727	3012064239	286914973	2589395682	2149429026	2865371491	2386686303	2441418301	2561684444	2612655291	2564053248	246553677	2068646035	2721088833	2450269696	2248705283	2849091338	2502571609	230869891	2581428186
Platelet basic protein OS=Homo sapiens GN=PPBP PE=1 SV=3	P02775	231060663	2364206195	2582053726	NA	NA	NA	NA	2576650932	2501903141	2330353735	2472006446	NA	NA	NA	NA	NA	NA	2472006446	NA	NA	NA
Tyrosine-protein phosphatase non-receptor type 11 OS=Homo sapiens GN=PTPN11 PE=1 SV=2	Q06124	231060663	2254252628	NA	NA	NA	NA	NA	NA	NA	2263070209	NA	NA	NA	NA	NA	NA	2336863237	2167377081	2199296911	2248410959	NA
Pro-interleukin-16 OS=Homo sapiens GN=IL16 PE=1 SV=4	Q14005	231060663	2160964047	2387712079	NA	NA	2447213695	2226675276	2318154682	2069710332	2354454545	NA	NA	NA	NA	234169954	1981446027	2481609135	NA	2272993471	2384910641	2487712079
Adaptin ear-binding coat-associated protein 1 OS=Homo sapiens GN=NECAP1 PE=1 SV=2	Q8NC96	231060663	NA	NA	NA	NA	2220910254	NA	NA	NA	NA	NA	NA	NA	NA	NA	NA	2123112885	NA	2172993471	NA	2263611269
Protein DPCD OS=Homo sapiens GN=DPCD PE=1 SV=2	Q9BVM2	231060663	2279406505	2110268049	2167377081	NA	2267377081	NA	NA	2439100019	2256657175	NA	NA	NA	NA	NA	2454077862	2307912576	NA	2386743823	NA	NA
Costars family protein ABRACL OS=Homo sapiens GN=ABRACL PE=1 SV=1	Q9P1F3	231060663	2625349666	2498388421	2132733937	NA	2411630865	2346101301	2533667327	2203474066	2538827446	2171933745	2403344818	2187088446	2140034902	2503110424	2371956943	2623112885	21957412	2190331043	2597109693	254753562
Prostaglandin F2 receptor negative regulator OS=Homo sapiens GN=PTGFRN PE=1 SV=2	Q9P2B2	231060663	NA	NA	2347213695	2473892349	2202467797	NA	2485139822	2210149357	NA	2154252628	NA	2593156857	NA	NA	NA	2181609135	NA	2251234327	2258946259	2398403599
tRNA (adenine(58)-N(1))-methyltransferase non-catalytic subunit TRM6 OS=Homo sapiens GN=TRMT6 PE=1 SV=1	Q9UJA5	231060663	NA	NA	NA	NA	NA	NA	NA	NA	NA	NA	2253749069	NA	NA	2326171717	2363388802	219966636	NA	2167104102	NA	NA
Vesicle-associated membrane protein-associated protein B/C OS=Homo sapiens GN=VAPB PE=1 SV=3	O95292	2310614571	2328805906	NA	2288900218	2013566018	219055029	NA	228243415	2091271364	2193626519	NA	2203071476	NA	215774293	2445618998	2413311305	2357835078	2130387008	2187576468	2083715862	2222759339
3-hydroxyisobutyrate dehydrogenase, mitochondrial OS=Homo sapiens GN=HIBADH PE=1 SV=2	P31937	2311213083	212584109	2042883017	2518866883	2110590525	2257825065	2159787357	2337804445	2580145887	2330351423	2053865535	2329190035	2159007915	2085381802	2414641071	2512770233	2600917206	2076512962	2094502041	2389849108	2113462218
Cytochrome b-c1 complex subunit 7 OS=Homo sapiens GN=UQCRB PE=1 SV=2	P14927	2311825701	2423351956	2292509144	2355544765	1841145866	2214064134	214197135	2444051541	2457012012	2386370103	1928644919	2550532417	NA	2232596874	2254416221	258477663	2564294651	2108541004	2415500846	2188098443	2114484313
NADH dehydrogenase [ubiquinone] iron-sulfur protein 4, mitochondrial OS=Homo sapiens GN=NDUFS4 PE=1 SV=1	O43181	2312259136	2299451085	2157657295	2001023487	2208924724	208485994	206362684	2315023079	2100041296	2309165334	NA	2095839062	NA	1938780479	2097587026	2353390643	2339661655	192853935	2141674097	1933864552	2205084813
UPF0160 protein MYG1, mitochondrial OS=Homo sapiens GN=C12orf10 PE=1 SV=2	Q9HB07	2312360115	2381586899	2052604303	2427138717	NA	2165924762	NA	NA	243267501	2392664474	NA	2375516584	NA	2218031807	2481882577	2545155125	2513801945	2232238714	2288478887	2519656593	2240042366
Queuosine salvage protein OS=Homo sapiens GN=C9orf64 PE=1 SV=1	Q5T6V5	2312421365	2317257667	NA	NA	NA	NA	NA	NA	2249228352	NA	NA	2220628478	NA	NA	2275648186	2250835714	NA	NA	2306335844	2322107519	2094221581
Syntaxin-12 OS=Homo sapiens GN=STX12 PE=1 SV=1	Q86Y82	2312421365	2186263521	NA	NA	NA	2187894026	NA	2207955355	2153021538	2240170244	NA	2172432902	222145267	2243831438	234169954	NA	2321222464	NA	218611168	2165952378	NA
M-phase-specific PLK1-interacting protein OS=Homo sapiens GN=MPLKIP PE=1 SV=1	Q8TAP9	2312490837	2193727517	NA	2266812821	NA	232683674	NA	2279739784	2218344153	NA	NA	NA	NA	NA	2292208482	2277864133	2346241155	NA	2076717988	NA	NA
Pyridoxal kinase OS=Homo sapiens GN=PDXK PE=1 SV=1	O00764	2313039989	258269589	2190168624	2257981212	2118480193	2379952716	2218807395	2192585095	2343292243	2357526315	NA	2457274355	NA	NA	246518722	2427464044	2407124011	2374067833	235547148	2395665945	2152463133
7,8-dihydro-8-oxoguanine triphosphatase OS=Homo sapiens GN=NUDT1 PE=1 SV=3	P36639	231331746	2236782336	NA	2155388632	2229506976	2142989916	NA	NA	2387897745	2329030124	NA	NA	NA	2354295955	2255360394	NA	2348566004	NA	2328925831	222110014	2244964883
Mitochondrial import inner membrane translocase subunit TIM16 OS=Homo sapiens GN=PAM16 PE=1 SV=2	Q9Y3D7	2313348271	2392708349	NA	NA	NA	2294267552	NA	2351293048	2365054861	2377266194	NA	2268760416	NA	NA	2429624295	2414876169	2430579919	NA	NA	2452342455	NA
Protein canopy homolog 3 OS=Homo sapiens GN=CNPY3 PE=1 SV=1	Q9BT09	2313512509	2255445096	2076256682	2212157822	NA	2369923851	NA	211206635	2017020478	2267717535	NA	2378672721	NA	1828493635	235282644	2274904639	2359399943	2074948184	2226195038	247211694	2230112559
Delta-1-pyrroline-5-carboxylate dehydrogenase, mitochondrial OS=Homo sapiens GN=ALDH4A1 PE=1 SV=3	P30038	2313697958	NA	NA	2209389367	NA	NA	NA	2401045185	228287765	2149824683	NA	2547453849	NA	NA	NA	2193443928	NA	2059818399	2103435633	NA	2244843251
ATP-dependent (S)-NAD(P)H-hydrate dehydratase OS=Homo sapiens GN=NAXD PE=1 SV=1	Q8IW45	2313949503	2340731931	2212074735	2330473922	NA	2311193423	NA	2369629882	2112260279	2433560252	237389139	2269034694	NA	NA	2264114537	NA	22399601	2368634924	2199352494	NA	2335375507
Calpastatin OS=Homo sapiens GN=CAST PE=1 SV=4	P20810	2313978614	NA	2362287658	NA	2300032033	2424429721	2311545946	2406185525	NA	2398216793	2312066439	2417385274	2355755017	NA	2109474192	NA	2246322882	2317852771	2390800661	2324472745	2415611396
Transitional endoplasmic reticulum ATPase OS=Homo sapiens GN=VCP PE=1 SV=4	P55072	2314109719	2415280008	2346240194	2433747962	2043935964	2474737567	2297749661	2448704504	2374148298	2488821735	2151598611	2564975088	2079620644	2255443655	2549984801	2437485154	2594135061	2308261537	2108570861	2437137168	2345514208
Ras-related protein Rab-4A OS=Homo sapiens GN=RAB4A PE=1 SV=3	P20338	2314213556	2221629805	NA	NA	NA	NA	NA	2179250453	2417949608	2409203324	NA	NA	NA	NA	2250272527	NA	NA	NA	NA	2308357166	NA
V-type proton ATPase subunit G 1 OS=Homo sapiens GN=ATP6V1G1 PE=1 SV=3	O75348	2314378374	260470485	2306629568	2326494461	2238290213	2559958953	224237134	24002148	2482138565	2354454545	2194592781	2333252226	2037074969	2207050365	2357139982	2357248748	2491707172	2234432096	241745594	2540549976	215645098
Vasodilator-stimulated phosphoprotein OS=Homo sapiens GN=VASP PE=1 SV=3	P50552	2314502049	2517912817	2461294575	2405603057	234623248	247515899	2254194042	2482638523	2348652826	2469103375	2105477651	2302272178	2266837113	2356522312	2435841909	2368371026	2436863237	2242977557	2277125049	243369273	235875539
Protein CDV3 homolog OS=Homo sapiens GN=CDV3 PE=1 SV=1	Q9UKY7	2314627728	2523274231	2425136849	2388044057	2289636303	2655650022	238607854	2532220358	2445073695	2524072124	2346429735	2366466982	223222883	2174959791	2545043984	246970798	2584941888	2437902755	236909197	2480529586	2412579523
WD repeat-containing protein 61 OS=Homo sapiens GN=WDR61 PE=1 SV=1	Q9GZS3	2314668855	2349208668	NA	2230540935	NA	2162934876	NA	2314682555	245138202	2266295051	NA	2269239271	NA	NA	2388974839	2299087274	NA	NA	2421974009	242408017	234859142
78 kDa glucose-regulated protein OS=Homo sapiens GN=HSPA5 PE=1 SV=2	P11021	2314890556	2465300182	2337306211	2329792745	2180747286	264300439	220923172	2499137955	2434489413	2459714037	2172913638	2534776025	2125707518	2308513225	257430479	2592139506	2514205815	229640662	2467447108	253007486	2480141791
Tubulin alpha-1A chain OS=Homo sapiens GN=TUBA1A PE=1 SV=1	Q71U36	2315160578	2262594229	2019624329	2519646419	222563296	2399290691	1978904712	2342255492	2498306055	2249612022	NA	2368690909	2201409954	2245417505	2431510869	242956738	2295359488	203983734	2265362464	2377273916	2276456523
Apolipoprotein A-I OS=Homo sapiens GN=APOA1 PE=1 SV=1	P02647	2315322857	2404229686	2176992405	2447213695	2050299289	2320628458	2192993993	2510762677	2337934181	2416250309	2268846657	2653299014	2118655515	2207943229	2462522667	2631742074	2629317319	2326760178	2477171644	2374281909	2254125736
High mobility group protein B2 OS=Homo sapiens GN=HMGB2 PE=1 SV=2	P26583	231565895	2143218235	2100336456	2605824419	NA	2164574963	NA	2056125529	2300048552	2026423251	NA	2407193959	NA	NA	2472120318	2425251394	2579494156	2149292591	2116913322	NA	2330936639
C-terminal-binding protein 1 OS=Homo sapiens GN=CTBP1 PE=1 SV=2	Q13363	2315681012	243869908	NA	238333136	NA	2421276361	2204026364	2301019681	NA	2384551324	NA	2449676159	2280776936	227427484	2566262145	2525573948	244125391	2315182997	2370763777	2297197222	2241823653
KN motif and ankyrin repeat domain-containing protein 2 OS=Homo sapiens GN=KANK2 PE=1 SV=1	Q63ZY3	231570157	NA	242455387	2541276695	NA	NA	2371081589	2450704301	NA	2485111596	2277509465	2378294282	NA	NA	NA	2138818922	2245741262	2361483806	NA	NA	2588402369
Probable tRNA N6-adenosine threonylcarbamoyltransferase OS=Homo sapiens GN=OSGEP PE=1 SV=1	Q9NPF4	2317167542	2212633637	NA	2222485787	209531963	NA	NA	2089320722	239147845	2279263746	NA	2149053946	2132608433	NA	2404345551	2173044314	2143913604	2245210453	2268978269	2350449324	2092477308
Poly [ADP-ribose] polymerase 1 OS=Homo sapiens GN=PARP1 PE=1 SV=4	P09874	2317238939	2018667628	2110496831	2131200575	2004258571	2096802862	NA	200342718	2496682395	2167701619	NA	2264856777	2031413523	1865342887	2230865656	2578462062	2251529896	NA	2074674088	2151948949	215071217
Fumarylacetoacetase OS=Homo sapiens GN=FAH PE=1 SV=2	P16930	2317299979	2368530991	21454173	2173027414	244919243	2128564087	2222928892	2172027527	2542558181	2371008774	2174485338	2251970921	NA	NA	2296372345	2296765112	2106848279	2220598841	2415340061	2383509176	NA
Eukaryotic translation initiation factor 2 subunit 1 OS=Homo sapiens GN=EIF2S1 PE=1 SV=3	P05198	2317317907	2402745285	2346946282	2053829597	2337824675	2300923269	235172035	2264595493	2523700854	2277722853	2222227697	2296078056	2347707059	1856869766	2551653107	2595581612	2452523796	2472006446	2526598761	2171788131	2440304947
Protein DDI1 homolog 2 OS=Homo sapiens GN=DDI2 PE=1 SV=1	Q5TDH0	2317510443	NA	2314441094	NA	2391360824	2373252258	246770207	2428477053	237855932	2253819734	2362402732	2558710536	2389587854	2387526434	2395439838	2307336026	2260960553	2359229412	2345117071	2335453564	2396764926
Protein Red OS=Homo sapiens GN=IK PE=1 SV=3	Q13123	2317732498	NA	NA	NA	NA	NA	NA	NA	2289504269	NA	NA	NA	NA	NA	2212421365	2085628044	NA	NA	NA	NA	2258267343
COMM domain-containing protein 5 OS=Homo sapiens GN=COMMD5 PE=1 SV=1	Q9GZQ3	2317732498	NA	NA	2347213695	NA	2302467797	NA	236290058	NA	2430353735	NA	2357401656	NA	NA	NA	2263388802	2413801945	2264206195	NA	NA	NA
Alpha-actinin-4 OS=Homo sapiens GN=ACTN4 PE=1 SV=2	O43707	2318015924	2352061947	2222410625	2459851473	2062142173	2446700482	2202330256	2561638476	2237692223	2415175926	2175964199	245786741	2029820086	1986255639	2365276939	2619065424	2471848174	2177627833	2274794957	2441684341	2288067229
Replication protein A 32 kDa subunit OS=Homo sapiens GN=RPA2 PE=1 SV=1	P15927	2318110331	2174690744	1973611829	2040530261	NA	2070415847	NA	NA	2206535904	2182858523	NA	2396633399	NA	2102191365	2485095471	2370127986	2412627306	NA	2135104875	2197462945	2117433235
Peptidyl-prolyl cis-trans isomerase F, mitochondrial OS=Homo sapiens GN=PPIF PE=1 SV=1	P30405	2318692699	2375291431	NA	2063688843	NA	2312005968	NA	NA	226140787	2167510919	NA	2429420279	NA	NA	2255806768	240191154	2368661008	NA	2357265346	2328146604	2065270934
Pre-B-cell leukemia transcription factor 1 OS=Homo sapiens GN=PBX1 PE=1 SV=1	P40424	2318961245	2164138985	NA	2496399005	NA	2244482627	2096941821	2175310063	220633403	219727387	NA	2324436163	NA	NA	2444614174	2347264572	2424905076	2153459403	2228151185	217217414	2219734906
60S ribosomal protein L9 OS=Homo sapiens GN=RPL9 PE=1 SV=1	P32969	2319393333	2574751034	2512314751	2536284021	NA	2445181596	2441087919	2340565271	2560418455	2426998025	NA	2631182002	2092773755	2309185589	2598225158	2721194079	2378704257	2569782513	21953289	2436018121	2206481493
Protocadherin-1 OS=Homo sapiens GN=PCDH1 PE=1 SV=2	Q08174	2319460298	NA	NA	NA	NA	NA	NA	NA	2451653107	NA	NA	2303344818	NA	2291776277	NA	NA	229966636	NA	NA	NA	NA
60S ribosomal protein L26 OS=Homo sapiens GN=RPL26 PE=1 SV=1	P61254	2319470056	2294992995	2374338063	NA	NA	NA	2182332561	2532437665	NA	2261059256	NA	2594179458	NA	2242488845	2609766678	242579825	2460253619	259130763	NA	228843682	2274849237
THO complex subunit 3 OS=Homo sapiens GN=THOC3 PE=1 SV=1	Q96J01	2319997595	2270288785	NA	NA	NA	NA	NA	NA	2283413504	2307708522	NA	NA	NA	2340860157	NA	NA	2372383308	NA	2277499328	NA	NA
Copine-1 OS=Homo sapiens GN=CPNE1 PE=1 SV=1	Q99829	2320285612	2320094041	2194595864	2352960888	2183296292	2112779016	2157364849	2323591921	2240694103	247302026	2169184091	2509432952	2168096261	2078207442	2404878978	2521393203	2404948307	NA	2320588177	2480425738	2276058108
Inactive tyrosine-protein kinase 7 OS=Homo sapiens GN=PTK7 PE=1 SV=2	Q13308	2320648913	2392558225	NA	2324487518	NA	2390937151	NA	2386481631	2396997637	2344767823	NA	2349676159	NA	2437353918	2284486703	242620579	NA	226352618	2349998317	243786783	2324813062
Non-histone chromosomal protein HMG-17 OS=Homo sapiens GN=HMGN2 PE=1 SV=3	P05204	2320657229	1679909277	232297924	2637902755	2212513157	2611108134	1999582705	250440433	1671084352	2215563827	238947982	2255756465	1784523033	NA	2267117793	2437128186	2470780181	2244609314	2528677802	2008252015	2282860482
Homeobox protein Meis1 OS=Homo sapiens GN=MEIS1 PE=1 SV=1	O00470	2320735809	NA	NA	2283221119	NA	2354213867	NA	2185650689	2366053337	2320533874	NA	2254739614	2245756561	2304130186	2493156857	2390690652	2555305695	NA	NA	2289914709	2241467935
ATP-dependent Clp protease proteolytic subunit, mitochondrial OS=Homo sapiens GN=CLPP PE=1 SV=1	Q16740	2320854056	2461603322	2216176614	2146788834	NA	2277339784	NA	2256311337	2432156851	235950371	NA	2533298039	215441716	2202590527	2293880206	2543051941	2601676443	NA	2136714325	2580126778	2126329619
U8 snoRNA-decapping enzyme OS=Homo sapiens GN=NUDT16 PE=1 SV=2	Q96DE0	2320897948	2250040645	230290441	2229992262	NA	NA	NA	NA	NA	2268005352	NA	NA	NA	2206823818	2334276743	2339622009	2415667532	2246899952	2252246326	2282526704	2242555341
Charged multivesicular body protein 3 OS=Homo sapiens GN=CHMP3 PE=1 SV=3	Q9Y3E7	2320917615	2321081371	NA	2264621438	NA	NA	NA	NA	2238364705	2238967509	NA	2370740984	NA	NA	2245986033	2323151894	2273030519	NA	NA	NA	2239649264
Forkhead box protein K1 OS=Homo sapiens GN=FOXK1 PE=1 SV=1	P85037	2320935394	2024932433	2023441888	2423225194	2283547958	2345735689	NA	2060923118	2371213399	2399099082	2052103982	2287900888	2113236368	2193612503	NA	2203421091	2077451299	2090622334	2468145384	2269348931	2144319788
RNA polymerase II subunit A C-terminal domain phosphatase SSU72 OS=Homo sapiens GN=SSU72 PE=1 SV=1	Q9NP77	2321167649	2317257667	NA	NA	NA	NA	NA	2277522654	NA	2210714013	NA	2357401656	NA	NA	NA	NA	2340105385	NA	NA	2134660607	NA
Serpin H1 OS=Homo sapiens GN=SERPINH1 PE=1 SV=2	P50454	232116818	2611599314	2168225834	2095508764	2232981486	2617615152	223384681	2613016761	2314213709	2465221314	2106349657	2561074676	2073709183	2320643152	256334961	2564883836	2297414999	2208252713	2274257279	2512239026	2202950204
Small glutamine-rich tetratricopeptide repeat-containing protein alpha OS=Homo sapiens GN=SGTA PE=1 SV=1	O43765	2321177449	2277654157	2239376727	2082507165	2306658288	2180245595	NA	193377567	2251089866	2444025214	2062148889	2309401966	1906888676	2140048416	250148935	224516687	2361407398	2167958692	2246101323	2354766551	244501283
Abl interactor 1 OS=Homo sapiens GN=ABI1 PE=1 SV=4	Q8IZP0	2321840196	2436281681	NA	2377129821	NA	2451232366	NA	243070777	2370711345	2352726684	NA	2400919892	NA	NA	2456797628	2322404936	2418996407	2307686363	2268546047	2300837117	2239468467
Chromatin modification-related protein MEAF6 OS=Homo sapiens GN=MEAF6 PE=1 SV=1	Q9HAF1	2321952108	NA	NA	2221775189	NA	2251351229	NA	NA	2210312164	NA	NA	NA	NA	NA	NA	NA	230701648	2163745195	NA	NA	2318675435
Regulation of nuclear pre-mRNA domain-containing protein 1B OS=Homo sapiens GN=RPRD1B PE=1 SV=1	Q9NQG5	2322303017	2197919183	NA	2300802748	1980320421	2107779513	NA	221208121	2069469871	2176141893	NA	2274715779	1981865242	2012478739	2255991527	2291979941	2464912503	NA	2121983539	2046231869	1921605512
Dihydropyrimidinase-related protein 2 OS=Homo sapiens GN=DPYSL2 PE=1 SV=1	Q16555	2322327096	2501606273	2391120413	260546265	2236082511	250001158	2532580778	263059266	2106553527	2616511251	2422879875	2571432299	2195180826	213251971	2405753087	2426553558	2438306686	2628346871	2017534064	2362836527	212997099
40S ribosomal protein S16 OS=Homo sapiens GN=RPS16 PE=1 SV=2	P62249	2322426176	2484896875	2306131698	2410663625	NA	2281280192	241516295	2245282642	2522013039	2348705181	201279542	2780530781	2079916818	2140342412	2787066695	2859289212	2416516256	2495270931	2137146075	2338157707	2053962982
Latent-transforming growth factor beta-binding protein 4 OS=Homo sapiens GN=LTBP4 PE=1 SV=2	Q8N2S1	2322620573	NA	2417461169	NA	2407816286	NA	NA	2451177317	NA	2237930039	2162781791	2422362057	2331099757	NA	NA	NA	NA	2369418804	21570733	NA	2405412482
Queuine tRNA-ribosyltransferase catalytic subunit 1 OS=Homo sapiens GN=QTRT1 PE=1 SV=3	Q9BXR0	2322683615	NA	2197909589	NA	2332215078	NA	NA	2397003661	2378869133	NA	NA	NA	2296909548	2229883823	NA	NA	2287959825	NA	2347675838	2359360049	2293689219
NADH-cytochrome b5 reductase 1 OS=Homo sapiens GN=CYB5R1 PE=1 SV=1	Q9UHQ9	2322849169	2280569013	NA	NA	NA	NA	NA	NA	2221433184	NA	NA	NA	NA	NA	2351557781	NA	2340990485	NA	2309035222	2554276478	2203944373
ADP-ribosylation factor-like protein 6-interacting protein 4 OS=Homo sapiens GN=ARL6IP4 PE=1 SV=2	Q66PJ3	2322855031	NA	NA	NA	NA	NA	NA	203070777	NA	NA	NA	2164440589	NA	NA	2170917615	2350835714	2336863237	2060964047	NA	NA	NA
CDKN2AIP N-terminal-like protein OS=Homo sapiens GN=CDKN2AIPNL PE=1 SV=1	Q96HQ2	2323097365	2444042809	NA	2154282789	NA	2431489721	NA	251508033	2571292828	2510840701	NA	2500173932	2165753422	2265907105	2429413865	NA	2454433973	NA	2531489721	2451676008	2164493367
Stress-induced-phosphoprotein 1 OS=Homo sapiens GN=STIP1 PE=1 SV=1	P31948	2324384608	2288804668	1951555734	2147991238	2055811477	2144951465	1952122404	2163045522	232613304	214384031	1930803236	2112071876	1747206639	1982109996	2362880152	2380687164	2421553563	2087219021	2188972618	2119193988	211155064
Ataxin-3 OS=Homo sapiens GN=ATXN3 PE=1 SV=4	P54252	2324522905	NA	NA	NA	NA	2147213695	NA	NA	2189504269	NA	NA	2211006946	NA	NA	NA	2137085361	2171655568	NA	NA	NA	2176164357
Ragulator complex protein LAMTOR3 OS=Homo sapiens GN=LAMTOR3 PE=1 SV=1	Q9UHA4	2324533252	2679653942	20637354	2455606248	NA	24930458	2294770681	2555238781	225043141	2616749719	2006997541	2089594466	NA	2173010909	256477756	2443865948	2573367683	2347213695	216722888	2512668802	2132608756
Tight junction protein ZO-2 OS=Homo sapiens GN=TJP2 PE=1 SV=2	Q9UDY2	2324536165	213658888	NA	1958420354	1959435816	2184038169	NA	2107388247	2077664338	2116950582	NA	2288565533	NA	2016368911	NA	2055587428	2197522788	NA	2264044411	2017548238	2332358242
Protein FAM162A OS=Homo sapiens GN=FAM162A PE=1 SV=2	Q96A26	2325573085	2268623823	2304514968	2239817885	NA	NA	NA	2409453212	2367749512	222888425	NA	2173059856	NA	NA	226233114	2392636927	2401636032	NA	NA	NA	NA
Ankyrin repeat and KH domain-containing protein 1 OS=Homo sapiens GN=ANKHD1 PE=1 SV=1	Q8IWZ3	2326171717	NA	NA	NA	NA	NA	NA	212581681	2136452798	2201403073	NA	NA	NA	NA	NA	NA	2171655568	NA	NA	NA	2346946282
RNA-binding protein 7 OS=Homo sapiens GN=RBM7 PE=1 SV=1	Q9Y580	2326171717	2212748878	NA	NA	NA	NA	NA	NA	NA	NA	NA	NA	NA	NA	2250272527	2187674454	NA	NA	2278651824	2199430432	NA
Cold-inducible RNA-binding protein OS=Homo sapiens GN=CIRBP PE=1 SV=1	Q14011	2326364913	2487657288	2382904451	2560143972	2000909231	25055477	2422052728	2492198822	2373066356	2670797327	2518520615	2490883494	2137849419	1886872529	2360636969	2611632646	2422420835	2496968228	2310915441	244782764	2191262232
LEM domain-containing protein 2 OS=Homo sapiens GN=LEMD2 PE=1 SV=1	Q8NC56	2326421137	2409415567	2017683323	2433400542	NA	2146430838	2150780547	2285550766	2111743812	234474631	1928298284	2085335764	2013638827	2077787058	2416320437	2171260246	2284397958	2193064643	NA	2312096686	220458936
Nucleobindin-1 OS=Homo sapiens GN=NUCB1 PE=1 SV=4	Q02818	2326987178	2493957255	2253085273	2207178544	2255866163	2578969868	1994761123	2539330301	2272954283	2521061339	NA	2310283658	2087344152	2307775543	2348481438	2372879317	2556101994	2118421506	2149249543	2306413321	2413571894
Sorting nexin-5 OS=Homo sapiens GN=SNX5 PE=1 SV=1	Q9Y5X3	2327117935	2326983824	2347352749	235344351	NA	2325707538	2254685042	2366242988	2212419168	2431079147	2312938149	2101328124	NA	NA	2363821944	2388922248	2361788165	2353178365	2029437006	2365105606	2201930329
Rab-like protein 3 OS=Homo sapiens GN=RABL3 PE=1 SV=1	Q5HYI8	2327206852	2244716837	NA	2397213695	2221732628	220024771	NA	2251424143	NA	2233974172	NA	2384746379	NA	2357444581	NA	245826427	2231660155	2155925086	2326753572	NA	2270602725
PH domain leucine-rich repeat-containing protein phosphatase 1 OS=Homo sapiens GN=PHLPP1 PE=1 SV=3	O60346	2327801898	NA	NA	NA	NA	NA	NA	NA	NA	NA	NA	NA	NA	NA	NA	NA	NA	NA	2372993471	2346208329	2155519269
Syntaxin-binding protein 2 OS=Homo sapiens GN=STXBP2 PE=1 SV=2	Q15833	2327801898	NA	NA	NA	NA	NA	NA	NA	2425349666	NA	NA	NA	2419460298	2412421365	NA	2313638836	NA	NA	2449546945	2415396099	NA
7SK snRNA methylphosphate capping enzyme OS=Homo sapiens GN=MEPCE PE=1 SV=1	Q7L2J0	2327801898	2305709945	2214015519	2215020886	2231008019	2434660607	NA	2342255492	NA	2436766768	2215020886	2348090716	2103187348	NA	2226171717	2421885052	2340105385	NA	NA	2279726748	NA
Spliceosome RNA helicase DDX39B OS=Homo sapiens GN=DDX39B PE=1 SV=1	Q13838	232784976	2511184773	2327207133	2593156857	NA	2472175326	2313801945	2277522654	250462553	2516411137	2236965309	2552821288	2130159682	2425913228	2644614174	267200056	2506348471	2582128894	2510825894	2548930718	2314654045
SWI/SNF-related matrix-associated actin-dependent regulator of chromatin subfamily E member 1 OS=Homo sapiens GN=SMARCE1 PE=1 SV=2	Q969G3	2327900798	2206989219	NA	2206736727	NA	NA	NA	2254855031	2139337957	2241285749	NA	2235024437	2249013728	2337157367	234001815	2200000456	2381447218	NA	22806778	2123143439	202713924
UBX domain-containing protein 1 OS=Homo sapiens GN=UBXN1 PE=1 SV=2	Q04323	2328023634	2364111482	2248175738	2298154698	2210333392	2395888708	2208365007	2374273125	2430208038	2450973797	2168884537	2366022118	2159021596	2215850715	2507286757	2420343252	2507230114	2254218556	2392339123	2443779197	236551125
Vacuolar protein sorting-associated protein 51 homolog OS=Homo sapiens GN=VPS51 PE=1 SV=2	Q9UID3	2328065512	204420533	NA	NA	2260433247	2331916078	NA	2089913615	2249621008	2201397436	NA	2323599747	2172086046	2229201183	NA	2085559767	2146026353	NA	2077272079	2135062568	2219485404
Protein LYRIC OS=Homo sapiens GN=MTDH PE=1 SV=2	Q86UE4	232825427	2275324274	2121894067	2028805161	2057850392	2311173656	1867638858	2166572475	2186318908	2226374308	1885881908	2275097705	NA	1955157623	2137566598	2225398245	2313791244	2009499473	2256408788	2112907511	2307644852
Musculoskeletal embryonic nuclear protein 1 OS=Homo sapiens GN=MUSTN1 PE=3 SV=2	Q8IVN3	2328354168	NA	2632053726	247974867	2545121665	2307943354	2674921566	NA	NA	2580316465	2725170598	2340697229	2615146382	2168328771	NA	NA	NA	2678954248	NA	NA	NA
Treacle protein OS=Homo sapiens GN=TCOF1 PE=1 SV=3	Q13428	2328427545	NA	NA	2179829398	NA	2315208492	NA	2149605601	2420114797	2198859133	NA	2158122335	2266116101	2305693051	2185730645	2270054292	2323066327	NA	2234946736	NA	2296916232
Cadherin EGF LAG seven-pass G-type receptor 2 OS=Homo sapiens GN=CELSR2 PE=1 SV=1	Q9HCU4	232861156	2289886218	NA	NA	NA	2308761417	NA	2308879237	2226947653	226760035	NA	NA	NA	NA	NA	2067782725	2345293218	NA	2248065845	2321328324	NA
Vacuolar protein sorting-associated protein 28 homolog OS=Homo sapiens GN=VPS28 PE=1 SV=1	Q9UK41	2328951455	2370882731	2222115108	228540977	NA	2282944497	NA	2337951972	2367749512	2348086946	NA	NA	NA	NA	NA	2324529697	2420822701	NA	2401331204	2349494108	2387712079
Kunitz-type protease inhibitor 1 OS=Homo sapiens GN=SPINT1 PE=1 SV=2	O43278	2329056761	2398054109	NA	NA	NA	NA	NA	2223054328	2278607119	NA	NA	233369727	NA	NA	NA	NA	227206732	NA	2339200812	2371508887	2160907337
Male-enhanced antigen 1 OS=Homo sapiens GN=MEA1 PE=1 SV=2	Q16626	2329192655	2358413779	2078517412	NA	NA	NA	NA	2269861906	2389368997	2369778529	NA	2454233553	NA	NA	2325536426	1947931035	2559678837	2160365415	2242669259	2608918529	NA
Serine/threonine-protein kinase PAK 1 OS=Homo sapiens GN=PAK1 PE=1 SV=2	Q13153	232956758	NA	218570401	221311195	NA	2234660607	NA	NA	2313320243	NA	NA	NA	NA	2258800383	NA	2213638836	2481609135	209655272	2192890779	NA	2349860916
Protein FAM49B OS=Homo sapiens GN=FAM49B PE=1 SV=1	Q9NUQ9	2330285679	2506421625	NA	2080338406	NA	2325494463	2122179535	2296312557	242175542	2324470485	NA	2205009622	2054854881	2073899932	2336533132	2421245075	2506035667	NA	2388948732	2384660607	NA
Proliferation-associated protein 2G4 OS=Homo sapiens GN=PA2G4 PE=1 SV=3	Q9UQ80	2330314519	2358966795	221628445	2219643155	2050945937	2231625582	2097460053	2202557498	2597287513	2288635928	199187187	2349843362	210678027	2099259139	2304289326	2681003487	2356529165	2323650007	2268204029	2410203874	2088042873
Anamorsin OS=Homo sapiens GN=CIAPIN1 PE=1 SV=2	Q6FI81	2330346862	2391577237	NA	NA	NA	2339068977	NA	2436597139	NA	2301403073	NA	NA	NA	NA	2474815584	2473356904	2423112885	NA	NA	2323671054	2396823979
Coactosin-like protein OS=Homo sapiens GN=COTL1 PE=1 SV=3	Q14019	2330472707	239490864	2188308319	2207028836	2095850088	2068733038	2118554318	2260907083	2184732181	2406129018	NA	1962593063	2062055741	2184098518	2461411516	2324672576	2429703192	2043271906	2339216352	2191682387	2136039038
SOSS complex subunit C OS=Homo sapiens GN=INIP PE=1 SV=1	Q9NRY2	2330584857	2262585121	NA	NA	223890351	2246190492	NA	2356466479	2204378706	NA	NA	2307463586	2269466139	2345806198	2295986033	2382237275	2419163275	2125264833	2295790347	NA	2245357232
40S ribosomal protein S24 OS=Homo sapiens GN=RPS24 PE=1 SV=1	P62847	2330734945	2517949608	2517668107	2408602514	2099698136	2466047792	2190102746	2464097844	2467160152	2471694487	1953901738	2434087671	2263635696	2147275727	259558027	2583028523	2466059247	2369804925	2296300112	2207969337	2260447207
Mitogen-activated protein kinase 14 OS=Homo sapiens GN=MAPK14 PE=1 SV=3	Q16539	2330737475	2309375352	2245332783	2324331439	NA	2261033121	NA	2271613157	231293126	2316531211	2237903219	2309621362	NA	NA	2269781841	2339914538	231378912	2164667034	2028520938	2263300938	1999248328
Calponin-3 OS=Homo sapiens GN=CNN3 PE=1 SV=1	Q15417	2330820027	244553928	2059989736	2581289587	2152071595	2636566722	2244318913	2580361593	NA	249119195	NA	2323111606	2229036923	NA	2357365638	2328964985	2421468353	2308075231	223952884	224523966	2414574818
RNA 3'-terminal phosphate cyclase OS=Homo sapiens GN=RTCA PE=1 SV=1	O00442	2331008019	NA	NA	NA	NA	NA	NA	NA	2233756093	NA	NA	NA	2314569337	2319460298	NA	NA	NA	NA	NA	NA	NA
Cathepsin Z OS=Homo sapiens GN=CTSZ PE=1 SV=1	Q9UBR2	2331188622	2655784685	2560342789	225292081	2651996979	2420910254	2196450764	2660137423	2527585323	2602292503	2022269135	250104147	2297177408	2293357649	2735303234	2386163538	2639484126	1997200676	2610947987	2694920272	2660342789
Zinc finger CCCH domain-containing protein 4 OS=Homo sapiens GN=ZC3H4 PE=1 SV=3	Q9UPT8	2331221403	NA	NA	NA	2082883244	233372853	NA	2181869676	223904758	NA	NA	2181433408	2095439795	2306566707	2137900645	224400835	2297348142	NA	NA	2023633873	234501283
Splicing factor U2AF 65 kDa subunit OS=Homo sapiens GN=U2AF2 PE=1 SV=4	P26368	2331566312	2471574185	NA	2458508149	2144788472	2353359184	NA	2258458905	2487823005	2229734947	205000681	2305693386	209300254	2002221236	2542227442	2490511657	2441718093	NA	2288658114	2110340151	2191822335
Stromal cell-derived factor 2-like protein 1 OS=Homo sapiens GN=SDF2L1 PE=1 SV=2	Q9HCN8	2331668897	2376336415	2354441403	2264922017	NA	2469926287	NA	NA	2297808985	2330320758	NA	NA	NA	NA	2478877545	2279258755	2422476389	219664508	239732431	2403407069	2357774107
Phosphatidylinositol 3,4,5-trisphosphate 5-phosphatase 2 OS=Homo sapiens GN=INPPL1 PE=1 SV=2	O15357	2331692917	2259086184	NA	NA	NA	2364107177	NA	2231274008	2159212176	2354454545	NA	2207848538	NA	NA	NA	NA	2391306481	NA	NA	2143362036	2233043983
Mitochondrial antiviral-signaling protein OS=Homo sapiens GN=MAVS PE=1 SV=2	Q7Z434	2331967374	2330966504	NA	NA	NA	NA	NA	249075666	2468645607	238071647	NA	NA	NA	2261035692	2186401667	2247379283	2310466085	2114032136	2263352394	2300733963	2237859645
V-type proton ATPase catalytic subunit A OS=Homo sapiens GN=ATP6V1A PE=1 SV=2	P38606	2332351376	2486484001	2156732232	2200445943	2274414153	2460240756	2240956655	2291258285	2575482048	2420253309	NA	2480253918	2113189906	NA	2471614344	2499898329	2442114833	NA	2301607477	2584216882	214710233
Probable ATP-dependent RNA helicase DDX17 OS=Homo sapiens GN=DDX17 PE=1 SV=2	Q92841	2332632064	2409306575	2033640225	2463081871	1912153152	228530481	2003895926	2361495004	2299109177	2273771613	1715770844	2383521335	190247798	2059652527	2529631332	2465381495	2450103643	2066204585	2155868374	2252285005	2088793181
Death-inducer obliterator 1 OS=Homo sapiens GN=DIDO1 PE=1 SV=5	Q9BTC0	2332720983	NA	NA	2175848108	NA	NA	NA	2041310135	2257935141	2003792041	NA	2046566604	NA	2153022248	2127639343	NA	2276632352	NA	NA	2109158537	2213901862
Methionine adenosyltransferase 2 subunit beta OS=Homo sapiens GN=MAT2B PE=1 SV=1	Q9NZL9	233300666	2284225292	2027532841	2183399629	NA	2149310552	NA	2199958294	2393156857	2266066871	NA	227086703	NA	NA	2311447747	2414242478	2414339016	1975491319	2079624914	2171226128	2092552944
Farnesyl pyrophosphate synthase OS=Homo sapiens GN=FDPS PE=1 SV=4	P14324	2333147449	243872394	2159669047	NA	NA	2227331907	2132101353	2211247454	2299915061	2311173135	NA	2351179726	NA	NA	235838549	2425837889	2415712827	2221363053	2301929957	2390750402	NA
DNA-directed RNA polymerase II subunit RPB3 OS=Homo sapiens GN=POLR2C PE=1 SV=2	P19387	2333289777	2339734587	2121355023	2278602477	232259692	2122160972	2016496179	2378583283	2308323556	2380995483	NA	2118510175	2314858601	2078452131	2368587819	2125582862	242627813	2260124595	2443958911	2138573726	2243959449
Translocon-associated protein subunit delta OS=Homo sapiens GN=SSR4 PE=1 SV=1	P51571	233365453	251852246	2417495453	2345546041	NA	2297370074	2318324971	2480611374	2414517613	2577464918	225951889	2458776517	2024884022	2067492357	2218271005	2579597588	2402065962	2408844469	2376564421	2622186401	2391735282
Integrin alpha-6 OS=Homo sapiens GN=ITGA6 PE=1 SV=5	P23229	2333665754	2412174096	2494626047	2496505792	2257155943	NA	NA	2434726441	2339308175	2335528963	NA	2319849632	2429027718	NA	NA	2165984552	2431974757	NA	2283748713	2334944711	2637605291
Glutaredoxin-1 OS=Homo sapiens GN=GLRX PE=1 SV=2	P35754	2333716384	NA	2386194874	2384354429	2469505508	2428345961	2412134826	NA	2241150549	2408900067	2392504735	2341855894	236243586	1874055371	2561285361	2348981987	2509949893	2413311764	NA	2431994088	NA
Nucleoporin Nup43 OS=Homo sapiens GN=NUP43 PE=1 SV=1	Q8NFH3	2334651405	2277540987	NA	2341373553	NA	213249093	NA	NA	2386068942	2336630279	NA	2299577799	NA	NA	2313691894	2368304832	2480853791	NA	2416279707	2404276478	NA
Dynein light chain Tctex-type 1 OS=Homo sapiens GN=DYNLT1 PE=1 SV=1	P63172	2335113249	2301425397	227368758	2128940375	NA	2025975476	NA	2377893622	2319394754	2328878983	NA	2244828155	NA	NA	2345815971	2258499673	2389028727	2191257207	2279629833	NA	NA
Cell cycle and apoptosis regulator protein 2 OS=Homo sapiens GN=CCAR2 PE=1 SV=2	Q8N163	2335534209	2303837254	1985402756	2414556095	2142205419	2244008347	1955552231	2275652525	211064562	2311679151	1929309825	2104407253	2092451183	2003913847	22324075	2416334871	2500047412	1850445931	2128417748	2145959348	2257826365
Unconventional prefoldin RPB5 interactor 1 OS=Homo sapiens GN=URI1 PE=1 SV=3	O94763	233568744	NA	NA	NA	NA	NA	NA	NA	NA	NA	NA	NA	NA	2314806039	NA	2404892552	2271655568	NA	2329553188	NA	2210268049
Probable ATP-dependent RNA helicase DDX46 OS=Homo sapiens GN=DDX46 PE=1 SV=2	Q7L014	233568744	NA	NA	2105709945	2085756799	NA	NA	NA	2125349666	NA	NA	2255586922	2130563429	2386117924	2275648186	2417820854	2286339707	NA	NA	2148410959	2231418459
C-terminal-binding protein 2 OS=Homo sapiens GN=CTBP2 PE=1 SV=1	P56545	2335844532	2350649382	NA	2381733742	NA	2302366251	NA	NA	2382551985	2211867261	NA	NA	NA	NA	2497443351	2469852953	2301538072	NA	2389893294	2400524573	2271063281
Cyclin-dependent kinase 1 OS=Homo sapiens GN=CDK1 PE=1 SV=3	P06493	2336038195	NA	NA	NA	NA	2417223219	NA	NA	2407582116	NA	NA	2483119094	NA	NA	253371432	2523014621	2493156857	NA	2377512838	NA	NA
V-type proton ATPase subunit F OS=Homo sapiens GN=ATP6V1F PE=1 SV=2	Q16864	2336152293	2366214052	2167936236	2143966715	NA	2371460794	NA	2281258309	2395164713	2199944189	NA	2148845203	NA	NA	2301115742	2099992738	2332159674	2150344396	2222105447	2367186487	2291922565
Alcohol dehydrogenase [NADP(+)] OS=Homo sapiens GN=AKR1A1 PE=1 SV=3	P14550	2336528517	2533325077	2162371559	2444205319	2018180583	2267785339	2156439213	2211916491	2265039707	2385161575	2021858692	2342920781	1991959893	2135185653	2454095382	2275434134	2501563804	2275202672	2319830186	2494816044	2250715111
Protein S100-A16 OS=Homo sapiens GN=S100A16 PE=1 SV=1	Q96FQ6	233687542	2642745832	2023410128	2025463093	2073218513	2107569111	1946424718	242009413	2037303008	2122163702	1905972236	2456075101	2186991581	2192165604	2243097947	2223216602	2551239675	1917140921	2434921334	2254622389	2144377261
Nicotinamide N-methyltransferase OS=Homo sapiens GN=NNMT PE=1 SV=1	P40261	233701402	2462174096	NA	NA	2472158398	2301052036	NA	241511057	NA	2488584539	NA	NA	2386004574	2500135577	2419556513	NA	2280934648	NA	NA	2409431153	NA
40S ribosomal protein S29 OS=Homo sapiens GN=RPS29 PE=1 SV=2	P62273	2337137913	2674143471	2666461911	2698150403	2175981692	26960075	2562595749	2790202429	2340054656	2650196878	2499569891	2696884521	NA	NA	2503506474	2715157341	2604099499	2660393119	2241200003	238621521	2271034477
Calcium-regulated heat-stable protein 1 OS=Homo sapiens GN=CARHSP1 PE=1 SV=2	Q9Y2V2	2337180286	2599103836	2126831424	2380298274	2303136844	2544287124	2288945112	2618390545	2431556944	2588767932	2264714267	2303190457	2297471896	225486634	266887415	2491283439	2660664444	2383907791	2453597256	2561206783	2510915322
Anaphase-promoting complex subunit 15 OS=Homo sapiens GN=ANAPC15 PE=1 SV=1	P60006	2337214116	NA	NA	NA	NA	228320329	NA	NA	2267572966	2242906823	NA	NA	NA	NA	NA	2150835714	2286339707	NA	NA	NA	2363611269
EGF-containing fibulin-like extracellular matrix protein 1 OS=Homo sapiens GN=EFEMP1 PE=1 SV=2	Q12805	2337214116	NA	NA	2460141997	2396719248	2397463729	2787498504	2539454055	2654627841	NA	2298309887	2559638438	2464526438	NA	NA	NA	NA	2737902755	NA	NA	2376164357
Actin-related protein 2/3 complex subunit 2 OS=Homo sapiens GN=ARPC2 PE=1 SV=1	O15144	2337709932	2434238725	2288973729	2271110437	2108374787	2242762411	2379737665	2421410796	2253393406	240090132	NA	2518872641	NA	NA	245934678	2645831646	2490346554	2186427886	2492534481	2569238091	2116899491
Peptidyl-prolyl cis-trans isomerase H OS=Homo sapiens GN=PPIH PE=1 SV=1	O43447	233847412	2401645747	NA	2150406918	NA	NA	NA	2235471725	2222917496	2223158967	NA	2230083765	NA	2044534787	2503110424	247599118	2491564292	2065425862	2096173401	2502217112	2172949043
Plastin-2 OS=Homo sapiens GN=LCP1 PE=1 SV=6	P13796	2338557355	2576018206	2163137118	1951778524	2185728594	2308695347	2338537289	2170787459	2307619391	2447261348	1937570423	2218211843	2041736986	2082868715	2648715218	2380804724	2631846763	2307543808	2295945473	256344403	2246470208
Epithelial splicing regulatory protein 1 OS=Homo sapiens GN=ESRP1 PE=1 SV=2	Q6NXG1	2338599463	2305709945	NA	NA	NA	NA	NA	2312954771	2372404982	NA	NA	2423498061	NA	NA	2366539463	2436360383	2446737274	NA	2278730338	NA	NA
Adapter molecule crk OS=Homo sapiens GN=CRK PE=1 SV=2	P46108	2338617111	2525995787	2406143504	2454113962	2134961681	2478160545	219539563	2496568991	2308742839	253886564	2293874306	2355283975	2152987864	2194616798	2528141482	23487162	2470167894	2447859816	2292346258	2498088663	2485048999
Centrin-3 OS=Homo sapiens GN=CETN3 PE=1 SV=2	O15182	2338724805	NA	NA	2337902755	NA	NA	NA	NA	NA	2316603382	NA	NA	NA	NA	NA	NA	2431859169	NA	2354551014	NA	2339391178
COMM domain-containing protein 8 OS=Homo sapiens GN=COMMD8 PE=1 SV=1	Q9NX08	2338724805	2293156857	NA	2254252628	NA	2299151111	NA	NA	2251653107	NA	NA	NA	NA	NA	NA	NA	2349416326	NA	2240800661	NA	NA
Dihydrolipoyllysine-residue acetyltransferase component of pyruvate dehydrogenase complex, mitochondrial OS=Homo sapiens GN=DLAT PE=1 SV=3	P10515	2339945656	2229641383	2129740004	NA	2194876307	2122097878	NA	2276625352	2401979812	2275648708	NA	2256533383	NA	2289008268	2369460298	248893012	2404386197	NA	2185786639	2190421048	2126752442
Heterogeneous nuclear ribonucleoproteins A2/B1 OS=Homo sapiens GN=HNRNPA2B1 PE=1 SV=2	P22626	2340027635	2534566859	244731829	2651720052	2049654159	2658623784	2399668639	2616752815	2421312086	2589087102	2399060552	259474691	2073133367	195980249	259223167	2652707807	2597727062	239008494	2484058682	2407178391	2292179447
Tight junction protein ZO-3 OS=Homo sapiens GN=TJP3 PE=1 SV=3	O95049	2340212172	2357197312	2238289774	NA	2345179935	NA	NA	NA	2346850909	2301403073	NA	2170245347	NA	2302595079	205702904	2190078726	2370402633	NA	2344320128	NA	2390027905
Tumor necrosis factor alpha-induced protein 8 OS=Homo sapiens GN=TNFAIP8 PE=1 SV=1	O95379	2340219839	2160964047	NA	NA	NA	2254252628	NA	NA	NA	NA	NA	NA	NA	NA	NA	2218642904	2428424019	NA	NA	NA	NA
Sushi domain-containing protein 2 OS=Homo sapiens GN=SUSD2 PE=1 SV=1	Q9UGT4	2340314936	NA	2121645477	2285679258	NA	2295726121	2265010047	NA	NA	2330929932	242180635	2391022924	2453463142	2150375623	2082906093	NA	2185858631	2429406505	2386721367	NA	2380154903
Enoyl-CoA delta isomerase 1, mitochondrial OS=Homo sapiens GN=ECI1 PE=1 SV=1	P42126	2340592798	2352948345	2260373216	2378507647	NA	2284457913	2114499582	2414259911	2598625517	2417647563	2092302921	2518065561	1974137386	2008283728	2362839466	2570948296	264035983	2195137203	2286690346	2441985271	2280254424
Neudesin OS=Homo sapiens GN=NENF PE=1 SV=1	Q9UMX5	2340666032	208407428	2357445779	2425156389	2113524927	2450872349	2337987742	2430576581	2297195693	2559368178	2345677897	2054885174	NA	NA	2215227732	2240202415	232138555	2447260659	2290414679	2401063599	2344912133
Dermcidin OS=Homo sapiens GN=DCD PE=1 SV=2	P81605	2340822683	2510553022	2549454013	2374851729	246591605	NA	2477547489	2413265247	NA	2394133269	2446931367	2366815828	2593674266	NA	NA	NA	NA	2597354446	NA	2675926215	NA
Pyruvate dehydrogenase E1 component subunit alpha, somatic form, mitochondrial OS=Homo sapiens GN=PDHA1 PE=1 SV=3	P08559	2341013382	2265057471	2115285416	2280842668	2109286558	2151960803	2012490961	238303446	2447255608	235205398	NA	2504995966	NA	2256308333	2363293018	2559906332	2331445222	2121615207	2340349442	2396920735	2168288701
Peptidyl-prolyl cis-trans isomerase B OS=Homo sapiens GN=PPIB PE=1 SV=2	P23284	2341131159	2505627429	2273617162	2387744017	2064710089	2539824117	2147714261	2586751789	2489098973	2531077833	2004430235	2509868502	2021976803	2161267994	2624450598	254480631	2468660537	2207057612	2300668111	2395054657	2304739267
Mitochondrial import inner membrane translocase subunit Tim8 A OS=Homo sapiens GN=TIMM8A PE=1 SV=1	O60220	2341246773	2352301995	NA	2305709945	NA	NA	NA	2212947911	2442627353	2313235981	NA	240113096	NA	NA	2231550129	2267100352	2513801945	NA	2206490074	2094536431	NA
Hemoglobin subunit delta OS=Homo sapiens GN=HBD PE=1 SV=2	P02042	2341354736	2493597206	2639258867	2461404397	1989411331	2507308192	2893888955	2650787841	2573243867	2643431957	2785742495	2839540368	2286338591	196028409	2371863287	242727501	2669496396	2825349666	2193603077	2622547868	2261613442
Actin-related protein 2/3 complex subunit 1A OS=Homo sapiens GN=ARPC1A PE=2 SV=2	Q92747	2341500002	NA	NA	2429406505	NA	2203253101	228065028	2378755777	2277219456	2360558722	NA	2427954082	NA	NA	2392565585	2536746435	231564429	2350458391	2428545036	2356930488	NA
Tankyrase-1 OS=Homo sapiens GN=TNKS PE=1 SV=2	O95271	234169954	NA	NA	227501217	NA	2534660607	NA	NA	2401903141	NA	NA	NA	NA	NA	2529413865	NA	2419460298	NA	NA	2308357166	NA
Trifunctional enzyme subunit beta, mitochondrial OS=Homo sapiens GN=HADHB PE=1 SV=3	P55084	2341833137	2184825936	209327137	218270385	2175832923	2126067543	NA	2204669784	2344807871	2212178938	NA	2380863149	2152915836	1974206181	2322132505	2532237592	2242402958	NA	2171359712	2360625067	1971377208
Catenin beta-1 OS=Homo sapiens GN=CTNNB1 PE=1 SV=1	P35222	2341880255	2410502834	2107092912	2093402481	NA	2127960312	NA	2355669111	2220208445	2238139907	198487086	2172522092	NA	NA	2404975068	2509062245	2363878265	NA	2141504143	2172913947	2160032816
Heat shock cognate 71 kDa protein OS=Homo sapiens GN=HSPA8 PE=1 SV=1	P11142	2341985948	2287475241	2151442889	2209683135	20052091	2366204972	2028013499	2280036783	2335450288	2260413364	1964869147	2372800785	1939072422	2033875028	2344571266	2460388873	2487085236	2170246952	2323292021	2337389163	2122747484
Uncharacterized protein C7orf50 OS=Homo sapiens GN=C7orf50 PE=1 SV=1	Q9BRJ6	2342118929	2336608823	2201011583	2396077691	NA	2281914368	NA	2414798972	2538688993	2359003228	NA	NA	NA	NA	224166949	2352310914	2236530971	NA	2445065045	NA	2457658371
Cytochrome b5 OS=Homo sapiens GN=CYB5A PE=1 SV=2	P00167	2342298396	2492420958	2532526122	242290889	1699427164	2525223431	2434571117	264557356	2276680779	2672371889	2491680491	2266890119	NA	1975655525	2633661044	2287747197	2475156705	2537594928	2272586292	235883494	2326851631
Casein kinase II subunit alpha OS=Homo sapiens GN=CSNK2A1 PE=1 SV=1	P68400	2342321783	2447315493	2107432426	2277569328	NA	2434511414	NA	2422268292	2264025113	2369303984	NA	240569912	NA	NA	2461569138	2472932996	2477058743	2151537684	2233165905	227288809	2138374818
Thioredoxin domain-containing protein 5 OS=Homo sapiens GN=TXNDC5 PE=1 SV=2	Q8NBS9	2342896862	237145618	2433280027	2272760832	2058588434	2560696692	2311509973	2509570439	2349935795	2441189511	2178042998	2403557136	1980340131	2004776054	2327071355	2504892552	2474991828	2257562781	228193379	2496723346	232683255
Gamma-glutamylaminecyclotransferase OS=Homo sapiens GN=GGACT PE=1 SV=2	Q9BVM4	2343164217	NA	2345466581	2270479771	NA	2453103064	NA	NA	2393156857	2488849985	NA	NA	NA	NA	NA	NA	2276718175	2362594229	NA	NA	NA
Clusterin OS=Homo sapiens GN=CLU PE=1 SV=1	P10909	2343347899	2486121835	2108454939	239977202	2039660429	2249053675	2178662809	2477406087	2353502939	2659421966	2180014265	2374070554	2139581247	2238454703	2177468434	2436364062	2362904644	2281834141	2704264333	2526936946	2270433294
C-reactive protein OS=Homo sapiens GN=CRP PE=1 SV=1	P02741	2343743322	NA	2678883267	NA	NA	NA	NA	2643472316	2488275613	2339691272	NA	2365267	NA	NA	NA	NA	NA	NA	NA	NA	NA
LysM and putative peptidoglycan-binding domain-containing protein 2 OS=Homo sapiens GN=LYSMD2 PE=1 SV=1	Q8IV50	2343743322	221161783	216000354	2213702004	NA	2323461455	NA	NA	237050158	2422488134	NA	NA	2432968992	NA	NA	NA	229991553	NA	234639396	2214991774	2260334129
Integrin-linked kinase-associated serine/threonine phosphatase 2C OS=Homo sapiens GN=ILKAP PE=1 SV=1	Q9H0C8	2343743322	2218928426	2120472106	2211569103	NA	216852203	NA	2264492758	2198077197	2245084361	NA	2252897063	NA	NA	227075828	2281850493	2280315204	NA	NA	NA	NA
28S ribosomal protein S36, mitochondrial OS=Homo sapiens GN=MRPS36 PE=1 SV=2	P82909	2343925697	2469491771	2495036968	2449343109	2092948662	2501684581	2106503344	2313861546	2468645607	2562439177	2245188956	2449723705	NA	2317436913	2377956548	2485666878	2537990903	2198653813	2201713378	2206611461	2326856948
Junction plakoglobin OS=Homo sapiens GN=JUP PE=1 SV=3	P14923	234397003	2427573636	2278996482	2076478716	NA	2143990191	NA	2391571244	2381426449	2221129285	1941909133	2429265347	2002792884	204660387	2384019905	2505117315	2453158778	2107175519	2428167843	2333153725	2227079663
Serine/arginine-rich splicing factor 11 OS=Homo sapiens GN=SRSF11 PE=1 SV=1	Q05519	2344558067	2365592081	2005066052	2309201992	2075685096	218536585	NA	2374917356	2228825851	2199911319	NA	2317688476	20448347	NA	2374409662	2350835714	2468500187	1962425901	2097222738	2247507648	2211616733
SH3 domain-binding glutamic acid-rich-like protein 3 OS=Homo sapiens GN=SH3BGRL3 PE=1 SV=1	Q9H299	2344563041	2502400431	2617753559	2374819238	2359785156	2466435229	2267624417	243177061	2439625966	255345149	2413309928	2341068898	2482947341	2218707596	2526411445	2208171093	2412625765	2446578878	2459997157	2453283509	2210815974
Cytoplasmic protein NCK2 OS=Homo sapiens GN=NCK2 PE=1 SV=2	O43639	2344614174	NA	NA	2247213695	NA	NA	NA	2380957804	NA	2291449506	NA	NA	NA	NA	2301173892	NA	NA	NA	2240800661	2068764299	2310268049
Calnexin OS=Homo sapiens GN=CANX PE=1 SV=2	P27824	2344614174	2541930074	2224618186	2379485679	2148117432	2429149981	2080016786	2429731022	2247357892	2582578865	1963327035	2280118626	1906729885	2270406566	2572876982	2501977917	2467374761	2107984024	2214052391	2258864396	2441797561
ADP-ribosylation factor-like protein 2 OS=Homo sapiens GN=ARL2 PE=1 SV=4	P36404	2344614174	2442633326	NA	2317257667	NA	NA	NA	240440433	2601903141	2430353735	NA	2427445628	NA	NA	2582465337	NA	2330151818	NA	2410844633	NA	NA
Leucine-rich repeat-containing protein 41 OS=Homo sapiens GN=LRRC41 PE=1 SV=3	Q15345	2344614174	NA	NA	NA	NA	NA	NA	NA	NA	NA	NA	NA	NA	NA	NA	2440647752	2243276271	NA	NA	NA	2271273397
Sterol-4-alpha-carboxylate 3-dehydrogenase, decarboxylating OS=Homo sapiens GN=NSDHL PE=1 SV=2	Q15738	2344614174	2427949187	NA	NA	NA	2484137076	NA	NA	2310149357	2448796192	NA	NA	NA	NA	2366026655	NA	2469056047	2250776086	2364066737	2451653107	2434660607
Septin-7 OS=Homo sapiens GN=SEPT7 PE=1 SV=2	Q16181	2344614174	2372006446	NA	NA	2425349666	23073041	2246378961	2318154682	2339100019	2401403073	NA	2457401656	2585756799	2523969086	2431008019	2511501471	NA	NA	2465593413	2393156857	2487712079
Protein BLOM7 OS=Homo sapiens GN=KIAA0907 PE=1 SV=1	Q7Z7F0	2344614174	2227949187	NA	NA	2313320243	NA	NA	NA	2244253049	2201403073	NA	2255586922	2337517522	NA	2244614174	2237085361	2281609135	NA	2304027483	NA	2387712079
Leucine-rich repeat-containing protein 20 OS=Homo sapiens GN=LRRC20 PE=1 SV=1	Q8TCA0	2344614174	2267377081	2310268049	NA	NA	2405709945	NA	NA	2439100019	2342906823	NA	NA	NA	NA	2160964047	NA	2493156857	2339813637	2351234327	NA	NA
Pleckstrin homology domain-containing family O member 2 OS=Homo sapiens GN=PLEKHO2 PE=1 SV=1	Q8TD55	2344614174	2468159032	NA	NA	NA	NA	NA	NA	NA	2436766768	NA	2236061293	NA	2297221055	NA	NA	2469056047	NA	2329553188	2422107519	2442460858
Peptide-N(4)-(N-acetyl-beta-glucosaminyl)asparagine amidase OS=Homo sapiens GN=NGLY1 PE=1 SV=1	Q96IV0	2344614174	NA	NA	NA	NA	NA	NA	NA	NA	2227706514	NA	NA	NA	NA	2110971408	NA	NA	NA	2421536154	NA	2387712079
Carboxypeptidase B2 OS=Homo sapiens GN=CPB2 PE=1 SV=2	Q96IY4	2344614174	NA	2314015519	2337902755	NA	2358761417	NA	2442255492	2614102193	NA	NA	NA	NA	2444614174	2226171717	2433432774	NA	2319460298	2421536154	271710345	NA
Coiled-coil-helix-coiled-coil-helix domain-containing protein 5 OS=Homo sapiens GN=CHCHD5 PE=1 SV=1	Q9BSY4	2344614174	2347213695	NA	NA	2451653107	NA	NA	NA	2363200829	2442906823	NA	NA	NA	NA	NA	NA	2411865412	NA	2440800661	NA	2463611269
39S ribosomal protein L40, mitochondrial OS=Homo sapiens GN=MRPL40 PE=1 SV=1	Q9NQ50	2344614174	NA	2314015519	NA	NA	2397463729	NA	2380957804	NA	NA	NA	2518872641	NA	NA	2405021307	2185628044	2469056047	NA	2472993471	NA	NA
NAD-dependent protein deacylase sirtuin-5, mitochondrial OS=Homo sapiens GN=SIRT5 PE=1 SV=2	Q9NXA8	2344614174	2337613637	2127492424	NA	NA	2174794937	NA	NA	2472592589	2267664885	NA	NA	NA	NA	2317470247	2158638724	249770554	2079915373	2242188914	2317447666	NA
ATP synthase subunit beta, mitochondrial OS=Homo sapiens GN=ATP5B PE=1 SV=3	P06576	2344696253	2344888125	2410978235	2410687919	2148577155	2197405948	2206332332	2326492815	2571977748	228891633	2038646105	259297825	2103199639	2074609122	2533974757	2630817845	2553277204	2294009197	2373079952	2595096174	2108274218
Ubiquitin-like protein 7 OS=Homo sapiens GN=UBL7 PE=1 SV=2	Q96S82	2345188956	2066921649	NA	NA	NA	NA	NA	2184762747	2223281299	NA	NA	2258570505	NA	2200278374	2315596512	NA	2329988061	NA	2081953337	NA	NA
60S ribosomal protein L14 OS=Homo sapiens GN=RPL14 PE=1 SV=4	P50914	2345298461	2562776789	2326102554	2359977632	NA	2283652452	2329093263	2502472919	2521221543	2365146849	NA	2581063977	2254734226	2332658533	2644780365	263654799	245236101	2430374527	243147489	2401961742	2244188001
SLAIN motif-containing protein 2 OS=Homo sapiens GN=SLAIN2 PE=1 SV=2	Q9P270	2345474639	2347213695	NA	2236197358	2318784956	243330663	NA	238414899	2313012777	2388251353	NA	2299042462	NA	2221029469	234166949	217489208	2376374266	2102664783	NA	2238304835	2392260762
Alpha-endosulfine OS=Homo sapiens GN=ENSA PE=1 SV=1	O43768	2345552743	2102878955	1931985893	2162359238	2001599151	2155594362	NA	2068349009	1914361392	2188904511	1877746699	1875685961	NA	2345963317	2065786732	2045268914	2321623483	1954561018	2133998726	1913545997	220591535
WD repeat-containing protein 18 OS=Homo sapiens GN=WDR18 PE=1 SV=2	Q9BV38	2346042632	2305709945	NA	NA	NA	NA	NA	225379204	236261746	NA	NA	NA	NA	NA	2328445599	2278158645	2185557755	NA	230718884	2363908732	NA
Flap endonuclease 1 OS=Homo sapiens GN=FEN1 PE=1 SV=1	P39748	2346689949	2175651079	NA	NA	NA	2274832739	NA	2045557337	2080631785	NA	NA	224552413	NA	NA	2316757938	2321782214	2375667875	NA	NA	NA	2046266465
Heterogeneous nuclear ribonucleoprotein U-like protein 1 OS=Homo sapiens GN=HNRNPUL1 PE=1 SV=2	Q9BUJ2	2346755991	2369835996	2008002359	2536411	NA	2249183675	2010964271	2384142301	2212263329	2254479339	1942848031	2370474924	NA	203632718	2471013382	2508250345	2442697247	2087858995	2096289551	2167986482	199895403
Septin-8 OS=Homo sapiens GN=SEPT8 PE=1 SV=4	Q92599	2346897339	2441345848	2351267613	2398608995	2485258891	2389533219	2264509163	2373707915	2236471665	2536630279	2463084326	2398090716	248067678	2409367849	2333161968	2373208663	2243785702	2403832255	2374346417	2434660607	2423932593
Transketolase OS=Homo sapiens GN=TKT PE=1 SV=3	P29401	2347040426	240713049	2275532435	247362701	2278324966	2277615017	2358822869	2392436691	2597628792	2569458771	2307199847	2478718166	227303153	221531918	269076529	2586063678	2447705664	2544776183	2646949803	2604862661	2365705949
60S ribosomal protein L23 OS=Homo sapiens GN=RPL23 PE=1 SV=1	P62829	2347696971	2563967142	2373949556	2469336066	2028716176	2463948162	2411621202	252602459	2388276754	2445669161	2060200863	2627319044	NA	2226502508	2642611545	2687937578	2486415701	2457551371	2076487553	2271437327	2188972042
Non-POU domain-containing octamer-binding protein OS=Homo sapiens GN=NONO PE=1 SV=4	Q15233	2347855055	2418835639	2127699257	2442153645	1954305944	2348682299	2024173867	239388266	2407219138	234803581	1992326179	2523521529	2068382163	2171696296	2614501981	2571012425	2377742708	2177723953	2361756561	227116187	2122587528
Programmed cell death protein 6 OS=Homo sapiens GN=PDCD6 PE=1 SV=1	O75340	2347886572	2553845739	2241979244	2633797233	NA	2400706333	2306242086	2503327206	2610774407	2466640916	2232738123	2748090716	NA	NA	2493247006	2710080201	2675156268	2317556273	2213089305	2547367005	2322424221
RNA-binding motif protein, X chromosome OS=Homo sapiens GN=RBMX PE=1 SV=3	P38159	2348309247	2535574848	2240050595	2566060306	1870063728	2506481552	2210321203	2411820991	2393836519	2291925973	2079394036	2578244704	214882844	2154877351	2526142862	25257356	2490137716	227356096	2370247834	2431341018	2238092375
Far upstream element-binding protein 1 OS=Homo sapiens GN=FUBP1 PE=1 SV=3	Q96AE4	2348349792	2334211295	1840996997	2133466267	1794976226	2286987557	1780726685	2302605423	2288433327	2176766799	1779483874	210651053	1822332136	2062528956	2395296297	2396672206	2526079415	1758214547	2403707493	2185431057	219350439
60S ribosomal protein L5 OS=Homo sapiens GN=RPL5 PE=1 SV=3	P46777	2348390763	2272906624	2089656354	2189319181	NA	2169767072	2003953993	2102463839	2358474983	2016275817	1947895058	2532865665	1932577948	2146293704	2395473634	2698330668	2183937594	2261950129	2180320543	2052835076	2015402092
Galactokinase OS=Homo sapiens GN=GALK1 PE=1 SV=1	P51570	2348857417	2437902755	NA	2320473972	NA	2183379065	201586399	2266683352	2392396031	2363260162	NA	2338043881	NA	229177784	2405021307	2304892552	2435214425	2060497935	2401337523	2375403531	2042607199
Probable 18S rRNA (guanine-N(7))-methyltransferase OS=Homo sapiens GN=BUD23 PE=1 SV=2	O43709	2349091512	2190324907	NA	2173541038	NA	2339749575	NA	NA	2369177969	NA	NA	1952848144	NA	2134016504	2290416207	2069941938	2329988061	NA	2238928419	NA	NA
Stomatin-like protein 2, mitochondrial OS=Homo sapiens GN=STOML2 PE=1 SV=1	Q9UJZ1	2349321699	218414206	2082199921	2094467322	2025252951	2187829796	1908091965	237892381	2292675393	2233080339	NA	2384446583	1845795096	1964552211	2388986095	223323116	2569979442	1960024518	2103886347	21446604	1991407508
RNA-binding protein 39 OS=Homo sapiens GN=RBM39 PE=1 SV=2	Q14498	2349411585	2289681798	NA	2293401771	NA	2238144033	NA	21791216	2396984928	2165458052	1904315658	2208329275	NA	2085952866	2407434781	2529685303	2418696619	2035422082	2136441883	2025002652	212112885
Coiled-coil domain-containing protein 9 OS=Homo sapiens GN=CCDC9 PE=1 SV=1	Q9Y3X0	2349585249	1999228785	NA	2198602983	20597017	2319580935	NA	2226314931	2257888152	2158588646	NA	2055219419	NA	NA	2029167402	2117607787	229260227	NA	2009047654	NA	2293278257
Rab GDP dissociation inhibitor alpha OS=Homo sapiens GN=GDI1 PE=1 SV=2	P31150	2349888877	2367122655	2160212669	249256694	2025040708	2363890641	2169997473	2309874331	2243036121	243743425	2121873647	2149416921	2084065017	NA	2284100597	2343292767	2360554759	247837908	2059621381	2132085071	208349234
High mobility group protein B1 OS=Homo sapiens GN=HMGB1 PE=1 SV=3	P09429	2349924325	2354396443	1906617446	2607336964	NA	2092889821	1978290116	1870531195	2179160814	2057058608	NA	2310641234	NA	2070784741	2620624246	2459641794	2522920566	203399224	2060078705	NA	2289780695
Aspartate aminotransferase, cytoplasmic OS=Homo sapiens GN=GOT1 PE=1 SV=3	P17174	2350658854	2299361456	2198698641	2230770434	2073823569	2203219994	2051022069	2153546002	2611020003	2281026827	1939418614	2193094117	1846363172	NA	2157754668	2442946722	2373871434	2238769583	2207906237	235613256	2088208601
Interferon regulatory factor 2-binding protein-like OS=Homo sapiens GN=IRF2BPL PE=1 SV=1	Q9H1B7	2350962817	NA	NA	2310160002	NA	NA	NA	NA	2201626076	NA	NA	2259891751	NA	2376144407	2253682608	229850637	2481106452	NA	217773893	NA	NA
Nuclear transcription factor Y subunit alpha OS=Homo sapiens GN=NFYA PE=1 SV=2	P23511	2351358077	2283920458	NA	2385275209	NA	2424429721	NA	230078126	2434229613	2421652265	218632371	2352966444	NA	NA	2301076824	2318185023	249526006	2266346048	2278491549	2281179113	2266698284
Lupus La protein OS=Homo sapiens GN=SSB PE=1 SV=2	P05455	235170814	219908654	2021599981	2252041268	2026069126	216561895	191520597	2093722375	2174711289	2192728745	NA	2041517971	2007530651	2210621723	2541927127	2570941266	253102638	2006368428	2252547965	2256116311	2191119028
Polyglutamine-binding protein 1 OS=Homo sapiens GN=PQBP1 PE=1 SV=1	O60828	2351758942	2339506176	2022358943	2381798855	NA	2395629108	NA	2368440302	2285998432	2339026656	NA	2273408821	NA	2067757934	2363178507	208813103	246070178	2048461217	2281137271	225147367	2149343105
Elongation factor Ts, mitochondrial OS=Homo sapiens GN=TSFM PE=1 SV=2	P43897	2352515814	2240731931	NA	NA	NA	NA	NA	NA	2376549393	NA	NA	NA	NA	NA	NA	2392636927	243455382	NA	NA	227234534	NA
Immunity-related GTPase family Q protein OS=Homo sapiens GN=IRGQ PE=1 SV=1	Q8WZA9	2352819325	2180162015	NA	204872407	2094115177	2007745878	1928563183	NA	1979401242	2295398987	1903054729	2024670749	NA	NA	2263811246	NA	2258545715	2167496189	2270165589	2255629439	2453761805
Ceruloplasmin OS=Homo sapiens GN=CP PE=1 SV=1	P00450	2352907835	2441562461	228343459	2085532839	1896426149	2253357127	2070678425	2442459476	2422499722	2364518137	2103380547	2128264212	1803462468	2083701986	2213108299	2274664037	2390274558	2350776784	2319859741	2153540243	2421861014
U6 snRNA-associated Sm-like protein LSm5 OS=Homo sapiens GN=LSM5 PE=1 SV=3	Q9Y4Y9	2353502553	2559401655	2522107519	250221102	NA	2496895661	2408700618	260850029	2473152007	2635364526	2349625732	2188419662	NA	2433019842	24652862	2517080512	2608910985	2323221341	NA	2456592636	2385857398
Choline-phosphate cytidylyltransferase A OS=Homo sapiens GN=PCYT1A PE=1 SV=2	P49585	2353640903	2332788059	NA	NA	NA	225672988	NA	NA	NA	2206347523	NA	2474394157	2380837072	2438527392	NA	2419508634	2250229527	NA	2314666378	233043134	2223825563
Histidine triad nucleotide-binding protein 1 OS=Homo sapiens GN=HINT1 PE=1 SV=2	P49773	2353945336	2644311337	2048449409	2455959979	1990640078	2367476518	2102945549	2396780073	2230976862	2402899319	2207340171	2241027865	NA	2043316172	2748176565	2638256018	2647905636	2049006062	2061873745	2282987694	2298383154
Vesicle-associated membrane protein 3 OS=Homo sapiens GN=VAMP3 PE=1 SV=3	Q15836	2354236716	2351054475	2307354564	2570338809	2393631086	2337062679	237657866	2308607543	2258584144	234240414	2130894997	2439594466	24467018	2507672539	2429413865	2202987259	2253789468	2535788169	NA	233375324	2420661563
Drebrin-like protein OS=Homo sapiens GN=DBNL PE=1 SV=1	Q9UJU6	2354450628	2461211449	2191133695	2357037972	2233696004	2469905724	2304939618	2510102711	2251910886	245718058	2113593897	2262311571	2210191884	2253359227	2456640636	2395367137	2441782273	2135170219	250422858	2449014107	2459824366
LYR motif-containing protein 2 OS=Homo sapiens GN=LYRM2 PE=1 SV=1	Q9NU23	2354949118	2295829354	2186312147	2219973308	NA	2265076453	NA	2281869134	2380027511	2326120662	NA	NA	NA	2428034795	2320123902	231314741	2453848377	NA	NA	NA	NA
Endoplasmin OS=Homo sapiens GN=HSP90B1 PE=1 SV=1	P14625	2355105587	2398723132	2186123398	2260754009	2257383429	2453103064	2026227688	2480954027	2342814129	243995697	2006509585	2392441915	2056012195	2231923863	2576164357	2650148267	2508613793	2262728561	2307872262	2342651228	2420683712
40S ribosomal protein S8 OS=Homo sapiens GN=RPS8 PE=1 SV=2	P62241	2355165373	2461323891	2277225613	2425392437	2114926843	236552594	2261394784	2465502214	254602161	2411493668	205383289	2596094729	2140510965	2248752765	2594646259	2703392477	2525127371	2551797876	23255462	2282792039	2242796087
TSC22 domain family protein 4 OS=Homo sapiens GN=TSC22D4 PE=1 SV=2	Q9Y3Q8	2356195704	2413227276	2046138441	230606908	NA	2301629668	1941317534	2221755232	2326415339	2355819046	1954921242	2146021765	NA	NA	2278938878	2003384139	2403848377	2114598428	NA	2062224348	NA
60S ribosomal protein L15 OS=Homo sapiens GN=RPL15 PE=1 SV=2	P61313	2356245731	2324726609	2220552027	2189393986	2008147164	2017926925	216772724	2160993669	2411890622	2221324743	2034873585	2445114144	208584343	1626467773	245789114	2589302193	2224016488	2429229776	216575795	2203916156	2215920789
Zinc finger protein 185 OS=Homo sapiens GN=ZNF185 PE=1 SV=3	O15231	2356489811	2413658961	NA	2053684911	2162090803	2114433199	NA	2075224411	NA	2301597343	NA	2153533563	1968307107	2007187459	2185501142	2053078111	2293484772	NA	2256238689	2068397174	215800287
Fatty acid-binding protein, heart OS=Homo sapiens GN=FABP3 PE=1 SV=4	P05413	2356783618	2266739274	2195011056	2459192719	2160126971	2024565194	2405437869	2301947822	1892039588	2445142278	2339950335	2219691637	2049670176	1895829419	2432539505	2638741586	2086602094	2481911487	221788641	2332912244	2434585845
Prefoldin subunit 4 OS=Homo sapiens GN=PFDN4 PE=1 SV=1	Q9NQP4	2356799706	2457651061	NA	2381505791	2242598882	2288101814	NA	2408702958	2375209395	2263520334	2272634659	2305750393	2245338247	2449375576	240585121	2408838413	255134579	NA	NA	240151553	2244541342
Crk-like protein OS=Homo sapiens GN=CRKL PE=1 SV=1	P46109	2356893764	2428729684	2228870917	2568554787	2148519722	2511832885	2186772467	2405535024	2268123974	2502401982	2168390863	2170105876	2164256624	2155777372	2363767651	2390617059	2650991611	2207550038	2167611192	248318442	2240226879
Cellular retinoic acid-binding protein 2 OS=Homo sapiens GN=CRABP2 PE=1 SV=2	P29373	2357083835	2549450476	NA	1951824173	1855127753	2460976173	NA	2404366724	250110904	2409984672	NA	2689662511	2019719889	2201269869	2693457159	2569278171	2604479005	NA	2542567171	2550670648	NA
Protein Hikeshi OS=Homo sapiens GN=HIKESHI PE=1 SV=2	Q53FT3	2357479596	2027179613	NA	2329981286	NA	2250130703	NA	2236585666	NA	208933479	NA	NA	NA	NA	2157996357	2346537053	2433096502	2199241194	NA	NA	NA
Alpha-aminoadipic semialdehyde dehydrogenase OS=Homo sapiens GN=ALDH7A1 PE=1 SV=5	P49419	2357951419	2191516173	NA	2209931327	2072898262	2106595605	NA	2203483692	2348399165	2195125581	NA	2052774147	1932779685	2158446252	2465197994	2607129333	2438038352	2078993738	2238954941	2398959962	208934768
Putative uncharacterized protein PYCARD-AS1 OS=Homo sapiens GN=PYCARD-AS1 PE=5 SV=1	I3L0S3	2358364527	NA	NA	NA	2671292828	NA	NA	NA	NA	NA	NA	NA	NA	NA	2380228555	NA	NA	2317257667	NA	NA	2449860916
Synaptosomal-associated protein 29 OS=Homo sapiens GN=SNAP29 PE=1 SV=1	O95721	2358364527	2160278391	NA	NA	2190141913	2266895852	2146039321	2325878677	2274216029	2304573959	NA	2005599261	NA	2039385348	2003869947	2009253457	2407123963	NA	2169173121	2195990538	2121487557
Biogenesis of lysosome-related organelles complex 1 subunit 1 OS=Homo sapiens GN=BLOC1S1 PE=1 SV=2	P78537	2358364527	2412471036	NA	2268974958	NA	2395478536	NA	2291616313	2420081334	2493156857	NA	219216136	NA	NA	2265348475	2254183416	2428424019	2254930897	2326343359	2428520552	2409228888
Mitochondrial 2-oxoglutarate/malate carrier protein OS=Homo sapiens GN=SLC25A11 PE=1 SV=3	Q02978	2358364527	2337902755	2398403599	2187812931	2493156857	2358761417	2286339707	2285961873	2539100019	2401403073	2305709945	2382194408	2577956548	2102467797	2355717305	2344124294	2149416326	2522702445	2367104102	2356899849	2268764299
NAD(P) transhydrogenase, mitochondrial OS=Homo sapiens GN=NNT PE=1 SV=3	Q13423	2358364527	NA	NA	NA	NA	NA	NA	2260964047	NA	2225009809	NA	2427445628	NA	NA	2138724805	NA	NA	NA	NA	NA	NA
Nuclear respiratory factor 1 OS=Homo sapiens GN=NRF1 PE=1 SV=1	Q16656	2358364527	NA	NA	NA	NA	NA	NA	NA	NA	NA	NA	NA	NA	NA	2308768777	2250835714	2355305695	NA	NA	NA	NA
Isoamyl acetate-hydrolyzing esterase 1 homolog OS=Homo sapiens GN=IAH1 PE=1 SV=1	Q2TAA2	2358364527	2417257667	NA	2508684679	2253646027	2368072357	NA	228675133	2221150772	2442906823	2143541778	NA	2244597024	NA	2177460136	2285628044	2531859169	2326568607	2265865808	2408357166	217676268
Sorting nexin-27 OS=Homo sapiens GN=SNX27 PE=1 SV=2	Q96L92	2358364527	2156951537	NA	NA	2168490683	2101283156	NA	NA	2148495501	2213688748	NA	221204063	2186332056	NA	NA	2201239964	2156460728	NA	NA	2140258393	2263611269
39S ribosomal protein L34, mitochondrial OS=Homo sapiens GN=MRPL34 PE=1 SV=1	Q9BQ48	2358364527	2422702445	2434660607	NA	NA	NA	2255305695	NA	2488576488	2282595838	NA	2478346993	NA	2270917615	2395203267	NA	2303848377	NA	2493156857	NA	2292084216
Mini-chromosome maintenance complex-binding protein OS=Homo sapiens GN=MCMBP PE=1 SV=2	Q9BTE3	2358364527	NA	NA	NA	NA	NA	NA	NA	2256383678	NA	NA	2327445628	NA	NA	2301173892	2337085361	NA	NA	NA	2322107519	NA
Eukaryotic translation initiation factor 2A OS=Homo sapiens GN=EIF2A PE=1 SV=3	Q9BY44	2358364527	NA	NA	NA	NA	2189599467	NA	NA	2417949608	NA	NA	NA	NA	NA	2214224834	2393336054	2233498734	2210463158	NA	NA	2302034086
pre-mRNA 3' end processing protein WDR33 OS=Homo sapiens GN=WDR33 PE=1 SV=2	Q9C0J8	2358364527	2270479771	NA	NA	NA	NA	NA	NA	220019579	NA	NA	NA	NA	2423969086	2360964047	NA	NA	NA	NA	2129769647	2426414391
Retinol dehydrogenase 14 OS=Homo sapiens GN=RDH14 PE=1 SV=1	Q9HBH5	2358364527	2372006446	NA	2279406505	NA	NA	NA	NA	NA	2247185445	NA	2110111903	2180769778	2228058291	NA	2274706357	2282973123	NA	2342243224	2204757131	2221535424
Histidine triad nucleotide-binding protein 3 OS=Homo sapiens GN=HINT3 PE=1 SV=1	Q9NQE9	2358364527	2472006446	2206420634	2411599314	NA	NA	NA	NA	2451653107	NA	NA	NA	NA	NA	2412421365	NA	NA	NA	2301681586	2584910641	2228101773
CDC42 small effector protein 2 OS=Homo sapiens GN=CDC42SE2 PE=1 SV=1	Q9NRR3	2358364527	2437902755	NA	2337902755	NA	2458761417	2324905076	2424567716	NA	2401403073	2305709945	2200697597	NA	NA	NA	2234170727	NA	2360964047	NA	2272511769	NA
HIG1 domain family member 1A, mitochondrial OS=Homo sapiens GN=HIGD1A PE=1 SV=1	Q9Y241	2358364527	2187812931	2470024302	NA	2369710332	2156524636	NA	NA	2528912057	NA	NA	2357401656	2414569337	2146525057	2280228555	NA	NA	2360964047	2364066737	2322107519	NA
40S ribosomal protein S27 OS=Homo sapiens GN=RPS27 PE=1 SV=3	P42677	235857799	2329014643	2219441094	227617421	NA	2452987556	NA	2379535417	2435548245	2620454838	NA	245324212	NA	NA	253331399	2672107347	2331951774	2412676143	NA	NA	2241049648
Sideroflexin-1 OS=Homo sapiens GN=SFXN1 PE=1 SV=4	Q9H9B4	2358714533	2293406991	2115105832	NA	220475324	2351609964	NA	2182133718	2551588165	2369602485	NA	2302398736	NA	NA	2236525441	2392526295	2335992862	2159985715	2222944031	2340938665	2134318676
Bis(5'-adenosyl)-triphosphatase OS=Homo sapiens GN=FHIT PE=1 SV=3	P49789	2358881914	2329406505	2321433573	2295575776	2024792781	2151507659	NA	2413750041	2572102435	2532735845	NA	2379962212	NA	2144978308	248701402	2490690652	2518457415	2339436205	2401707047	2401505671	2106470265
Lipolysis-stimulated lipoprotein receptor OS=Homo sapiens GN=LSR PE=1 SV=4	Q86X29	2358993073	2110046267	2097230717	NA	NA	2096117804	NA	2418717157	2018240519	2150546115	NA	2300242129	1940337414	2204423966	2194607454	2372067252	2244530717	NA	2299296911	NA	2363611269
Caveolin-1 OS=Homo sapiens GN=CAV1 PE=1 SV=4	Q03135	2359322226	2106227025	2267769681	2572964145	NA	2076411124	2355906631	2389204021	NA	2572356173	2548909648	NA	2348478182	NA	NA	NA	2117158824	2379406505	2128527269	NA	2606890111
Putative beta-actin-like protein 3 OS=Homo sapiens GN=POTEKP PE=5 SV=1	Q9BYX7	2359457524	2330846893	2563611269	2573293717	2607120441	2726336477	2547905636	246511057	2383219145	242351134	2544653154	2579962212	2928869133	2492113068	2470037818	2714043302	2422804686	2778556183	NA	2602976718	2272786662
Alpha-N-acetylgalactosaminidase OS=Homo sapiens GN=NAGA PE=1 SV=2	P17050	2359516715	2387896832	NA	NA	NA	2217169178	NA	2335353338	2274498132	2313448698	NA	2324290944	NA	1896337596	2309266681	2329685303	242035574	NA	2374569358	2457139898	2376962509
TATA-binding protein-associated factor 2N OS=Homo sapiens GN=TAF15 PE=1 SV=1	Q92804	2359552682	2340731931	NA	2507262194	NA	2373411766	NA	2382848517	2261742415	2282118995	NA	245279004	NA	NA	2285171746	2190612734	2314940186	NA	2414916789	2301995021	2353063159
Tensin-1 OS=Homo sapiens GN=TNS1 PE=1 SV=2	Q9HBL0	2359792013	2106438845	2465038755	2570095564	2136284136	237495239	2479308636	2240641812	NA	2415896738	2306238669	2459521085	2210771498	198773916	NA	2128162391	2269430439	2389391381	1983495908	NA	2162885335
Alpha-2-macroglobulin receptor-associated protein OS=Homo sapiens GN=LRPAP1 PE=1 SV=1	P30533	2360212698	2267384797	NA	2082322664	217856986	231849091	1978742184	2187884701	NA	2346292348	NA	2381718725	NA	2195286155	2237489633	2199650773	2450842328	NA	2121254355	2243375532	2109918964
Keratin, type II cytoskeletal 2 epidermal OS=Homo sapiens GN=KRT2 PE=1 SV=2	P35908	2360531037	2206434261	2554083774	2652171346	2136785546	2277102075	2333748776	237284057	2355934745	2551381504	2454297307	241631046	2317419801	2153367982	1937274117	2063339709	2233732375	2589125962	1949415687	2537590672	2112048367
PRKC apoptosis WT1 regulator protein OS=Homo sapiens GN=PAWR PE=1 SV=1	Q96IZ0	2361489325	2353705265	NA	2463650598	2273587158	2427949187	2407356978	2576650932	2149572552	2439436591	2381251235	2320984785	226751698	2131322584	2400515743	2256943836	2362611081	2371889097	2077406117	2130433376	2548388961
Calcium homeostasis endoplasmic reticulum protein OS=Homo sapiens GN=CHERP PE=1 SV=3	Q8IWX8	2361604288	NA	NA	2189649876	NA	NA	NA	2218681265	NA	2211589284	NA	2190636404	NA	NA	2266389612	2415832227	241404082	NA	NA	NA	2213956483
Ubiquitin-conjugating enzyme E2 K OS=Homo sapiens GN=UBE2K PE=1 SV=3	P61086	2361894471	2395373575	2052507999	2107376527	235146297	2150839914	2015109587	2190008137	2453113864	2405487201	2006357019	2158604485	2127284945	2359131491	2590976811	NA	2539816371	2139391802	2269747016	2377282747	2322114791
Small integral membrane protein 20 OS=Homo sapiens GN=SMIM20 PE=1 SV=3	Q8N5G0	2362421365	2329478603	NA	2194175803	NA	2226621942	NA	2183226429	NA	2299781999	NA	231643999	NA	NA	2321795083	2205739327	2283209134	2383949176	NA	240245997	NA
Trifunctional enzyme subunit alpha, mitochondrial OS=Homo sapiens GN=HADHA PE=1 SV=2	P40939	2363012383	2287902755	NA	222452852	2561034457	NA	NA	NA	2384454866	2362937168	2230654393	2439517734	2448668509	2371687185	NA	254755803	224559518	NA	2341729031	2388591729	NA
Myosin-10 OS=Homo sapiens GN=MYH10 PE=1 SV=3	P35580	2363357474	2289484018	191339777	2062344504	2274697615	2530816974	2173613268	2594064611	2390685438	2425464876	2425453819	2314986996	214067915	2091001023	2400998321	2246717535	2205388605	2342236422	2141953047	2390295383	2371187084
High mobility group protein HMGI-C OS=Homo sapiens GN=HMGA2 PE=1 SV=1	P52926	2363648584	2123183878	NA	NA	NA	2063106678	NA	NA	2283956369	1874781994	NA	1859989163	NA	1978174374	2785887826	2741009387	240287243	NA	2177623014	2141153817	NA
Protein phosphatase 1A OS=Homo sapiens GN=PPM1A PE=1 SV=1	P35813	2363677864	2428681526	NA	2351798687	NA	2411278001	NA	2261387696	NA	2304805832	NA	2255754804	NA	NA	2272712148	225873124	2450534716	2222379369	2246689842	2387605291	2302430761
Eukaryotic translation initiation factor 5 OS=Homo sapiens GN=EIF5 PE=1 SV=2	P55010	236405604	NA	NA	2265791638	NA	2330002475	NA	2303575909	NA	229551887	NA	2319933396	NA	NA	2393597152	2235181282	2255031873	NA	2368912783	2322090332	2324440746
Extended synaptotagmin-1 OS=Homo sapiens GN=ESYT1 PE=1 SV=1	Q9BSJ8	2364173135	2368672557	2101808127	2315621086	2162356879	2255577369	2171245366	2328993984	2518737804	2350212817	2149306238	2188350529	NA	2257119513	242736977	2446924349	2320470937	2214941868	2212430378	2397623219	2215619376
DNA-directed RNA polymerases I and III subunit RPAC1 OS=Homo sapiens GN=POLR1C PE=1 SV=1	O15160	2364253669	2331499483	NA	2235747465	NA	2254300102	NA	236290058	2439480119	2234981188	2074927217	2070901097	2146099681	NA	2486492911	2361907335	241797883	NA	2239660459	2518685721	NA
Splicing factor 3B subunit 2 OS=Homo sapiens GN=SF3B2 PE=1 SV=2	Q13435	2364597244	2258306958	1990494699	2127361524	1826624649	2124121893	NA	2083448853	2157902019	2203060069	1848622565	2110791609	1860228028	2033925964	2285859386	232587191	244870319	1762137434	217115438	199055865	2192245842
Stress-70 protein, mitochondrial OS=Homo sapiens GN=HSPA9 PE=1 SV=2	P38646	236464572	2220218454	1987854478	2021695693	2056394136	2086575643	1829102184	2318345619	232101184	21038105	181371638	2338734685	1934411662	2037924793	2290503739	241835724	2405555915	1831267675	2198198003	2245246297	204174409
Secernin-1 OS=Homo sapiens GN=SCRN1 PE=1 SV=2	Q12765	2364657024	2365891387	2234564703	2492326804	NA	2354927201	2347783673	2203390634	2299495817	2538031668	221626741	2160035598	2203718876	2281067188	2533767329	2304323873	2347724406	2464577492	2447692589	2463235618	2276049532
Sorting nexin-6 OS=Homo sapiens GN=SNX6 PE=1 SV=1	Q9UNH7	2365456161	2296725669	NA	2234936613	NA	NA	NA	NA	2248986248	230969599	NA	NA	NA	NA	2287487	2347946897	2256790706	NA	2425822647	2337605291	2228366041
Double-strand break repair protein MRE11 OS=Homo sapiens GN=MRE11 PE=1 SV=3	P49959	2366045451	219850527	NA	2110850001	2163391507	NA	NA	2249050471	2294788559	2293442333	NA	2173539236	2206947191	2262511207	2201576455	2290959125	2413736004	NA	2265341831	212764821	2119538102
Keratin, type II cytoskeletal 1 OS=Homo sapiens GN=KRT1 PE=1 SV=6	P04264	2366093216	2313458634	2577210504	2664236854	2193374094	2385326411	2503809375	257118532	230396187	2565121733	2530400338	253104667	2294969831	2094152328	2061793489	2168052056	2349521658	2591924431	22639888	2586752945	2349721027
UPF0598 protein C8orf82 OS=Homo sapiens GN=C8orf82 PE=1 SV=2	Q6P1X6	2366101492	2310633256	NA	2175701715	NA	2273073076	NA	2350785608	254162582	2216667991	NA	2331852427	2212908723	NA	NA	2399260248	2534071093	NA	2440777147	NA	NA
OCIA domain-containing protein 1 OS=Homo sapiens GN=OCIAD1 PE=1 SV=1	Q9NX40	2366154967	242180635	NA	2212585121	NA	2231428205	NA	2266997764	2335562555	2303122169	NA	2358522546	NA	NA	2448544666	2352602368	2514757386	NA	NA	NA	NA
Plasma membrane calcium-transporting ATPase 4 OS=Homo sapiens GN=ATP2B4 PE=1 SV=2	P23634	2366228788	2272006446	NA	2215925772	NA	NA	2191200131	222546752	2303572898	2389804623	2154098545	NA	2298305697	NA	2023963628	2369278171	2181522387	NA	216420921	2419247317	2407996041
Adipogenesis regulatory factor OS=Homo sapiens GN=ADIRF PE=1 SV=1	Q15847	2366499378	2650858719	2570373633	2685960978	2330192107	1938654792	2713712525	2126585469	2375976669	2751798589	2610610824	2487628585	2424078247	214856154	1864388132	2123357345	2539500857	2673698185	2239197374	2315626727	2351123167
ADP-ribosylation factor 4 OS=Homo sapiens GN=ARF4 PE=1 SV=3	P18085	2366665503	2493676616	NA	2347600506	NA	NA	2248803978	2470500735	2583242275	2398680684	NA	2486837388	NA	2105445256	268701402	2475028193	2392038466	2271102576	2450284399	2412077409	2461371067
Polyadenylate-binding protein 1 OS=Homo sapiens GN=PABPC1 PE=1 SV=2	P11940	2367230123	2442461875	NA	2302714486	NA	2480039168	NA	2319163991	2396542944	2341850525	NA	2522499845	NA	NA	244465283	2479309668	2483660802	NA	227706709	2200390057	2208273158
ATP synthase subunit alpha, mitochondrial OS=Homo sapiens GN=ATP5A1 PE=1 SV=1	P25705	2367901459	2316652937	2428585796	2376256896	2209757372	2304403676	2345217006	2351330491	2590906808	2403023461	2244392457	2618495387	2107890903	2121926329	2543587341	2645283092	2562344627	244393123	235959948	2564194147	226783551
Arfaptin-1 OS=Homo sapiens GN=ARFIP1 PE=1 SV=2	P53367	2368614871	2350985933	2256651078	2365958478	NA	2349888845	2224115109	NA	2544576316	2293608468	NA	2295484385	NA	NA	2242025958	2436834027	2469056047	2263144741	2499774003	2386869511	2595804078
Annexin A5 OS=Homo sapiens GN=ANXA5 PE=1 SV=2	P08758	2369213281	2589256006	251522546	2742354329	2289001394	2424205705	2534298435	2578253061	2501101609	2637739573	2500718067	2531259481	2287440287	236889138	2682748939	2572490514	2566580571	2529519546	2359430605	2522870568	2585138178
SUMO-activating enzyme subunit 1 OS=Homo sapiens GN=SAE1 PE=1 SV=1	Q9UBE0	2369338026	2154518017	1985688662	2265648637	NA	2160253774	1999485544	2216131706	2148708022	2158079963	NA	2342690751	2042848809	2051359689	2258804874	2369191511	2332537936	2160662023	224016554	2202119875	1986541331
Peflin OS=Homo sapiens GN=PEF1 PE=1 SV=1	Q9UBV8	2369542789	242522788	2260146271	258156793	2437314473	2256993505	NA	2479301061	2191582008	2479208798	NA	2334818545	2411245756	2438688306	2521008744	2566004015	2540359986	2216962464	2564027129	2280120089	2439913192
Triokinase/FMN cyclase OS=Homo sapiens GN=TKFC PE=1 SV=2	Q3LXA3	2370242264	2135839893	2070018333	2323300515	1994468246	2161541649	2127216296	2104632265	2539095568	2257027024	2083007166	2384067266	2010333361	2055037637	2383034885	2447753451	2330545561	2244343796	2487061628	2356269174	2146371356
Complement C1q subcomponent subunit C OS=Homo sapiens GN=C1QC PE=1 SV=3	P02747	2370266444	2169099433	2206395019	NA	2050271644	2389390558	NA	2279373027	2355136294	NA	2198102374	2145568552	2212215487	NA	NA	213845849	NA	2296653353	2508015457	253456662	NA
Calpain small subunit 1 OS=Homo sapiens GN=CAPNS1 PE=1 SV=1	P04632	2370435913	2409362533	2185475297	2364206195	1812408698	2228738137	2135968398	2233828959	2215115594	2352378689	2115231402	2462723372	1970563192	1887870902	2513912396	2477684597	2499012075	226029124	2199397385	2378710822	2121896469
60 kDa SS-A/Ro ribonucleoprotein OS=Homo sapiens GN=TROVE2 PE=1 SV=2	P10155	2370917615	227501217	2118006548	2290399627	NA	2240315007	NA	2198514961	2193152613	2303217808	NA	2310312583	NA	2025114483	2324330283	243073872	2376023812	2142152837	2229599811	2374326504	2199237167
Succinate-semialdehyde dehydrogenase, mitochondrial OS=Homo sapiens GN=ALDH5A1 PE=1 SV=2	P51649	2370917615	2403522601	2210268049	NA	NA	NA	NA	2542255492	2607962012	2293639684	NA	2689594466	2209402905	2266992496	2395033711	2558808433	2540105385	NA	2415166791	2543406891	NA
Nuclear cap-binding protein subunit 2 OS=Homo sapiens GN=NCBP2 PE=1 SV=1	P52298	2370917615	222116062	NA	2096992488	NA	NA	NA	2322615771	2290762294	215481658	NA	2197641299	NA	NA	2352189224	2245117697	2195848716	NA	2219447448	2146806216	2148200312
Methylosome subunit pICln OS=Homo sapiens GN=CLNS1A PE=1 SV=1	P54105	2370917615	2437902755	2246946282	2205709945	NA	2438967479	2077677691	2411443263	2478954956	2475099632	206170132	2379640899	NA	2467602697	2239019235	2158996898	2503848377	2235665973	2254551014	2476164357	2151429051
Ribosomal RNA processing protein 1 homolog A OS=Homo sapiens GN=RRP1 PE=1 SV=1	P56182	2370917615	2317257667	NA	2193156857	2385756799	2299151111	NA	NA	2363200829	NA	NA	2396633399	NA	2453925115	2347471089	NA	2311865412	NA	NA	NA	2319460298
RNA-binding motif, single-stranded-interacting protein 2 OS=Homo sapiens GN=RBMS2 PE=1 SV=1	Q15434	2370917615	2417257667	NA	2405709945	NA	NA	NA	2259001167	NA	2240482068	NA	2271152009	242649923	2462671399	2444614174	2395581612	2411865412	NA	NA	NA	NA
RWD domain-containing protein 4 OS=Homo sapiens GN=RWDD4 PE=1 SV=3	Q6NW29	2370917615	2317257667	2116454598	2115192113	209395021	2214607535	NA	2277607661	2318219447	2409473163	NA	NA	NA	NA	NA	NA	2226331044	2050584103	2252112899	2129665765	2405533819
CREB-regulated transcription coactivator 1 OS=Homo sapiens GN=CRTC1 PE=1 SV=2	Q6UUV9	2370917615	2270479771	NA	2317257667	NA	2290509636	NA	NA	NA	NA	NA	NA	NA	NA	NA	2285628044	2449416326	NA	NA	NA	NA
Acyl-coenzyme A thioesterase 1 OS=Homo sapiens GN=ACOT1 PE=1 SV=1	Q86TX2	2370917615	2596399005	2487712079	2482968896	NA	NA	NA	NA	2393156857	2448796192	2464206195	NA	NA	NA	2470917615	2250835714	2447905636	NA	2431489721	2334660607	2587712079
Armadillo repeat-containing protein 10 OS=Homo sapiens GN=ARMC10 PE=1 SV=1	Q8N2F6	2370917615	2305709945	NA	NA	NA	NA	NA	NA	NA	NA	NA	NA	NA	NA	2205021307	NA	2303848377	NA	2349546945	2322107519	NA
3-hydroxymethyl-3-methylglutaryl-CoA lyase, cytoplasmic OS=Homo sapiens GN=HMGCLL1 PE=1 SV=3	Q8TB92	2370917615	NA	NA	NA	NA	NA	NA	2424567716	2517949608	2187972964	NA	NA	NA	2346525057	NA	NA	NA	2215020886	NA	NA	NA
Leukocyte receptor cluster member 9 OS=Homo sapiens GN=LENG9 PE=2 SV=2	Q96B70	2370917615	282203298	2456899849	2575753917	NA	NA	NA	2280957804	2853889888	NA	NA	2521787275	NA	NA	2658364527	2669278171	NA	2633011795	2275850386	NA	2695804078
5-demethoxyubiquinone hydroxylase, mitochondrial OS=Homo sapiens GN=COQ7 PE=1 SV=3	Q99807	2370917615	2286036721	2218040689	2316348078	NA	NA	NA	NA	2532551985	2361716711	NA	2225056415	NA	NA	2283559185	254969971	2500457608	2249682504	NA	NA	220822395
Selenoprotein S OS=Homo sapiens GN=SELENOS PE=1 SV=3	Q9BQE4	2370917615	2317257667	NA	NA	NA	NA	NA	2257011211	2457542476	NA	NA	NA	NA	NA	NA	2295581612	2349416326	NA	NA	NA	2304457753
Nck-associated protein 1 OS=Homo sapiens GN=NCKAP1 PE=1 SV=1	Q9Y2A7	2370917615	2293156857	NA	NA	2325349666	NA	NA	NA	2281909384	NA	NA	NA	2421844972	2399868277	NA	2295581612	NA	NA	NA	2202467797	NA
Nitric oxide synthase-interacting protein OS=Homo sapiens GN=NOSIP PE=1 SV=1	Q9Y314	2370917615	NA	NA	NA	NA	2379406505	NA	2279250453	NA	NA	NA	2220628478	NA	2305021307	NA	2344124294	2249416326	NA	2264066737	NA	NA
U2 small nuclear ribonucleoprotein A' OS=Homo sapiens GN=SNRPA1 PE=1 SV=2	P09661	2371179263	2410199435	2053418358	2280995037	200609518	2208374556	1954051602	2228196098	225198336	212849848	199581487	2242330976	18607679	2132455171	250013298	2545650533	2528881725	2048710131	2278506911	2107768196	2308618814
PHD finger-like domain-containing protein 5A OS=Homo sapiens GN=PHF5A PE=1 SV=1	Q7RTV0	2371674341	NA	NA	2367583948	NA	NA	NA	2434497514	NA	NA	NA	2337380423	NA	2381600516	2514146956	2481874389	2389474781	2323814045	2494840439	230021053	2314817233
Isochorismatase domain-containing protein 2 OS=Homo sapiens GN=ISOC2 PE=1 SV=1	Q96AB3	2371680077	2424793681	NA	2298659033	NA	2329960575	NA	2299306722	2649837878	2333076122	NA	2538458462	NA	NA	2249805738	2493961006	2439054022	2285621845	NA	2285185211	NA
U6 snRNA-associated Sm-like protein LSm4 OS=Homo sapiens GN=LSM4 PE=1 SV=1	Q9Y4Z0	2371798291	2243499723	NA	2228269839	213837939	2217417595	NA	2218598344	2148731281	2173804771	NA	2225803942	2235048985	2286985922	2520638594	2342438674	2449583684	NA	2239324257	2218651363	2162491706
TAR DNA-binding protein 43 OS=Homo sapiens GN=TARDBP PE=1 SV=1	Q13148	2371804359	2386445437	194638695	2453953128	NA	2360320396	1981461495	2402310722	2392558283	2237714995	2061621334	2548253568	1968141225	2175303523	2530300609	2551486922	2323112885	2267359329	2507222589	2366853416	2026235253
Bcl-2 homologous antagonist/killer OS=Homo sapiens GN=BAK1 PE=1 SV=1	Q16611	2372724185	2435961426	NA	NA	NA	2231894574	NA	2243633157	2337608029	2379442923	NA	2335396577	NA	NA	2364437867	NA	2437678328	NA	NA	2457632188	NA
Copper chaperone for superoxide dismutase OS=Homo sapiens GN=CCS PE=1 SV=1	O14618	2372736117	2210936538	2102929507	2344934138	2110969594	2278560683	2165104767	2203459913	2496355939	2383875343	2027598924	232291778	1954846138	2051775236	2321421033	2198624245	2267803919	2216086948	216907757	221555239	2216685171
Protein S100-A14 OS=Homo sapiens GN=S100A14 PE=1 SV=1	Q9HCY8	2372894033	2526649427	NA	NA	NA	NA	NA	NA	NA	2318908602	NA	2164724011	NA	NA	2013509549	NA	2491690828	NA	2520048786	2310053059	NA
Matrin-3 OS=Homo sapiens GN=MATR3 PE=1 SV=2	P43243	2373051125	2485659371	2071711968	2424103745	2125177954	2367195426	1978759531	2438801086	2317795421	2389011217	1987868414	2399153299	1932162834	2229800696	2621880276	2488390299	252883013	1886614232	226993138	2265772981	2301174916
60S ribosomal protein L7a OS=Homo sapiens GN=RPL7A PE=1 SV=2	P62424	2373456026	2329990544	2261346005	2320461604	1912022149	2270298792	2158204447	2188760619	2369319606	2204546954	189671916	254514205	2014623211	2091840205	2492203512	2639844209	2234726005	2360792597	216543033	213950444	2144741343
Biogenesis of lysosome-related organelles complex 1 subunit 3 OS=Homo sapiens GN=BLOC1S3 PE=1 SV=1	Q6QNY0	2373962544	2304370899	2059200226	217027526	NA	2301758959	1910347401	2275668178	2307426766	2445126529	1901462736	2230311893	NA	NA	2079262759	2147377641	2362975249	NA	2240112197	2164209386	2281923433
40S ribosomal protein S3a OS=Homo sapiens GN=RPS3A PE=1 SV=2	P61247	2374110649	2332921656	2202062862	2251141655	1883179711	2341939688	2104840529	2330021897	2397326831	2191052559	1944939433	2447873889	1943735133	2239662665	2499828147	2584239288	2372404151	2278829017	2335064842	2182376327	2202876826
Ketosamine-3-kinase OS=Homo sapiens GN=FN3KRP PE=1 SV=2	Q9HA64	2374413164	2332768319	2170805742	2404474923	NA	2235402125	2365173804	2205724538	NA	2453219523	2196345067	2279124728	NA	NA	2354482283	236215378	2328916796	2416022645	2437750905	2420872497	NA
Plakophilin-2 OS=Homo sapiens GN=PKP2 PE=1 SV=2	Q99959	2374420502	2252686483	2150880551	NA	2073781206	2104308623	NA	2441105712	2150194724	2158187055	NA	2191966931	NA	2225768616	2340116001	2434517831	2428052793	NA	2391125111	2157893147	2220829092
Apolipoprotein L1 OS=Homo sapiens GN=APOL1 PE=1 SV=5	O14791	2375713836	2339110857	2374930946	2049959545	NA	NA	240236101	2485139822	2336821368	2467499478	2442558225	2209684432	NA	1926771227	2095528445	2235042127	2329246521	2542558225	238407186	2295780228	2286587227
Jupiter microtubule associated homolog 2 OS=Homo sapiens GN=JPT2 PE=1 SV=1	Q9H910	237572315	2351328016	1986944787	2089984492	2050307188	230688117	1888053635	2456843459	2436632455	2303530852	1993116378	2365516325	1747334776	1740313846	2323119247	2244067465	2448478533	2165901116	2443801809	2348804694	2512391293
Ubiquitin thioesterase OTUB1 OS=Homo sapiens GN=OTUB1 PE=1 SV=2	Q96FW1	2375819052	2405458353	1944752311	2058693685	NA	2030663291	1920733048	2261066491	2377704955	2330274541	NA	2225634398	NA	1883596062	2483219111	2398076779	2407660983	1957808862	2365091761	2118954485	2028108233
DnaJ homolog subfamily C member 9 OS=Homo sapiens GN=DNAJC9 PE=1 SV=1	Q8WXX5	2376241798	NA	NA	2336281681	NA	2376873973	NA	NA	NA	NA	NA	NA	NA	NA	234772026	2262294908	2307031197	NA	2216869566	NA	2220682646
Chromatin accessibility complex protein 1 OS=Homo sapiens GN=CHRAC1 PE=1 SV=1	Q9NRG0	2376968385	2312676143	2098839914	2019410005	NA	2369194852	NA	2184514402	23593702	223118356	NA	2359045269	NA	NA	2083640866	222502184	2417000098	NA	2192924403	2036738492	2145750385
Protein FAM168A OS=Homo sapiens GN=FAM168A PE=1 SV=2	Q92567	2377265061	224160298	NA	2016657279	1974488703	228310673	NA	2101102122	2013554551	2201403073	NA	NA	NA	2165181661	205678203	1909331492	2369056047	1934945447	2335189946	2227257701	2317304133
Transcriptional activator protein Pur-alpha OS=Homo sapiens GN=PURA PE=1 SV=2	Q00577	2377303941	2592752543	2348773767	2655979365	1980768978	2312192055	234662366	235336475	2295203771	2479323664	2110110564	2319290378	2071322414	2134817502	2332586422	2391502797	2302859599	2403621863	2281408251	2395722296	226569273
Transcription elongation factor A protein-like 4 OS=Homo sapiens GN=TCEAL4 PE=1 SV=2	Q96EI5	2377381766	NA	NA	2381888043	NA	NA	NA	2241483072	NA	2213129825	NA	NA	NA	2073606324	2174001558	NA	206592831	2289110857	2359116772	NA	NA
Ubiquilin-4 OS=Homo sapiens GN=UBQLN4 PE=1 SV=2	Q9NRR5	2377407832	2371197493	2069771071	2371559042	2180135723	2203730889	2153637034	2128051464	2298847337	2256649546	NA	22552109	NA	2395837597	2452888976	2531090879	246855728	2133521805	2279440457	2449758655	2182537177
Allograft inflammatory factor 1-like OS=Homo sapiens GN=AIF1L PE=1 SV=1	Q9BQI0	2377792791	2309064796	NA	NA	NA	2149068277	NA	2471929192	NA	2205162965	NA	2156106491	NA	NA	2332448261	2343136132	NA	NA	NA	2397561423	NA
Polypyrimidine tract-binding protein 3 OS=Homo sapiens GN=PTBP3 PE=1 SV=2	O95758	2377867949	2377993363	NA	NA	2154630985	2125123048	NA	2426580192	2315333472	2153136847	NA	2231948721	NA	2199359215	213747312	2352891832	2167980405	2221502026	2177167864	2452775994	NA
TBC1 domain family member 10B OS=Homo sapiens GN=TBC1D10B PE=1 SV=3	Q4KMP7	2377879382	2386445437	NA	2270479771	2285565664	2358761417	2174376847	2335780692	2380854116	2478819252	2174100479	NA	NA	2255029114	2211951454	2284367912	2235146456	NA	2406258678	NA	2487712079
DNA-directed RNA polymerase II subunit RPB9 OS=Homo sapiens GN=POLR2I PE=1 SV=1	P36954	2377931222	NA	2169308629	2481099677	NA	NA	NA	2398580859	2291584815	2421652265	NA	222325639	NA	NA	2354005904	229409229	2387724796	NA	2248781483	2235179708	2395435909
Nectin-2 OS=Homo sapiens GN=NECTIN2 PE=1 SV=1	Q92692	2377962977	237882702	NA	2300867666	NA	2399060964	NA	2457923796	2420744946	2360861224	NA	2411242436	NA	NA	2329863299	2367080423	2455377793	NA	2384932814	2327477135	2438349503
Vesicle transport through interaction with t-SNAREs homolog 1B OS=Homo sapiens GN=VTI1B PE=1 SV=3	Q9UEU0	2378420065	2270991374	2104315853	NA	2167788139	229922513	2126594835	2406808659	2107941973	2356019114	NA	223730355	NA	2337706257	2270676093	21501635	2328772438	208422029	2142333447	NA	2417794456
NADH dehydrogenase [ubiquinone] 1 alpha subcomplex subunit 12 OS=Homo sapiens GN=NDUFA12 PE=1 SV=1	Q9UI09	237844554	2307368672	2382627283	2259636529	NA	2078308027	2112027761	2291638714	2198334901	2318307248	NA	2216274288	NA	2057105694	2262994107	2365603666	2469531401	NA	2148248337	214408293	2122548163
Peptidyl-prolyl cis-trans isomerase FKBP2 OS=Homo sapiens GN=FKBP2 PE=1 SV=2	P26885	2378558865	2429037404	NA	2273696611	NA	2439032438	NA	2336373733	2365395715	2394721887	2130647433	2426666122	2010007009	NA	262800878	2403590935	2445508373	2176778562	2256210514	2383512648	2062156924
Grancalcin OS=Homo sapiens GN=GCA PE=1 SV=2	P28676	2378669538	2562360534	2131965146	2195392338	2282395535	2328263856	2217625001	2325745448	2165626123	2313124733	1947980216	2272679609	NA	2129650687	2474350008	2510406742	2618179351	2156697481	2375380992	2428827737	2106526598
Acyl-CoA-binding protein OS=Homo sapiens GN=DBI PE=1 SV=2	P07108	2378768722	2332959656	242899216	2399736423	2123656066	2277469972	2157277368	2321636732	2123762167	2322431379	2291606951	2538137149	2109840463	2273738975	2545473175	2226358828	2592421704	2264719469	2200307511	2450614979	2219372712
Desmoplakin OS=Homo sapiens GN=DSP PE=1 SV=3	P15924	2378943545	2242833702	1989786196	1928861975	1920841322	2117022537	NA	2293933829	2444942865	2086381683	NA	2168272908	1946605061	2143852961	2347573774	2525080691	2477401562	2017352336	2396465748	2271960651	2129433173
Histone H1.3 OS=Homo sapiens GN=HIST1H1D PE=1 SV=2	P16402	2379075877	NA	2190340658	2468159032	2199288592	2497463729	NA	2094973596	2263200829	NA	2028811642	2374394157	2349716575	2165013338	2157579587	2173158887	2205928166	NA	2531489721	2376164357	2322400579
Elongation factor Tu, mitochondrial OS=Homo sapiens GN=TUFM PE=1 SV=2	P49411	2379242324	2383652962	2276583586	2230945277	1900339483	2271546512	2081411428	2454232789	2542985316	237165513	NA	2607202952	197547779	181227745	2369579274	2727267929	243408715	2163405099	2214202786	2561232814	2161328366
U1 small nuclear ribonucleoprotein C OS=Homo sapiens GN=SNRPC PE=1 SV=1	P09234	2379296253	NA	NA	2424439038	NA	NA	NA	NA	NA	NA	NA	2396104758	NA	NA	2433493367	2513888006	2443242173	NA	NA	2242752775	NA
Signal peptidase complex subunit 2 OS=Homo sapiens GN=SPCS2 PE=1 SV=3	Q15005	2379591756	2349433401	230450079	202670367	2399314663	2365286518	2165582292	2186022179	2340982925	237802123	2185939841	2269315523	2517451644	2405762184	2463792884	2339914538	2227292515	2204567509	2281565019	2334377074	2442680325
BUB3-interacting and GLEBS motif-containing protein ZNF207 OS=Homo sapiens GN=ZNF207 PE=1 SV=1	O43670	2380366101	2397850405	NA	2413858886	NA	248027515	NA	2459453212	2470436865	2718986845	2213400284	2407195717	NA	NA	256771679	2443615413	2423133542	2305470982	2311597435	2369470046	237461135
Neuroblast differentiation-associated protein AHNAK OS=Homo sapiens GN=AHNAK PE=1 SV=2	Q09666	2380415648	2159756265	208513127	2140791262	2121601407	2100333708	1894533531	2055064959	2314584782	2214520147	2013148273	2165723056	1993957374	196697408	2062624181	2250039757	2479412216	2119451037	2279050127	2147448983	2314861584
60S ribosomal protein L36a-like OS=Homo sapiens GN=RPL36AL PE=1 SV=3	Q969Q0	2380552376	2453419761	2378187793	2382581652	237272842	2430834962	2327486027	2273171495	2464049483	2501347392	NA	2255532648	2395654071	2419903978	2345118211	2463243526	2508100183	2538699832	2408969291	2280960578	255624258
Cytosolic Fe-S cluster assembly factor NUBP2 OS=Homo sapiens GN=NUBP2 PE=1 SV=1	Q9Y5Y2	2380671584	2437581441	NA	2340833895	NA	2320679188	2277603449	NA	2446997637	2497338875	NA	2362662233	NA	NA	NA	NA	2475332591	2308097025	2431489721	240534962	2509154243
Proteasome subunit beta type-7 OS=Homo sapiens GN=PSMB7 PE=1 SV=1	Q99436	2380673182	245943446	2298426256	2149985547	2282467355	2379446965	2042801895	2276443771	2488385122	241233697	2088456225	2273067177	2075100611	2146525057	24944046	2409331964	239966636	2304109096	2486743823	2422107519	2424444094
Cleavage and polyadenylation specificity factor subunit 7 OS=Homo sapiens GN=CPSF7 PE=1 SV=1	Q8N684	2380783783	238202867	NA	2168018454	1900613826	2030000675	NA	2227560868	2494464361	2031541498	NA	2301738579	NA	2043868859	2633366701	2427318581	2324911502	1989855905	2338985927	2172386912	2181283368
Charged multivesicular body protein 2a OS=Homo sapiens GN=CHMP2A PE=1 SV=1	O43633	23818158	2408848611	2256253267	2181698601	NA	2388291776	2233843934	2364385793	244718769	2349688879	2193910108	2327445628	2075119547	2117722873	2263353626	2411505816	241944831	2346230095	NA	2014579341	NA
Density-regulated protein OS=Homo sapiens GN=DENR PE=1 SV=2	O43583	2381908309	2361019915	NA	NA	216746242	226709904	NA	2375532409	2386602962	233651828	NA	NA	NA	NA	2376396632	235657469	2486779354	2311991422	2542815147	246256038	2388394543
Dolichyl-diphosphooligosaccharide--protein glycosyltransferase 48 kDa subunit OS=Homo sapiens GN=DDOST PE=1 SV=4	P39656	2381931418	2369949127	2128303624	237180635	NA	2327544387	2040208647	2299240438	2454435819	242053752	2008961332	2433088036	NA	2042724699	240348611	2462440108	2479936811	2087907215	2369732939	2334465454	1996637453
6-phosphogluconate dehydrogenase, decarboxylating OS=Homo sapiens GN=PGD PE=1 SV=3	P52209	2382300667	2431934358	2259323615	212595041	2113901681	2296932789	2175274359	2316846978	2339659529	237348345	2114509031	2497113157	NA	2228197295	2656275963	2255110496	2316231371	2169041271	NA	2380829826	2380580157
Dynein light chain roadblock-type 1 OS=Homo sapiens GN=DYNLRB1 PE=1 SV=3	Q9NP97	2382378619	2589840171	2484123357	2485658153	2267998059	2546142361	240559573	2567631151	2393847117	2598868197	2241819035	2413403271	2275491327	2275229613	2324662537	2314704514	2489314936	2451327978	2378119477	2283278731	2425339467
Sulfite oxidase, mitochondrial OS=Homo sapiens GN=SUOX PE=1 SV=2	P51687	2382465337	NA	NA	227649187	NA	NA	NA	2270396786	2463200829	NA	NA	NA	NA	NA	NA	2390690652	2290920076	NA	NA	2415396099	2417668107
DNA-directed RNA polymerases I, II, and III subunit RPABC4 OS=Homo sapiens GN=POLR2K PE=1 SV=1	P53803	2382465337	2417257667	2442460858	2442633326	NA	NA	2403848377	2380957804	2506085159	2401403073	NA	2478346993	NA	NA	2414213556	2469278171	NA	2472006446	2310844633	NA	NA
Transmembrane protein 258 OS=Homo sapiens GN=TMEM258 PE=1 SV=1	P61165	2382465337	2305709945	NA	NA	NA	NA	NA	2210062683	2425349666	2354454545	NA	NA	NA	NA	2138724805	2274936524	2276718175	2493156857	2431489721	2322107519	2346946282
Transcription factor Sp3 OS=Homo sapiens GN=SP3 PE=1 SV=3	Q02447	2382465337	NA	NA	2405709945	NA	NA	NA	207221152	NA	NA	NA	NA	NA	NA	2048035746	NA	2360964047	2154252628	2244363052	NA	NA
Protein flightless-1 homolog OS=Homo sapiens GN=FLII PE=1 SV=2	Q13045	2382465337	2411599314	NA	NA	NA	2358761417	NA	2397004272	2383845916	2436766768	NA	NA	NA	NA	2255717305	2295581612	2366408826	NA	NA	2451653107	2456899849
Tubulin beta-2A chain OS=Homo sapiens GN=TUBB2A PE=1 SV=1	Q13885	2382465337	2625349666	2640549976	2547213695	NA	2479406505	NA	2600751742	NA	2488849985	NA	NA	NA	NA	2570917615	NA	2311865412	NA	NA	NA	2482053726
Bystin OS=Homo sapiens GN=BYSL PE=1 SV=3	Q13895	2382465337	2254252628	NA	NA	NA	2288717445	NA	NA	2279946503	2306133644	NA	2338137149	NA	NA	2284667967	2329685303	NA	NA	NA	2334660607	2155519269
Serine/threonine-protein phosphatase 6 regulatory subunit 3 OS=Homo sapiens GN=PPP6R3 PE=1 SV=2	Q5H9R7	2382465337	NA	NA	NA	2265403459	2271499347	NA	NA	NA	2304573959	NA	NA	NA	2360964047	NA	NA	2381609135	NA	NA	NA	2306420634
GRB10-interacting GYF protein 2 OS=Homo sapiens GN=GIGYF2 PE=1 SV=1	Q6Y7W6	2382465337	2386445437	NA	2264206195	NA	2347213695	NA	2389204021	NA	2342906823	NA	NA	NA	NA	2150272527	2350835714	2336863237	NA	NA	2384910641	NA
Kinectin OS=Homo sapiens GN=KTN1 PE=1 SV=1	Q86UP2	2382465337	NA	NA	NA	NA	NA	NA	NA	2634095951	2484410573	NA	NA	NA	2658364527	NA	NA	NA	NA	2545240073	NA	2549860916
Probable phosphoglycerate mutase 4 OS=Homo sapiens GN=PGAM4 PE=3 SV=1	Q8N0Y7	2382465337	NA	2508357166	2427949187	NA	2479406505	2393156857	2252947013	NA	2527037048	2379406505	2461841068	NA	NA	236849286	NA	NA	2499569891	NA	2299430432	NA
WAS/WASL-interacting protein family member 2 OS=Homo sapiens GN=WIPF2 PE=1 SV=1	Q8TF74	2382465337	2260964047	2194221581	2227949187	NA	2299151111	NA	NA	220019579	NA	NA	NA	NA	NA	2344614174	NA	2049416326	NA	NA	NA	2339391178
Filamin-binding LIM protein 1 OS=Homo sapiens GN=FBLIM1 PE=1 SV=2	Q8WUP2	2382465337	2372006446	NA	NA	2635783332	2347213695	NA	NA	NA	NA	NA	NA	NA	NA	NA	NA	2260964047	NA	NA	2376164357	2546208329
Zinc finger protein ubi-d4 OS=Homo sapiens GN=DPF2 PE=1 SV=2	Q92785	2382465337	NA	NA	2279406505	NA	NA	NA	NA	2216422933	NA	NA	NA	NA	NA	2305021307	NA	2303848377	NA	2317354136	2179726748	2266210789
Endophilin-A2 OS=Homo sapiens GN=SH3GL1 PE=1 SV=1	Q99961	2382465337	2364501013	NA	2341054487	NA	2509567153	NA	2347995088	2339100019	2412481705	NA	2354448859	2235863895	226278445	NA	2235635405	2369088317	2204845445	2290041184	2325860611	2477932048
Ubiquitin-fold modifier-conjugating enzyme 1 OS=Homo sapiens GN=UFC1 PE=1 SV=3	Q9Y3C8	2382465337	2227799782	2125125414	2400315847	1845039489	2108165143	NA	2389204021	2085016117	2459899323	2000929874	2474394157	1888554106	2080566004	248745482	2535270627	2547905636	2092701366	2194444367	2470230933	2061096883
Tissue alpha-L-fucosidase OS=Homo sapiens GN=FUCA1 PE=1 SV=4	P04066	2382997831	2314916196	2327651724	NA	2394363433	NA	NA	NA	221211464	2192678882	NA	NA	NA	2180751275	2353114755	NA	2276198708	NA	2399190431	2223036007	2367578522
Pinin OS=Homo sapiens GN=PNN PE=1 SV=4	Q9H307	2383146843	2087620192	2123705819	2103892854	2099307392	NA	NA	2297975592	2120713093	2161221253	NA	2127799741	NA	2158133044	2204205484	2204738632	2378195449	2059771433	2170459797	2139997197	221430982
Adenosine kinase OS=Homo sapiens GN=ADK PE=1 SV=2	P55263	238331399	2189727954	NA	232130271	2373170669	NA	NA	NA	NA	2289931753	NA	2147070151	NA	2341669149	2281094499	2332237275	2431106452	NA	2364505496	NA	2374980515
Heterogeneous nuclear ribonucleoprotein A/B OS=Homo sapiens GN=HNRNPAB PE=1 SV=2	Q99729	2383887498	2333361724	2166885744	2353572326	NA	2322097393	211521967	2314993095	2203915698	2395851507	NA	2361600774	2007312996	2092131551	2506413036	2558380018	2428906264	1953706321	209571302	2142077809	2082181397
Proteasome subunit alpha type-1 OS=Homo sapiens GN=PSMA1 PE=1 SV=1	P25786	2384338752	2511808514	2402426081	2406917554	2308111918	2514656298	2379366469	251838284	2600772259	2430353735	2161956906	2589977691	2345391781	2262607597	2610031044	2628282007	2531859169	2446849107	2613110245	2652915373	236938065
Phospholipase D3 OS=Homo sapiens GN=PLD3 PE=1 SV=1	Q8IV08	2384346484	2430711497	2156572939	NA	2406491903	2140298954	2099935642	2482806802	2079778204	2293633377	NA	2387362302	2026288512	2472387932	2468175327	2487914635	2441343566	2209774003	241455172	2410553805	2312942801
60S ribosomal protein L24 OS=Homo sapiens GN=RPL24 PE=1 SV=1	P83731	2385639902	2342812283	2248221402	235865463	1918930166	2328007642	2266622005	2328347441	2493800108	2295391142	1924349537	2478626587	2018026524	2068160742	2520276437	2558468654	1969200238	2323610576	2153298733	2243926673	2029621149
Epidermal growth factor receptor kinase substrate 8-like protein 1 OS=Homo sapiens GN=EPS8L1 PE=1 SV=3	Q8TE68	2386042804	2309287413	NA	NA	2086641678	2453420837	NA	2366478048	2557860249	2150671873	NA	2422450109	NA	221352112	2308768777	2217655352	2326307012	NA	2233334948	2079104614	2430288283
60S acidic ribosomal protein P0 OS=Homo sapiens GN=RPLP0 PE=1 SV=1	P05388	238620488	2387777291	2196592271	2319608996	2143815142	2377437459	2205899964	2372727489	2534015849	2358286271	2113926591	2581395522	2056921073	2241050346	2539347638	2544849103	249183462	2325114695	234088412	2377178077	2267955529
Vimentin OS=Homo sapiens GN=VIM PE=1 SV=4	P08670	2386394194	2739611445	2519852559	2729786581	2401182606	2731802712	2676482428	284536825	2360448891	2799321308	2653432331	2696229303	2359061542	2184297171	2528197435	2543223912	2500860746	2686542083	2493589812	2675665421	2483583165
Protein phosphatase 1 regulatory subunit 11 OS=Homo sapiens GN=PPP1R11 PE=1 SV=1	O60927	2386410378	2404903962	2321847853	2490112745	2018850147	2177952861	NA	2427375911	2426103133	2205285318	2186057082	2279879725	2124141721	2327223838	2223282901	226104689	223920929	NA	2410036823	2393090035	2146378083
Small nuclear ribonucleoprotein E OS=Homo sapiens GN=SNRPE PE=1 SV=1	P62304	238663899	268038588	2521322706	2712453376	NA	2420534332	2088321198	2585872161	2670090555	2535528963	2393281547	2534983388	2231441014	1965163916	2597854992	2779383275	2083935611	2548746253	2403143796	2485681587	227094207
Integrin alpha-M OS=Homo sapiens GN=ITGAM PE=1 SV=2	P11215	238701402	2355422346	NA	NA	2163728169	2211155453	NA	NA	2378869133	2103961347	NA	NA	NA	NA	2237687745	217509002	2236801996	NA	2500906853	2302368952	2357583596
Tetratricopeptide repeat protein 9C OS=Homo sapiens GN=TTC9C PE=1 SV=1	Q8N5M4	2387352069	2445297438	NA	NA	NA	2400518155	NA	2361443263	NA	2380483602	NA	NA	NA	NA	2552209844	NA	2487382996	NA	2370754803	2283856139	NA
Tumor protein D54 OS=Homo sapiens GN=TPD52L2 PE=1 SV=2	O43399	2387476257	2323800374	2088677789	2222379135	2215414068	2338217411	2127265477	2494076959	2342210393	240229762	2001929506	2306083841	2105042108	2342109594	2486688495	2430745154	2546354172	2135848828	2264704435	2459716628	2180051256
Importin-7 OS=Homo sapiens GN=IPO7 PE=1 SV=1	O95373	2387811097	2363702611	2220908426	2212976232	NA	229648694	NA	2157610921	2380274941	2392741276	NA	NA	NA	NA	2221219047	2336904799	2439363461	NA	235162773	2318672054	2319814843
Proteasome subunit alpha type-5 OS=Homo sapiens GN=PSMA5 PE=1 SV=3	P28066	2388246396	2416746397	2356053635	2358942398	2107068844	2363830233	2282010513	2388286655	2597701346	2453507501	2199351939	2472568021	215861547	2097386292	2492796278	2524568489	2471482595	2471814747	2588158079	2599314872	2290604335
Peroxiredoxin-4 OS=Homo sapiens GN=PRDX4 PE=1 SV=1	Q13162	2388435756	2511599314	2265298124	2415946117	2124752653	2544896779	NA	2599440192	2412572728	2526839554	NA	2576384112	2223743063	NA	2599211011	2549186902	2523112885	2450049809	2457793161	NA	2314134487
Haloacid dehalogenase-like hydrolase domain-containing protein 3 OS=Homo sapiens GN=HDHD3 PE=1 SV=1	Q9BSH5	2388698299	2374458575	2228324427	2508050988	NA	2069645519	1986075996	NA	2354302511	2105638554	NA	2054251143	NA	NA	2303955973	2441288575	2358930537	2252184052	215855233	213118077	2172284776
Magnesium-dependent phosphatase 1 OS=Homo sapiens GN=MDP1 PE=1 SV=1	Q86V88	2389185134	NA	2392938837	2310128638	NA	2502987556	2387659905	2284321634	2406378987	2451514306	NA	2257164921	1898828471	2035539369	2257186496	NA	2518457415	NA	2341936508	2366981542	2351073447
DDRGK domain-containing protein 1 OS=Homo sapiens GN=DDRGK1 PE=1 SV=2	Q96HY6	2389698207	2499947077	2360142615	2397074959	2291767621	2532514702	2319667207	2523593379	2471292181	251221669	2356764899	2464653598	1892723243	189637583	241570235	233570979	2490956509	2374827255	2379499017	2477642438	238932287
Alpha-1B-glycoprotein OS=Homo sapiens GN=A1BG PE=1 SV=4	P04217	2390063534	2442709144	2530015305	24494743	2112701245	2364665119	2406183581	2570176131	2466006599	2516170151	2366812333	2431892412	2076247508	2144818885	2333555082	2414144691	2464394836	2471583925	2479119135	2258826165	2225158229
Eukaryotic translation initiation factor 4B OS=Homo sapiens GN=EIF4B PE=1 SV=2	P23588	2390704317	226576491	2044725503	2185835427	2097320817	2261967801	1974031706	2206008674	2401124043	2279043513	1925047844	2302628305	213399843	2191670153	2381079283	2352827329	2357903325	2163503963	2429883409	2325470382	2292683601
DnaJ homolog subfamily B member 1 OS=Homo sapiens GN=DNAJB1 PE=1 SV=4	P25685	2390872269	2193444559	1987098497	2024264886	NA	2092766498	NA	NA	2269388968	NA	NA	2092777912	NA	2077390241	2047688051	2266632458	237705254	1964624751	2164562406	2115479756	2115226412
Pre-mRNA-splicing factor SPF27 OS=Homo sapiens GN=BCAS2 PE=1 SV=1	O75934	2390906916	236594729	NA	2267868074	NA	2257118129	NA	2365641965	2317957747	2334756513	NA	2318110719	NA	2232302425	2303674723	2340943669	2460976595	NA	237482865	236146028	2289984153
ATP synthase-coupling factor 6, mitochondrial OS=Homo sapiens GN=ATP5J PE=1 SV=1	P18859	2390979197	2333013195	2373371108	2374672112	2269144474	2170351846	2064148973	2292203184	2305363058	2218572999	1965476047	2403122501	NA	1829878657	2512421365	2347634471	2664971757	2159482961	2313565104	2584910641	2195785605
Methylthioribose-1-phosphate isomerase OS=Homo sapiens GN=MRI1 PE=1 SV=1	Q9BV20	2391520604	2420676151	NA	2041027855	NA	NA	2176484051	2064866269	2217817762	2170650379	NA	2048224886	2146003575	2193289646	2296391427	NA	2365819066	2154291131	2435941081	2431207607	227166538
RNA-binding protein EWS OS=Homo sapiens GN=EWSR1 PE=1 SV=1	Q01844	2391572601	2622324799	2141997265	2607884198	2079221882	2537493684	2176762811	2544148913	2541933096	2513724697	2218111908	2399918001	2155198386	2200896988	2524226818	2353471184	2583239239	2161813443	2151668349	2259300602	2306092015
Repressor of yield of DENV protein OS=Homo sapiens GN=RYDEN PE=1 SV=2	Q9NUL5	239166949	2328416628	2153171396	242180635	235000706	2467115249	NA	2279377968	NA	NA	2260480845	NA	2402880606	2414153672	2219758835	217425466	NA	NA	2294221799	NA	NA
V-type proton ATPase subunit E 1 OS=Homo sapiens GN=ATP6V1E1 PE=1 SV=1	P36543	2392066741	2475362308	2091099645	2202665861	22856084	2458506438	2287722977	2241325928	249238748	2355649523	NA	2333130901	213982299	2291878092	2260018189	2400312183	2414696551	219472021	2204158085	2441513938	2093993261
Ubiquitin-like modifier-activating enzyme 1 OS=Homo sapiens GN=UBA1 PE=1 SV=3	P22314	2392451594	2518655344	2169190383	2468629374	2215035313	2326453654	2072621305	2388678024	247285184	2411752965	2020696654	257343045	2150639499	2254374164	2554879484	2454825021	2643219556	2319121881	2483957954	2641332978	2288392926
Apoptotic chromatin condensation inducer in the nucleus OS=Homo sapiens GN=ACIN1 PE=1 SV=2	Q9UKV3	2392995522	2203245967	212426255	2108236584	2105062525	2307583744	NA	2226738264	2196171087	2201595401	1976797038	2208917116	2073254571	2246499452	2274034524	2184550115	2378457559	1938885934	2152618188	1989324543	2419040645
Pre-mRNA-processing factor 6 OS=Homo sapiens GN=PRPF6 PE=1 SV=1	O94906	2393156857	NA	NA	NA	NA	NA	NA	NA	NA	NA	NA	NA	NA	250628131	NA	NA	2223112885	NA	NA	2243971547	2398403599
General transcription factor IIF subunit 2 OS=Homo sapiens GN=GTF2F2 PE=1 SV=2	P13984	2393156857	2234003341	2285475297	NA	NA	2434660607	NA	233070777	2439100019	2384410573	NA	NA	NA	NA	2350272527	2500312183	NA	NA	2386743823	2408357166	2463611269
Sepiapterin reductase OS=Homo sapiens GN=SPR PE=1 SV=1	P35270	2393156857	227303559	225730291	2332175226	2024380338	2386232064	1887910639	2345613929	2555782983	2410864453	1986084631	2186679831	212890047	2017714493	NA	2181379686	2486924005	2166442308	2128818269	2328727462	1811026742
Ubiquitin-conjugating enzyme E2 D2 OS=Homo sapiens GN=UBE2D2 PE=1 SV=1	P62837	2393156857	2442633326	NA	2427949187	NA	2379406505	NA	243070777	NA	2436766768	NA	NA	NA	NA	NA	2457248748	2469056047	228226342	NA	NA	NA
Translation initiation factor eIF-2B subunit epsilon OS=Homo sapiens GN=EIF2B5 PE=1 SV=3	Q13144	2393156857	NA	2296327743	2079406505	NA	NA	NA	NA	2417949608	NA	NA	NA	2113570929	2294524351	NA	NA	NA	2139813637	2399296911	2415396099	2398403599
ORM1-like protein 2 OS=Homo sapiens GN=ORMDL2 PE=1 SV=2	Q53FV1	2393156857	2427949187	NA	NA	NA	NA	NA	NA	2439100019	NA	NA	NA	NA	NA	2493156857	2417820854	2303848377	NA	2371543514	NA	228320329
Acyl-CoA-binding domain-containing protein 7 OS=Homo sapiens GN=ACBD7 PE=1 SV=1	Q8N6N7	2393156857	NA	NA	NA	2177956548	2088717445	NA	NA	2363200829	NA	NA	NA	NA	NA	NA	NA	2271655568	NA	2325600352	2346208329	NA
Coiled-coil domain-containing protein 12 OS=Homo sapiens GN=CCDC12 PE=1 SV=1	Q8WUD4	2393156857	NA	NA	2427949187	NA	2458761417	NA	NA	NA	NA	NA	NA	NA	NA	234169954	NA	2493156857	NA	NA	NA	2287712079
Transmembrane protein 263 OS=Homo sapiens GN=TMEM263 PE=1 SV=1	Q8WUH6	2393156857	2525349666	2339391178	NA	NA	NA	NA	2493156857	NA	NA	NA	2427445628	NA	NA	NA	NA	NA	2405709945	2449546945	2461962456	2363611269
Splicing factor 45 OS=Homo sapiens GN=RBM17 PE=1 SV=1	Q96I25	2393156857	NA	NA	2250776086	NA	NA	NA	NA	NA	NA	NA	NA	NA	NA	2391081001	2380381302	2426675276	NA	2342592852	2227260549	NA
Zinc finger protein 512 OS=Homo sapiens GN=ZNF512 PE=1 SV=2	Q96ME7	2393156857	NA	NA	2422702445	NA	2279406505	NA	NA	NA	NA	NA	NA	NA	NA	NA	2413638836	NA	NA	2308607852	NA	NA
YTH domain-containing protein 1 OS=Homo sapiens GN=YTHDC1 PE=1 SV=3	Q96MU7	2393156857	NA	NA	NA	NA	NA	NA	2210062683	NA	NA	NA	2327445628	NA	NA	2197221055	NA	2117223516	2095756378	NA	NA	2302467797
Sulfiredoxin-1 OS=Homo sapiens GN=SRXN1 PE=1 SV=2	Q9BYN0	2393156857	2405709945	NA	NA	NA	NA	NA	NA	NA	2475099632	NA	NA	NA	NA	NA	NA	NA	2279406505	NA	2356899849	2387712079
UPF0606 protein KIAA1549 OS=Homo sapiens GN=KIAA1549 PE=1 SV=4	Q9HCM3	2393156857	NA	NA	217649187	NA	2397463729	NA	2235438342	2193156857	2216603382	NA	NA	NA	2342677642	NA	NA	NA	NA	NA	NA	2237831493
Endophilin-B2 OS=Homo sapiens GN=SH3GLB2 PE=1 SV=1	Q9NR46	2393156857	2399569891	2068758211	2451653107	2243829875	2288717445	NA	2341560216	2314879929	2161387712	NA	2148061273	NA	2300904311	2356366988	2304892552	2326675276	NA	2294949048	2355641931	2336254761
Uncharacterized protein KIAA1522 OS=Homo sapiens GN=KIAA1522 PE=1 SV=2	Q9P206	2393156857	2262594229	NA	NA	NA	2247213695	NA	2298514961	225869204	2294844239	NA	NA	NA	NA	NA	NA	2395359488	NA	2172993471	NA	2258267343
Ribosome maturation protein SBDS OS=Homo sapiens GN=SBDS PE=1 SV=4	Q9Y3A5	2393156857	NA	2355180862	2472006446	NA	2298916735	2318589017	2259274401	NA	NA	NA	2450919892	NA	NA	2317998281	2374949095	2209880341	250865463	237907496	230338508	2232601022
Macrophage-capping protein OS=Homo sapiens GN=CAPG PE=1 SV=2	P40121	2393177545	2640754977	23051341	2360053821	2337786697	2616910875	2198239102	2453531863	2466803742	2546241194	1912060949	2451612957	2194787808	2338260861	2510377653	254813011	2573337712	2231089057	2586467356	2520831523	2370566431
Protein NDRG2 OS=Homo sapiens GN=NDRG2 PE=1 SV=2	Q9UN36	2394117205	2366232805	2467597865	2629148387	2189265125	2145977533	2364143577	2174420043	2359426534	2583705799	2457755351	2207709761	2174695074	NA	235619962	2311001073	2439873489	2535027807	2237728812	2094991678	2481027984
Charged multivesicular body protein 2b OS=Homo sapiens GN=CHMP2B PE=1 SV=1	Q9UQN3	2394214478	2419774251	2487283978	2309743299	2447741849	2477374405	2372803312	2459704992	2274063273	2469432559	2411050184	235978062	2403363893	2046968366	2311792121	NA	2378664451	243495807	NA	NA	2472136123
TSC22 domain family protein 1 OS=Homo sapiens GN=TSC22D1 PE=1 SV=3	Q15714	2394264185	2412848271	NA	2612459779	NA	NA	NA	NA	2295938907	2591770819	NA	2243300016	2387878238	2430784295	2446909269	2507860992	2363336608	2267521419	2526512937	258421666	2600868245
Profilin-2 OS=Homo sapiens GN=PFN2 PE=1 SV=3	P35080	2394314894	2135842137	2204041684	2530202677	2164433382	2193685925	2312074097	2442367911	2526778124	2360733937	2319756185	2318911486	1867290831	1678311998	2605141396	2372142232	2424483011	2385373235	2435904676	236849057	2323149992
Matrix-remodeling-associated protein 7 OS=Homo sapiens GN=MXRA7 PE=1 SV=1	P84157	239458108	260072682	2495050624	2582191832	2425945016	2442821906	247018239	2553342727	NA	2579830204	2498900166	2314771563	2197579126	2656161896	2456482327	NA	2239813904	NA	2260364878	2362936901	2651653107
Prostaglandin reductase 2 OS=Homo sapiens GN=PTGR2 PE=1 SV=1	Q8N8N7	2394650233	2296874768	NA	2153575393	NA	NA	NA	2159562886	2526112055	2162038169	NA	NA	NA	NA	2249492973	2207267036	2455016577	NA	NA	226659648	NA
Gamma-glutamylcyclotransferase OS=Homo sapiens GN=GGCT PE=1 SV=1	O75223	2394704309	2329496639	2249896819	2123664877	2132833467	2083499867	2052490081	NA	2657542476	2168622714	NA	NA	NA	2288396415	2394704309	NA	2557155251	2095338522	237427871	2321250423	2433743215
60S ribosomal protein L19 OS=Homo sapiens GN=RPL19 PE=1 SV=1	P84098	2395111519	2416891925	2342066855	2389447442	2090062668	2351891373	2336546454	2297848919	2498105589	2368325669	NA	2496097201	2132581168	2288946944	252491219	265180151	2413805541	2519741256	2339670642	2303308095	2259332766
dCTP pyrophosphatase 1 OS=Homo sapiens GN=DCTPP1 PE=1 SV=1	Q9H773	2395462555	2472700912	2391778059	NA	2037539342	2078713282	NA	2042218467	2585636903	2388408906	NA	1927647135	1883082611	2199639961	2468862951	2491471803	2645026671	NA	2415239719	2322343131	2301849212
Dolichyl-diphosphooligosaccharide--protein glycosyltransferase subunit 1 OS=Homo sapiens GN=RPN1 PE=1 SV=1	P04843	2395604483	2425850784	2229904913	2222538637	2177443198	2314304788	211000476	238630133	2446754992	2425405206	2061819995	2211331476	2120046182	2062622699	2363892658	2363616836	2431944293	NA	2294405951	21195209	2302581304
60S ribosomal protein L21 OS=Homo sapiens GN=RPL21 PE=1 SV=2	P46778	2395639637	2524912454	2329610937	2382725922	NA	2421368069	236134335	2446239728	2535039909	24479716	208501887	2571357423	NA	2154680362	2624348389	2654849647	2440239538	2471686529	2206569317	2197854808	2255234333
Protein NipSnap homolog 1 OS=Homo sapiens GN=NIPSNAP1 PE=1 SV=1	Q9BPW8	2396287226	2278406292	NA	2300419142	NA	2204880354	2073341612	2447548292	2612238637	2371299543	2082596011	2334243311	NA	2304613116	2414445272	254393716	2491778437	2143132873	2376361058	2343892481	2073539354
Serine/threonine-protein kinase OSR1 OS=Homo sapiens GN=OXSR1 PE=1 SV=1	O95747	239697037	2399569891	2253953961	2149827328	2450517121	2207816107	2042257937	237481775	2404009303	2385511368	2003774992	2189112764	2199397949	245502591	236477756	222069816	2462915993	2027812156	2399655959	2242270905	2418768902
Calpain-1 catalytic subunit OS=Homo sapiens GN=CAPN1 PE=1 SV=1	P07384	2397029311	2410152622	2243688674	2254914733	NA	NA	226399539	2297364539	2424620289	2334231454	NA	2556024256	2121085599	2120975726	2633366701	2484899787	236548833	2332902877	2304052186	244324217	2098269437
Proline-rich protein 15 OS=Homo sapiens GN=PRR15 PE=2 SV=1	Q8IV56	2397319754	NA	2450909555	NA	NA	2173857079	NA	NA	2289061852	2533595882	NA	2180090035	2106978407	208407813	NA	NA	2231706121	NA	2486295316	236239146	2556035949
Na(+)/H(+) exchange regulatory cofactor NHE-RF2 OS=Homo sapiens GN=SLC9A3R2 PE=1 SV=2	Q15599	2397403616	2532511459	NA	2378416593	NA	2318206631	NA	2357760794	2268725706	2230387099	NA	2454575472	NA	2263340197	212609232	2356352472	25855504	2109078343	2501404962	2369145589	2445952401
Plakophilin-4 OS=Homo sapiens GN=PKP4 PE=1 SV=2	Q99569	2397443351	NA	NA	NA	2233352726	NA	NA	2175368146	2119482618	229173375	NA	NA	NA	NA	NA	2241110604	2294760855	NA	NA	NA	2343216203
N-acetyl-D-glucosamine kinase OS=Homo sapiens GN=NAGK PE=1 SV=4	Q9UJ70	239811087	2507058474	2227858605	2317257667	2393883914	2429761995	212383595	2456118587	23357584	2437595689	2124193112	2372902605	2191034188	2239000421	2598928407	2290590668	2517866143	2264876494	2399296911	2129351555	230677968
Neutrophil gelatinase-associated lipocalin OS=Homo sapiens GN=LCN2 PE=1 SV=2	P80188	2398133641	2350552509	NA	NA	2261315411	NA	2125146986	NA	2363243499	2349645251	NA	NA	NA	2045428096	2398523519	2157188809	2231150596	NA	2486295316	NA	2876185878
DNA replication licensing factor MCM3 OS=Homo sapiens GN=MCM3 PE=1 SV=3	P25205	2398168474	1877510329	191557221	1998051577	NA	192126594	NA	2067612038	2127577486	1831067014	NA	2240613815	NA	1923567354	2355072513	2169653668	2386182653	180647982	NA	2027518125	1998702499
Protein PML OS=Homo sapiens GN=PML PE=1 SV=3	P29590	2398312071	244071723	NA	2406019687	2132709049	231651592	1956977027	2358746396	2541257229	2404000015	NA	2247713852	2076064858	2082156382	2425976136	2382737188	2420467859	1984231577	2150450469	2290504165	2211579078
Voltage-dependent anion-selective channel protein 3 OS=Homo sapiens GN=VDAC3 PE=1 SV=1	Q9Y277	239908996	2359782137	NA	2320178167	NA	NA	NA	NA	254385788	NA	NA	2308100136	NA	NA	2367286434	2532429891	2406734152	NA	2463048042	2359028784	NA
Elongin-B OS=Homo sapiens GN=ELOB PE=1 SV=1	Q15370	2399209113	257455949	229101027	2310462016	NA	2299475879	213288192	2374344777	2510950652	2466770539	1998844595	2303845794	2035010156	2102967281	2499309055	2323332046	2541262326	2204039765	2381954222	2322698747	2360889147
Heterogeneous nuclear ribonucleoprotein A3 OS=Homo sapiens GN=HNRNPA3 PE=1 SV=2	P51991	2399404067	2580506302	2153059079	2534705582	195917582	2399624528	2220776671	2566680801	2262249336	2395607656	2057581381	2461133822	1931295952	201694962	2593887827	26756075	2578085482	2174145075	2331519625	2195651759	2190680987
Dihydrolipoyl dehydrogenase, mitochondrial OS=Homo sapiens GN=DLD PE=1 SV=2	P09622	2399439436	2093808804	2019764138	2026701098	2169511989	2135510105	2006486658	2442237092	23405761	2161533851	2033580469	2199354112	2080691517	NA	238615571	2614784749	2313389358	202321935	2288938436	2221234817	2142995852
THUMP domain-containing protein 1 OS=Homo sapiens GN=THUMPD1 PE=1 SV=2	Q9NXG2	2399641106	2393698361	2276248338	246203897	2168888152	2403758274	2173522833	235783258	2332679026	2405527019	2132628395	2409783699	2393731585	2417858735	2366309643	2377985416	239668263	2268173493	2472828612	2312696207	2428209208
Integrin beta-1 OS=Homo sapiens GN=ITGB1 PE=1 SV=2	P05556	2399679313	2470210664	2464660506	25903374	2298413519	2512106776	2330744897	2493734148	2463047792	2429905227	2307569914	2424194067	2506010149	2179485614	2463410611	2403937051	2500383129	2391604519	2413026855	2477743056	2516532103
Protein quaking OS=Homo sapiens GN=QKI PE=1 SV=1	Q96PU8	2399693708	2311339244	NA	252180635	2078116894	2515544975	2262827772	2465666695	232066855	2427905284	2195947755	232278217	NA	NA	2271482332	2304425377	2565700337	2275139403	2103372423	2277219166	2331063868
L-lactate dehydrogenase A chain OS=Homo sapiens GN=LDHA PE=1 SV=2	P00338	2399880172	2621527508	2278499855	2355673263	2282156681	2464612996	2358161765	2505094018	2441841539	2579513671	2197260715	2552968431	2166830847	2352319918	2652270361	2639850588	2578162191	2397210602	2573610725	2564556036	2371490735
F-actin-capping protein subunit alpha-2 OS=Homo sapiens GN=CAPZA2 PE=1 SV=3	P47755	2399953992	2461931516	2424587966	2457967957	1914796814	242356899	2392738532	2499863605	2479475706	2279828573	2330682391	2397577653	1934650781	2066155678	2573021068	23043972	246597719	2208697724	2262522702	2408354578	2325712063
Telomeric repeat-binding factor 2-interacting protein 1 OS=Homo sapiens GN=TERF2IP PE=1 SV=1	Q9NYB0	240016574	2202731339	2296251947	2449706123	NA	239810979	NA	2312579266	2262958185	2358478338	2455175555	NA	2109828731	2269202352	2289345271	2369852953	2352780574	2328999883	NA	253700165	23634322
Protein RCC2 OS=Homo sapiens GN=RCC2 PE=1 SV=2	Q9P258	240016574	NA	NA	NA	NA	NA	NA	NA	2350391994	NA	NA	2408520047	NA	2357092482	2348927776	2456941282	221551273	NA	NA	2231325115	NA
Ashwin OS=Homo sapiens GN=C2orf49 PE=1 SV=1	Q9BVC5	2401190348	2134949272	NA	2196980261	2256356192	NA	NA	NA	2441265272	NA	NA	NA	2269639958	2310630972	NA	NA	2243312011	NA	2391194073	NA	2238971542
Acetyl-CoA acetyltransferase, cytosolic OS=Homo sapiens GN=ACAT2 PE=1 SV=2	Q9BWD1	240177182	2297965642	2106411166	2341544756	2169005785	2453873551	21090499	2211974199	2478384768	2256349604	NA	2287799503	1932361779	2217920626	2318054631	2322552641	2541428996	2146994174	2360128432	NA	2305440172
Carbonic anhydrase 2 OS=Homo sapiens GN=CA2 PE=1 SV=2	P00918	2402078219	2444845281	2865998695	NA	2337437346	2389668666	2769600233	2576407415	2461901477	2468940499	2634166865	2616283958	NA	NA	2569986192	230349656	2526210694	2742745832	NA	236024081	2440139021
Annexin A2 OS=Homo sapiens GN=ANXA2 PE=1 SV=2	P07355	2402201672	2513901456	2379664257	2382525962	2082351942	2444632962	2237087877	2361737935	2455122148	2506729748	2243194167	2343837586	2305444928	2019237661	2545114137	2444427774	2388996555	2460177253	2422981613	2292066434	2427434547
Serine/arginine repetitive matrix protein 2 OS=Homo sapiens GN=SRRM2 PE=1 SV=2	Q9UQ35	2402664959	2232326592	2109003622	2164833385	2056695529	2364891181	NA	2244944817	2375054383	2307975048	NA	2290401417	NA	NA	2361363763	247296769	251116536	NA	2217498671	2225216981	24901898
Proteasomal ubiquitin receptor ADRM1 OS=Homo sapiens GN=ADRM1 PE=1 SV=2	Q16186	2402727917	2378874338	2436725513	2345901148	2332767795	2454821763	2242823333	2413830533	2511981668	2486237515	217933021	2437944847	2408520333	249256042	2543889196	2405177672	2500468678	2343187685	2358341107	254837108	2355727349
39S ribosomal protein L17, mitochondrial OS=Homo sapiens GN=MRPL17 PE=1 SV=1	Q9NRX2	2402818676	2412839313	2314015519	2329901492	NA	2320910254	NA	2314908169	2458761417	2284524786	NA	2435934518	NA	2200123941	2440219839	2483425414	2540105385	2213936058	2480032404	2376164357	2487712079
60S ribosomal protein L27 OS=Homo sapiens GN=RPL27 PE=1 SV=2	P61353	2403107937	2515638685	2419778041	2375348567	NA	2268963128	2206272224	2389204021	2474301463	NA	NA	2672477802	2251110916	2227952923	2632501578	2557248748	2422760787	2472637773	2249270153	2255070492	226380605
Histidine--tRNA ligase, cytoplasmic OS=Homo sapiens GN=HARS PE=1 SV=2	P12081	2403110424	2371231568	NA	2244434007	NA	2306845949	NA	2251374072	2275938759	2383274569	NA	2264694056	NA	2191005965	2360806146	2444124294	2367088925	2185217178	2291867393	2245499476	224278892
Cyclin-dependent kinase 2 OS=Homo sapiens GN=CDK2 PE=1 SV=2	P24941	2403110424	2208094619	NA	NA	NA	NA	NA	NA	2363200829	2180757985	NA	NA	NA	NA	2444614174	2374936524	NA	NA	NA	2219460298	NA
Carcinoembryonic antigen-related cell adhesion molecule 8 OS=Homo sapiens GN=CEACAM8 PE=1 SV=2	P31997	2403110424	2597993159	2376164357	NA	2313320243	NA	2319460298	NA	2383845916	NA	NA	NA	NA	NA	NA	NA	NA	212376717	2040800661	NA	2085475297
Nucleolysin TIAR OS=Homo sapiens GN=TIAL1 PE=1 SV=1	Q01085	2403110424	2511022732	NA	2364206195	2225042085	2245744887	NA	2352947013	2318138835	2302997227	NA	2180197215	NA	NA	2482465337	2447519027	2430037639	NA	2502979517	232459286	2258267343
Mediator of RNA polymerase II transcription subunit 22 OS=Homo sapiens GN=MED22 PE=1 SV=2	Q15528	2403110424	NA	NA	NA	NA	NA	NA	236290058	NA	NA	NA	2282194408	2401563283	NA	NA	2237085361	2430151818	NA	2449546945	NA	NA
Ferredoxin-2, mitochondrial OS=Homo sapiens GN=FDX2 PE=1 SV=1	Q6P4F2	2403110424	2277956548	NA	2327949187	NA	2334660607	NA	2411443263	NA	2384410573	NA	NA	NA	NA	NA	2274936524	2397528995	NA	NA	NA	NA
U4/U6 small nuclear ribonucleoprotein Prp31 OS=Homo sapiens GN=PRPF31 PE=1 SV=2	Q8WWY3	2403110424	NA	NA	2305709945	NA	2369452937	NA	227221152	2439100019	NA	NA	2327445628	NA	NA	2338724805	NA	2276718175	NA	2360964047	NA	2210268049
Bcl-2-binding component 3 OS=Homo sapiens GN=BBC3 PE=1 SV=1	Q9BXH1	2403110424	2386445437	NA	NA	NA	2434660607	NA	NA	2510149357	NA	NA	NA	NA	2470917615	NA	NA	2379184381	NA	NA	2511919557	2314015519
BolA-like protein 1 OS=Homo sapiens GN=BOLA1 PE=1 SV=1	Q9Y3E2	2403110424	2386445437	2085120731	2305709945	2166804398	2234660607	NA	2436597139	2257137535	2265411162	NA	NA	NA	2239958145	2166494426	2363388802	2469056047	NA	2386743823	219299568	2180160271
Pyrroline-5-carboxylate reductase 3 OS=Homo sapiens GN=PYCR3 PE=1 SV=3	Q53H96	240319004	2490490641	NA	2137063637	2059463534	2252074441	NA	NA	2700739398	NA	NA	2182692966	22775094	2308132601	NA	2521943166	2591410394	NA	2626577315	2373509866	NA
EF-hand domain-containing protein D2 OS=Homo sapiens GN=EFHD2 PE=1 SV=1	Q96C19	2404431788	2379713758	2369624737	209197787	2211245544	2136990772	2081139811	2360293714	2155157041	226953355	NA	2298305587	2086607232	2150825757	2432174884	2217885117	2400855556	2103421781	2186030431	2317068287	2274215579
Heterogeneous nuclear ribonucleoprotein M OS=Homo sapiens GN=HNRNPM PE=1 SV=3	P52272	2404984317	2378652328	2175023411	242695526	2202925286	233185609	2137590387	2379369155	2448271972	2367901317	2078898787	2447423179	2241776104	221149525	2579983149	2502310195	2480885107	2155217471	2401811955	23089534	2314910107
Tyrosine-protein phosphatase non-receptor type 18 OS=Homo sapiens GN=PTPN18 PE=1 SV=2	Q99952	2405939601	2310690465	2391535783	222025031	2488023307	2304940289	2283514298	237203444	NA	2506971128	2366829566	2317385274	2458790116	236331746	NA	NA	2287450091	2349433401	2354481314	2344671481	238624605
NADH dehydrogenase [ubiquinone] 1 beta subcomplex subunit 10 OS=Homo sapiens GN=NDUFB10 PE=1 SV=3	O96000	2406032022	2395502909	NA	NA	NA	2284263544	NA	2229217105	NA	2284867854	NA	2452746186	NA	1955417205	2339517722	2431168592	2502810449	2244653708	NA	2037400023	2299699938
Aldose reductase OS=Homo sapiens GN=AKR1B1 PE=1 SV=3	P15121	2406420136	2411599314	2330377022	2514384706	2476677741	2260780548	232657532	2333763512	2148935914	2544512607	2279459616	2517503691	2370344558	227570917	2522894112	2483166694	231662667	2551653107	2298761734	2473330729	2237210042
U1 small nuclear ribonucleoprotein A OS=Homo sapiens GN=SNRPA PE=1 SV=3	P09012	2406542906	239133218	2151909612	2416792168	1957481788	2339410123	2123425926	2403348165	2419533219	236922967	1921154777	2387694653	2036546176	2340084974	2432700689	2549531868	2438987539	2255495242	2251120301	2356447326	2349803695
Voltage-dependent anion-selective channel protein 1 OS=Homo sapiens GN=VDAC1 PE=1 SV=2	P21796	2406688455	2469086423	2119111501	2049646057	1943043121	1963976429	1859310661	2156654347	2392798328	2263388512	NA	2050496589	1983434618	2184273548	2445367921	2408686747	2426432732	2068885221	2225214733	2436202533	2225182197
Glucose-6-phosphate isomerase OS=Homo sapiens GN=GPI PE=1 SV=4	P06744	2406695774	2177408061	2046471833	2243752149	222233682	2212617297	2082808444	2234254297	2262481565	2310361703	2017965132	2490753592	2070849681	2185442872	2530366859	2559306084	2393492718	218792005	2293968908	2330945111	2221881617
Nuclear ubiquitous casein and cyclin-dependent kinase substrate 1 OS=Homo sapiens GN=NUCKS1 PE=1 SV=1	Q9H1E3	2406981538	2314708397	1725610916	2255584497	1570167486	2409439717	1700947521	2095600326	2216943631	2148340336	1705190354	2011570057	1819069849	1769493472	2062240504	212421716	2326342524	2126402046	2184770445	1679728679	2295886932
Guanine nucleotide exchange factor MSS4 OS=Homo sapiens GN=RABIF PE=1 SV=2	P47224	2407075601	2466337403	2466960204	2331297631	2382960039	2539801147	2404580716	2471003919	2531483302	2602726684	NA	2359621362	2300094183	2029806342	2467006356	2314765482	2542728756	2401586837	2594641441	254805196	2566960204
Protein FAM98B OS=Homo sapiens GN=FAM98B PE=1 SV=1	Q52LJ0	2407144	2430923308	NA	2427749124	NA	2276001756	203163331	226195256	2331698309	2417854822	NA	2290490438	NA	NA	2475573085	2377143294	2518457415	2280193314	2387633541	2173300145	2321939096
Na(+)/H(+) exchange regulatory cofactor NHE-RF1 OS=Homo sapiens GN=SLC9A3R1 PE=1 SV=4	O14745	2408363973	2475936952	2137438379	2001524599	2410017104	2507005759	1924219987	2492713589	2434070781	2501346655	1838428823	2526425346	2202554843	2217175089	2407725678	2361169931	2526223703	2025770328	2652385499	2469553246	263565308
Mediator of RNA polymerase II transcription subunit 30 OS=Homo sapiens GN=MED30 PE=1 SV=1	Q96HR3	2408364527	NA	NA	NA	NA	NA	NA	NA	NA	NA	NA	NA	NA	2161364097	NA	NA	2332517888	2249927348	NA	NA	2381938218
Protein PBDC1 OS=Homo sapiens GN=PBDC1 PE=1 SV=1	Q9BVG4	2409076388	2332235681	2136218209	NA	NA	2223391719	NA	NA	22881969	2379755103	NA	2242746337	NA	NA	231797293	NA	2376632352	2261734446	2277235496	NA	2232234537
Bcl2-associated agonist of cell death OS=Homo sapiens GN=BAD PE=1 SV=3	Q92934	2409253262	2433609718	NA	2225402109	2295532242	23133101	2068693442	2249970479	225896437	2410588671	NA	2293933654	NA	2280552809	2229251969	2153066258	2352571097	2160514699	2254233245	2382782917	2241418259
Activated RNA polymerase II transcriptional coactivator p15 OS=Homo sapiens GN=SUB1 PE=1 SV=3	P53999	2409514287	2582789587	245206537	2482282799	1996847086	2362730113	2184238818	2477883015	2557782752	2416843659	1986780095	2484302714	1881168371	2054386931	2637454393	2585868321	2552530375	2108390534	2217191244	2015928332	2450101193
40S ribosomal protein S15a OS=Homo sapiens GN=RPS15A PE=1 SV=2	P62244	2409556035	2647950292	2525028353	2555949331	NA	235877521	2312246191	2528136732	253833903	2446952796	2038690018	2547722114	2134361808	2149889325	2710953163	2691620263	2431850196	2454514899	2265289261	2398610103	2278996279
UPF0449 protein C19orf25 OS=Homo sapiens GN=C19orf25 PE=1 SV=2	Q9UFG5	2409839726	2329406505	NA	NA	NA	2437754661	NA	2307872754	2125232921	2425367257	NA	NA	NA	2150185271	2367217586	2191951645	2287100903	2199810358	NA	240350908	227737536
Splicing factor 3B subunit 3 OS=Homo sapiens GN=SF3B3 PE=1 SV=4	Q15393	2410211235	2273259377	NA	NA	NA	NA	NA	227365535	2415745695	2316603382	NA	2230665461	NA	NA	2278468534	2477887339	222107189	2287812931	NA	NA	2242191536
DnaJ homolog subfamily A member 1 OS=Homo sapiens GN=DNAJA1 PE=1 SV=2	P31689	2410581092	2110440517	NA	NA	NA	2258761417	NA	21579399	2158789295	2102904981	NA	2251133886	NA	NA	2196581668	2381923864	2474662808	NA	2270135892	218388602	NA
Cytosol aminopeptidase OS=Homo sapiens GN=LAP3 PE=1 SV=3	P28838	2410680264	2447514295	1988165518	2127716984	2118484904	2429354391	2108029448	2322930096	2448230558	2400189533	1857866826	2358394845	2044473929	2164974412	262983694	2470538754	2663208187	1981331292	2293358948	2439655681	2391424504
Prelamin-A/C OS=Homo sapiens GN=LMNA PE=1 SV=1	P02545	2410693008	2583680754	2402166229	2604876782	2127659915	2434423271	2463637365	2410777627	2452255119	256448043	2339401675	2455388294	2366253384	1981379399	2256395915	2325436488	2314941525	249487786	2413615022	2422978683	2457765993
Osteoclast-stimulating factor 1 OS=Homo sapiens GN=OSTF1 PE=1 SV=2	Q92882	2410747062	2449327163	2250720102	2266786569	2263861797	2486053286	2135336645	2419961085	NA	2363746607	NA	2295234949	NA	NA	2399738968	2213537746	2468216564	NA	NA	2210884007	2281298755
Beta-1-syntrophin OS=Homo sapiens GN=SNTB1 PE=1 SV=3	Q13884	2410920489	2334318156	2254875221	2261012626	2431754879	NA	2250361751	2313256677	NA	2334318156	233957673	241860174	2284483492	2034231462	245482121	NA	2297687759	NA	2521167177	NA	NA
Alpha-taxilin OS=Homo sapiens GN=TXLNA PE=1 SV=3	P40222	2411522187	NA	NA	2370254946	NA	2338831133	NA	2335930755	NA	2341842825	NA	2399764977	NA	NA	2190944511	NA	2412085043	NA	2400323424	NA	2420794489
Myosin regulatory light polypeptide 9 OS=Homo sapiens GN=MYL9 PE=1 SV=4	P24844	2411540125	2471408373	297674185	2893144578	2030924525	2582119319	2910547518	2768184054	2010608771	2721288132	2848065756	2685063763	2143871813	173294977	2431223827	211565199	2646536106	2850114828	2037415974	250446452	2678215333
Apoptosis-inducing factor 1, mitochondrial OS=Homo sapiens GN=AIFM1 PE=1 SV=1	O95831	2411859424	2289790803	1986126451	NA	2100947288	2032456527	1914639839	2479044515	2514522499	2284957594	NA	2362531886	2243250689	222331259	2279332227	2328690219	2433728307	2027421527	2411423719	2525456454	237185302
Proteasome subunit beta type-2 OS=Homo sapiens GN=PSMB2 PE=1 SV=1	P49721	2411950281	2465630504	2366816415	2364399521	NA	2389882411	2304969334	2375943597	2496633934	245916849	NA	245443932	2330933907	NA	2616262145	2557980472	2575332591	2344117849	2336547817	2521576167	2360770764
Immunoglobulin lambda variable 3-27 OS=Homo sapiens GN=IGLV3-27 PE=1 SV=2	P01718	2412421365	2379406505	2376164357	NA	2754627841	2458761417	NA	2342255492	NA	NA	NA	NA	NA	NA	2744614174	NA	2640105385	NA	2410844633	NA	2522107519
POU domain, class 2, transcription factor 1 OS=Homo sapiens GN=POU2F1 PE=1 SV=2	P14859	2412421365	2205709945	NA	2232013386	NA	2258761417	NA	NA	NA	NA	NA	2222936839	NA	NA	2377956548	2250835714	2363712121	NA	2233400603	NA	2202467797
Probable ATP-dependent RNA helicase DDX6 OS=Homo sapiens GN=DDX6 PE=1 SV=2	P26196	2412421365	2514456229	NA	NA	NA	NA	2301772521	2497004272	2393156857	2454454545	NA	2415897907	NA	NA	2529413865	2549186902	2555305695	NA	NA	NA	2498403599
Bifunctional epoxide hydrolase 2 OS=Homo sapiens GN=EPHX2 PE=1 SV=2	P34913	2412421365	NA	2534660607	2455959979	2106907209	NA	2331859169	NA	NA	2479830204	NA	2189594466	NA	NA	NA	NA	NA	2335966222	NA	NA	2376164357
Transcriptional repressor CTCF OS=Homo sapiens GN=CTCF PE=1 SV=1	P49711	2412421365	NA	NA	NA	NA	NA	NA	NA	2373892349	NA	NA	NA	2293156857	2399868277	NA	NA	2403848377	NA	2337148074	NA	NA
Heat shock factor protein 1 OS=Homo sapiens GN=HSF1 PE=1 SV=1	Q00613	2412421365	NA	NA	NA	NA	2369452937	NA	2397004272	2432388599	2304573959	NA	2211006946	NA	NA	NA	2199378397	2426675276	2167377081	2457793161	NA	NA
ADP-ribosyl cyclase/cyclic ADP-ribose hydrolase 2 OS=Homo sapiens GN=BST1 PE=1 SV=2	Q10588	2412421365	2317257667	2306420634	2511599314	2648615742	2434660607	2286339707	2489204021	2373892349	2575099632	NA	2403344818	NA	NA	2482465337	NA	2236863237	2367377081	2599296911	NA	2573126992
Protein tyrosine phosphatase type IVA 2 OS=Homo sapiens GN=PTP4A2 PE=1 SV=1	Q12974	2412421365	2305709945	2266210789	2293156857	NA	2397463729	NA	NA	2425349666	2393156857	NA	2382194408	NA	NA	2443164217	2321885052	235816261	2210440517	NA	2334660607	NA
Coiled-coil domain-containing protein 58 OS=Homo sapiens GN=CCDC58 PE=1 SV=1	Q4VC31	2412421365	2293156857	NA	NA	NA	NA	NA	233070777	2473892349	NA	NA	NA	NA	NA	NA	2504892552	2503848377	NA	2221536154	2229769647	NA
Pre-mRNA 3'-end-processing factor FIP1 OS=Homo sapiens GN=FIP1L1 PE=1 SV=1	Q6UN15	2412421365	2332467198	NA	2187812931	2100776235	2332230149	NA	2296459717	2196044474	2073219816	NA	2156135383	2135830106	2166387063	2287268465	2309948829	2426675276	NA	2254840521	NA	2341916303
Golgi resident protein GCP60 OS=Homo sapiens GN=ACBD3 PE=1 SV=4	Q9H3P7	2412421365	2235966222	2321230498	NA	NA	2299151111	NA	2380957804	2551653107	2484410573	NA	NA	NA	1993978908	2408768777	2329685303	2405894788	NA	2526598761	2384910641	2534660607
Protein MEMO1 OS=Homo sapiens GN=MEMO1 PE=1 SV=1	Q9Y316	2412421365	2221629805	NA	NA	NA	NA	NA	NA	2325349666	NA	NA	NA	NA	NA	NA	NA	2307912576	NA	2284096602	NA	2268764299
Cytoplasmic aconitate hydratase OS=Homo sapiens GN=ACO1 PE=1 SV=3	P21399	241327452	2158697494	2206119341	2277274107	2162807438	2113915875	2132760711	2052434384	2221408686	2392663786	2116168216	2380095856	2125323777	2094346693	2217469808	2124344435	2319460298	2203351489	NA	2384977272	2078998585
Keratin, type I cytoskeletal 10 OS=Homo sapiens GN=KRT10 PE=1 SV=6	P13645	241348728	2256976054	261699035	2713588857	1961684814	238717473	250303832	2466132105	2410257564	2637437919	2571102645	244484869	2212728108	2092864617	1936262512	2006867067	2303002101	2617188847	2200335927	2679051172	2103919367
Nucleosome assembly protein 1-like 4 OS=Homo sapiens GN=NAP1L4 PE=1 SV=1	Q99733	2413574465	2395759914	2332686771	2348366795	225055349	2296315897	2252645923	2316974532	2271816493	2270192054	2143231676	2289040215	2210761833	217208313	2387794689	2404892552	2499256277	229278518	231557905	2402471334	2330472072
SUMO-activating enzyme subunit 2 OS=Homo sapiens GN=UBA2 PE=1 SV=2	Q9UBT2	2413653506	2223978499	2106834567	2265710814	2144525954	2250439636	NA	2114283042	2160276759	2252703101	NA	2346556255	NA	2192842824	2495553784	2413106213	2381154972	2186218491	2273598671	2255095242	2183142678
UV excision repair protein RAD23 homolog B OS=Homo sapiens GN=RAD23B PE=1 SV=1	P54727	2413681525	2316281045	NA	2199162778	2017777674	214071805	NA	2262113247	2445513053	2181223615	NA	1997506023	NA	2137718121	2365648958	2130162463	2503848377	1940791574	2190337846	2468935627	2329087015
c-Myc-binding protein OS=Homo sapiens GN=MYCBP PE=1 SV=3	Q99417	241420256	2312943906	NA	2203326623	2126444282	2401818682	NA	2346671549	2467749512	2154024578	NA	2303642282	2378137663	2067212239	2311240372	2354184649	2437192896	NA	2471167177	2448930718	2334303503
Ubiquitin-conjugating enzyme E2 N OS=Homo sapiens GN=UBE2N PE=1 SV=1	P61088	2414237709	2554590989	2443593652	2550551176	2183279332	2408317198	2331383228	2527643188	2505869133	2582737271	2315922862	242978004	2090444225	202760217	2662698933	2553993554	2608189544	2295265777	2408722091	2498853975	2393614754
Pyridoxine-5'-phosphate oxidase OS=Homo sapiens GN=PNPO PE=1 SV=1	Q9NVS9	2414308507	2600831956	NA	2385897201	NA	2225429099	225442157	2161135588	NA	2716603382	2277692714	2273895505	NA	2101194524	NA	2236357786	2366690417	234613884	2510494995	2260488605	2265339566
GDH/6PGL endoplasmic bifunctional protein OS=Homo sapiens GN=H6PD PE=1 SV=2	O95479	2414641071	2288273344	NA	2286471287	NA	233554536	2265409427	2290433419	2275572246	2362178375	NA	2475717767	NA	NA	NA	2212670533	2235230985	2420185276	NA	NA	2367385779
60S acidic ribosomal protein P2 OS=Homo sapiens GN=RPLP2 PE=1 SV=1	P05387	2415056141	2474286452	2304086037	253558414	2210544533	2276747567	2070259661	2381119497	2560251909	2423079706	2013390585	2519588813	2061953289	2241027323	2653196041	2672168176	2732128418	2187327846	2424369118	2560914983	2226037382
Spermidine synthase OS=Homo sapiens GN=SRM PE=1 SV=1	P19623	2415694001	2150933468	2095545151	2108439228	NA	220914266	2133384507	2241519938	2243200767	2298160925	2100825646	2439867977	NA	215338675	22934013	2094601507	2223112885	2236480857	2130374932	2305055193	2108866682
DNA-directed RNA polymerase II subunit RPB4 OS=Homo sapiens GN=POLR2D PE=1 SV=1	O15514	2416108674	2358780302	2204999438	2218057786	2235764265	2145768496	NA	2328781628	2283937132	2479830204	NA	2293596203	NA	2320564694	2376952858	225202008	2493156857	2189629331	2243848407	2267245733	2373711612
Heterogeneous nuclear ribonucleoprotein H3 OS=Homo sapiens GN=HNRNPH3 PE=1 SV=2	P31942	2416756476	2386159741	2272590095	244964944	2111746064	2399295092	2262898756	2449698242	2377834214	2381729843	2106541662	2419693963	2130201228	2136194145	2446321126	231712275	2426013139	2209576465	2314429161	2273334664	215342583
Actin-related protein 2/3 complex subunit 5-like protein OS=Homo sapiens GN=ARPC5L PE=1 SV=1	Q9BPX5	2416787825	2531371411	2271888068	2333844078	2238812736	234655507	NA	2336255859	2419709828	2339674882	NA	2555149603	NA	2363392664	2484219943	2548405479	2571673105	2270914941	2217059247	2511716024	2396603492
Protein SON OS=Homo sapiens GN=SON PE=1 SV=4	P18583	2417012554	2214498728	2162578364	2170780955	2139607821	2238981544	NA	2220978609	2432388599	2240905109	NA	2141278729	NA	212674658	2355764309	2429647128	2275367975	2016073587	2296136036	NA	2381279211
40S ribosomal protein S7 OS=Homo sapiens GN=RPS7 PE=1 SV=1	P62081	2417034638	2555732073	2579299624	243869812	2180557115	2379698413	2491928026	249952977	2508779069	2448538408	2192561317	253049286	2221399729	2241318447	2647822804	2697528556	2447585693	2456498083	245491837	2452609041	2296300738
MOB kinase activator 1B OS=Homo sapiens GN=MOB1B PE=1 SV=3	Q7L9L4	2417059222	244026804	2264607291	2402639918	NA	2207643026	NA	2376773161	2341824048	2366675481	NA	2465897907	NA	NA	2194042334	2194258781	2530853791	2204307648	2258417843	NA	2210308516
28S ribosomal protein S33, mitochondrial OS=Homo sapiens GN=MRPS33 PE=1 SV=1	Q9Y291	2417059222	2321701956	2323408189	2229290997	NA	2292175071	NA	2318154682	2461472968	2205736262	2087633471	2434938996	NA	NA	2291860843	2464507193	2329577036	2139819765	2363332186	2392933875	NA
2-oxoisovalerate dehydrogenase subunit alpha, mitochondrial OS=Homo sapiens GN=BCKDHA PE=1 SV=2	P12694	2417217586	2320185276	NA	2296154362	NA	2264612963	NA	2517330276	2437897745	2385528963	NA	2377164192	NA	NA	2320837421	241162429	2335092627	2215300598	2210561297	2368751809	NA
Serine protease HTRA2, mitochondrial OS=Homo sapiens GN=HTRA2 PE=1 SV=2	O43464	2417793679	2357476969	2032235694	2147036591	NA	2242761507	NA	2356171354	2531713527	2362067348	NA	2189166125	NA	NA	232384599	2341459267	2337172944	2230426085	2251443761	2309772225	2186443601
Emerin OS=Homo sapiens GN=EMD PE=1 SV=1	P50402	2417989198	2471487106	1927676553	2500127997	217832459	2298300978	2187891637	2378363582	2164879344	2422885884	2256930125	2341128188	2003457822	1985535482	2108876818	2035796666	2374209077	2346893018	2303093922	2074329481	2412802274
Metaxin-1 OS=Homo sapiens GN=MTX1 PE=1 SV=2	Q13505	241862743	NA	2257922462	2230098953	NA	2109099856	NA	2281801495	2332007744	2282071105	NA	2328420729	NA	NA	2374513374	2392134244	2392384437	NA	NA	2281078884	NA
Protein scribble homolog OS=Homo sapiens GN=SCRIB PE=1 SV=4	Q14160	2418708881	2131121144	NA	NA	NA	2226128013	NA	2361528599	2325307397	2126843598	NA	2180648641	1933280471	191129737	NA	236258532	2496624913	NA	2322141653	2022798387	2112757653
Jupiter microtubule associated homolog 1 OS=Homo sapiens GN=JPT1 PE=1 SV=3	Q9UK76	2418916308	257334836	2197233	1974055994	1763979803	2263651939	2270792857	2452403024	2358148051	2564283354	NA	2395770688	1908068593	2029861813	2655839689	2292122988	2571111579	2026853304	248319168	2540836829	2511291241
NEDD8 OS=Homo sapiens GN=NEDD8 PE=1 SV=1	Q15843	2419107104	2185085683	2301016062	2479406505	2051954491	2352734992	2312421365	2418154682	238649573	2360887256	2221295258	2205944339	2049132155	2187651126	2378507868	2437085361	230294974	2417257667	2339079974	2493156857	2162858753
39S ribosomal protein L43, mitochondrial OS=Homo sapiens GN=MRPL43 PE=1 SV=1	Q8N983	2419565402	2517160855	23151209	2293598743	220852055	NA	NA	2253981032	236568367	2372504608	NA	2325620848	NA	2147467208	2500112364	2349752044	2521911918	NA	2447944699	2316414443	2411061792
LanC-like protein 1 OS=Homo sapiens GN=LANCL1 PE=1 SV=1	O43813	2419649127	2305709945	2247562154	250267258	NA	NA	2153401941	2239120962	2390431052	2322974359	2205549654	2416566835	NA	NA	2239788073	247146713	2264791878	2388545149	2253429199	NA	NA
Small nuclear ribonucleoprotein Sm D2 OS=Homo sapiens GN=SNRPD2 PE=1 SV=1	P62316	2419677033	2437089688	2141977539	2408825332	NA	2270046133	2098498104	238594043	2392419459	2320593053	1966404486	2311224626	2071043756	2157404664	2548809285	2533958102	2318133036	2233306115	2157828196	2138118972	2099283815
Methylmalonate-semialdehyde dehydrogenase [acylating], mitochondrial OS=Homo sapiens GN=ALDH6A1 PE=1 SV=2	Q02252	2419861498	NA	2125096139	24077053	2102437429	NA	NA	2346469882	2302119841	2303910201	NA	2353305199	NA	2121995399	222665871	2408458159	2283404715	2163664994	2194118688	2209769471	2124772709
Nucleoprotein TPR OS=Homo sapiens GN=TPR PE=1 SV=3	P12270	242016227	2217240592	NA	213529201	NA	NA	NA	2299633352	2266856763	2299873021	NA	NA	NA	NA	2288724805	2052245884	2442038466	NA	2175767085	NA	NA
NEDD8-activating enzyme E1 catalytic subunit OS=Homo sapiens GN=UBA3 PE=1 SV=2	Q8TBC4	242016227	NA	NA	2411019915	NA	228362541	2268939418	NA	2499362923	2332391646	NA	2323761226	NA	2400836789	2407223955	2296274419	2504580716	2347784567	NA	2425166391	2305798836
Sorting nexin-2 OS=Homo sapiens GN=SNX2 PE=1 SV=2	O60749	2420186431	2349555771	204704986	2239691586	NA	2290248745	NA	2209590052	2086399773	2333045242	2010512949	2239056068	199228272	1995421594	2376900387	2513743451	2293102502	2209864375	2243326543	2253187249	2089739491
Heterogeneous nuclear ribonucleoproteins C1/C2 OS=Homo sapiens GN=HNRNPC PE=1 SV=4	P07910	2420455472	2475355304	226017574	2516222667	1753328068	2434436658	2114260719	234202607	2551300467	2307237658	2026516681	2613220168	2086156302	2117862155	2635553577	2727410637	2530250436	2400510366	2594576246	2399296569	2128047348
Signal-induced proliferation-associated protein 1 OS=Homo sapiens GN=SIPA1 PE=1 SV=1	Q96FS4	2420557128	2189661977	2131847816	2074768973	2464525483	2212026147	NA	2208334197	2220404473	2420306873	NA	2149827345	2442771003	2371780957	2136180215	NA	2398075748	2136391367	220569278	2195792565	2444792325
Transmembrane emp24 domain-containing protein 1 OS=Homo sapiens GN=TMED1 PE=1 SV=1	Q13445	2420759382	2518736323	NA	2371095337	NA	2420392095	NA	2469483712	NA	247589671	NA	2319272978	NA	NA	245198862	2419719884	2513480631	NA	NA	NA	2462223336
Thioredoxin-dependent peroxide reductase, mitochondrial OS=Homo sapiens GN=PRDX3 PE=1 SV=3	P30048	2420949362	2575826384	2506769793	2434294644	2558475874	2522576914	2334965391	2646816244	2697060298	2611089227	2310294918	2621787275	2255315424	2240293804	2613010783	2866220303	2851158811	2356008101	2611439353	2808357166	2293809637
Transcription initiation factor IIA subunit 2 OS=Homo sapiens GN=GTF2A2 PE=1 SV=1	P52657	2421100838	NA	NA	2476179492	NA	NA	NA	NA	2442020853	NA	NA	2339438181	2455583599	2188527447	244772026	NA	2390712571	NA	2455041893	2428247314	2324141811
Ubiquitin-conjugating enzyme E2 C OS=Homo sapiens GN=UBE2C PE=1 SV=1	O00762	2421167649	2225873331	NA	NA	2313320243	2434660607	NA	NA	2401903141	NA	NA	2457401656	NA	NA	2470917615	2263388802	2493156857	NA	NA	2466853416	NA
Cyclic AMP-dependent transcription factor ATF-1 OS=Homo sapiens GN=ATF1 PE=1 SV=2	P18846	2421167649	2252524829	NA	2305709945	NA	NA	NA	NA	2196719248	2330353735	NA	2218282581	NA	NA	2284667967	NA	2503848377	NA	NA	NA	NA
Glycine cleavage system H protein, mitochondrial OS=Homo sapiens GN=GCSH PE=1 SV=2	P23434	2421167649	2533011795	2319460298	2486445437	2563200829	2397463729	2263712121	2650347492	2510149357	2607292442	2360964047	2255586922	NA	2603110424	2373302289	2523875008	2613801945	2347213695	NA	2625349666	2210268049
DNA polymerase delta subunit 2 OS=Homo sapiens GN=POLD2 PE=1 SV=1	P49005	2421167649	2110440517	NA	NA	NA	NA	NA	NA	NA	NA	NA	2338137149	NA	NA	2205021307	NA	2340105385	NA	2099296911	NA	NA
Transcription initiation factor IIA subunit 1 OS=Homo sapiens GN=GTF2A1 PE=1 SV=1	P52655	2421167649	2146443897	NA	2422702445	2204455378	NA	1996893319	2095806921	NA	2171322589	NA	2121724045	2218604168	2225288978	2067073116	2224725684	229866868	2090158661	2198921286	NA	2331418459
Nuclear transport factor 2 OS=Homo sapiens GN=NUTF2 PE=1 SV=1	P61970	2421167649	2496399005	NA	2639005668	NA	2299626199	2260749267	2289670943	2576445858	2571471974	2238186449	2373969814	2224865484	NA	2633918869	2598175734	273274594	2343805113	2473730256	248089765	23216721
ER membrane protein complex subunit 4 OS=Homo sapiens GN=EMC4 PE=1 SV=2	Q5J8M3	2421167649	NA	2342460858	NA	NA	2388717445	2186339707	236290058	2417949608	2365146065	NA	2315897907	2506907209	2603110424	233568744	NA	NA	NA	2372993471	2272511769	2408357166
Protein THEM6 OS=Homo sapiens GN=THEM6 PE=1 SV=2	Q8WUY1	2421167649	2455959979	NA	NA	NA	2458761417	NA	NA	2539100019	NA	NA	NA	NA	NA	NA	2263388802	2243276271	2312748878	NA	NA	NA
Splicing regulatory glutamine/lysine-rich protein 1 OS=Homo sapiens GN=SREK1 PE=1 SV=1	Q8WXA9	2421167649	2267377081	NA	NA	2285756799	NA	NA	212581681	NA	2252217763	NA	NA	NA	2412421365	2408768777	2480381302	2249416326	NA	2431489721	NA	2442460858
CKLF-like MARVEL transmembrane domain-containing protein 7 OS=Homo sapiens GN=CMTM7 PE=1 SV=1	Q96FZ5	2421167649	NA	NA	NA	NA	NA	NA	NA	NA	2365146065	NA	NA	2455449892	NA	NA	NA	2207912576	NA	NA	2346208329	2314015519
Small membrane A-kinase anchor protein OS=Homo sapiens GN=C2orf88 PE=1 SV=2	Q9BSF0	2421167649	2472006446	NA	NA	NA	2484137076	NA	NA	NA	2225009809	NA	2238137149	NA	NA	2260964047	2369278171	2636041187	NA	2027194506	NA	2292084216
MICOS complex subunit MIC26 OS=Homo sapiens GN=APOO PE=1 SV=1	Q9BUR5	2421167649	NA	NA	NA	NA	NA	NA	2342255492	2439100019	NA	NA	2327445628	NA	NA	NA	NA	NA	NA	NA	NA	NA
L-aminoadipate-semialdehyde dehydrogenase-phosphopantetheinyl transferase OS=Homo sapiens GN=AASDHPPT PE=1 SV=2	Q9NRN7	2421167649	2327949187	NA	218552603	NA	2464206195	NA	221072732	2306401887	2409203324	2050505157	2368563803	NA	NA	2239421666	2391834141	2513801945	2266276484	2171130396	2164097205	NA
Glutathione S-transferase kappa 1 OS=Homo sapiens GN=GSTK1 PE=1 SV=3	Q9Y2Q3	2421206448	2315231289	2157642554	22248136	1823123564	2495011051	2076520786	2482328842	2493138635	2314595728	NA	2475931981	1831440312	1991237848	2464502388	2618117047	2541476422	197980049	239340737	2289250239	2260789407
Cyclin-dependent kinase 9 OS=Homo sapiens GN=CDK9 PE=1 SV=3	P50750	2421416819	2389801147	2191319905	220561454	2233896399	NA	NA	2281504848	2166608403	2349645251	NA	2207851096	218153536	236250168	2211846565	2354892552	2238978089	NA	2240551534	2177639731	2396690458
DAZ-associated protein 1 OS=Homo sapiens GN=DAZAP1 PE=1 SV=1	Q96EP5	2421419427	2448434655	NA	2368728003	2222920158	2330901756	2125749094	2351369742	2307396004	2313278236	2101398516	235454361	2098653462	2201999008	2350708145	2395881112	2514513984	2132146506	2367873541	220199456	2295716538
39S ribosomal protein L23, mitochondrial OS=Homo sapiens GN=MRPL23 PE=1 SV=1	Q16540	2421693445	2558050988	2372979608	235674817	2265010034	2409856896	NA	245016296	2564973968	2478982221	NA	23991146	2173249756	2255276657	2495587883	2514718765	2590392388	2141085718	2478241318	2466419552	2353116484
Sorbitol dehydrogenase OS=Homo sapiens GN=SORD PE=1 SV=4	Q00796	2421706394	2278729372	1977834763	1975676038	1970627196	210680251	NA	2338084127	2406518398	22777288	1899764156	NA	2031967445	2064087105	2359011042	2443307293	2481626818	2156100753	2292439864	2432268292	2450064065
Collagen alpha-2(IV) chain OS=Homo sapiens GN=COL4A2 PE=1 SV=4	P08572	2423000459	233049094	2545144844	2588152789	2288440785	2086109608	2152296071	234428609	2482323471	2461615731	2550130662	2382182652	2438350961	NA	229569861	2185628044	241602135	2272601914	2144652681	2366853416	2691634411
Caprin-1 OS=Homo sapiens GN=CAPRIN1 PE=1 SV=2	Q14444	2423123752	2491128764	2239511536	2209653971	2148220424	2461897834	2130963569	2174711891	2383845916	229522391	NA	2182798781	NA	2229154525	2512421365	2535037969	2540105385	2134091717	2474020304	2286509545	2434660607
Hepatoma-derived growth factor-related protein 2 OS=Homo sapiens GN=HDGFL2 PE=1 SV=1	Q7Z4V5	2423216114	2254988569	NA	232349069	2134658273	2169916675	NA	2077912739	235260939	2008278463	NA	2176420853	NA	2218429876	2250334052	2335727986	2354259403	NA	2275116795	NA	2418404833
ADP/ATP translocase 2 OS=Homo sapiens GN=SLC25A5 PE=1 SV=7	P05141	2423319479	2403285191	2431418459	NA	2428451292	2379406505	2119036158	214863446	2617949608	2204803375	2031123935	2396633399	2493156857	2266128175	2125580381	221742625	2436863237	2186088883	2358737708	NA	2287849649
Chromobox protein homolog 1 OS=Homo sapiens GN=CBX1 PE=1 SV=1	P83916	2423965241	2348940394	NA	2501991866	220762611	NA	NA	2274243449	2184970278	2172218074	NA	NA	2042113596	2042113596	239917249	189868261	2366343334	2107858756	2372993471	NA	2346364922
Src substrate cortactin OS=Homo sapiens GN=CTTN PE=1 SV=2	Q14247	2424174905	2315685274	2088217172	2080640354	2051167769	2431203592	206201061	2505353264	2339314993	2348412839	1973871147	221615842	1976267125	2225950702	2246815513	2370302931	2442485829	2016994627	2246549462	2336937129	2285501799
Heat shock factor-binding protein 1 OS=Homo sapiens GN=HSBP1 PE=1 SV=1	O75506	242437738	2623463764	2237854798	2275864982	2617949608	NA	NA	256935462	2591129997	2565971775	NA	2280747071	2485675888	2738515127	2573471124	2409353276	2620255985	NA	2355961979	2324584973	2617668107
Mitochondrial import inner membrane translocase subunit Tim10 OS=Homo sapiens GN=TIMM10 PE=1 SV=1	P62072	242445925	2376231669	2233975769	NA	NA	2265798967	21075911	228396899	2566025901	2342148307	NA	2264893109	NA	NA	2493889196	2279581602	2421976881	2201801736	2266333916	2717095338	2286269092
Immunoglobulin lambda-1 light chain OS=Homo sapiens PE=1 SV=1	P0DOX8	2425189919	NA	2370051569	2233675825	2296297624	2300733161	2433194578	2317375487	2396964598	236616927	2335755147	242450539	2461806659	1938934775	2551816493	2311315582	2418634782	2400012386	2556759006	2213223901	1761258301
Frataxin, mitochondrial OS=Homo sapiens GN=FXN PE=1 SV=2	Q16595	2425290757	NA	NA	2346220969	NA	2337651226	NA	2347388065	NA	2327809024	NA	2306555911	NA	NA	NA	2306502055	2354697203	2300743816	2346459306	2351577155	2210067285
Prostaglandin G/H synthase 1 OS=Homo sapiens GN=PTGS1 PE=1 SV=2	P23219	2425760692	NA	NA	NA	NA	NA	NA	NA	2566791399	NA	NA	2506265653	NA	2264726564	2331071206	2447946897	2413994048	NA	2344320128	2362320088	NA
[truncated: 1,573 more rows]
