# Supplementary material for: A combination of molecular and clinical parameters provides a new strategy for high-grade serous ovarian cancer patient management
Source: J Transl Med. 2022 Dec 21;20:611. doi: 10.1186/s12967-022-03816-7 (PMC9773449; doi:10.1186/s12967-022-03816-7)
Supplement: Supplementary file 5 — Additional file 5: Table S4. Parallel reaction monitoring quantitative results. [file 12967_2022_3816_MOESM5_ESM.xlsx]

## Sheet: Sheet1
Supplementary Table 4. Parallel Reaction Monitoring Quantitative Results
File Name	Patient Code	Condition	Protein Name	Peptide Sequence	Precursor Mz	Precursor Charge	Total Area	Fragment Ion	Isotope Label Type	Area
190201_S_MLAS_91_01_Less6m.raw	91	Less6m	sp|P23526|SAHH_HUMAN	VADIGLAAWGR	564.812	2	3309963	y8	light	500391
190201_S_MLAS_02_01_More6m.raw	2	More6m	sp|P23526|SAHH_HUMAN	VADIGLAAWGR	564.812	2	8810305	y8	light	1322728
190201_S_MLAS_03_01_NoRec.raw	3	NoRec	sp|P23526|SAHH_HUMAN	VADIGLAAWGR	564.812	2	8808956	y8	light	1254154
190201_S_MLAS_04_01_Less6m.raw	4	Less6m	sp|P23526|SAHH_HUMAN	VADIGLAAWGR	564.812	2	5766665	y8	light	853800
190201_S_MLAS_05_01_More6m.raw	5	More6m	sp|P23526|SAHH_HUMAN	VADIGLAAWGR	564.812	2	2795534	y8	light	413956
190201_S_MLAS_06_01_NoRec.raw	6	NoRec	sp|P23526|SAHH_HUMAN	VADIGLAAWGR	564.812	2	4282256	y8	light	633671
190201_S_MLAS_07_01_Less6m.raw	7	Less6m	sp|P23526|SAHH_HUMAN	VADIGLAAWGR	564.812	2	21058856	y8	light	3255197
190201_S_MLAS_08_01_More6m.raw	8	More6m	sp|P23526|SAHH_HUMAN	VADIGLAAWGR	564.812	2	38779400	y8	light	5693866
190201_S_MLAS_09_01_NoRec.raw	9	NoRec	sp|P23526|SAHH_HUMAN	VADIGLAAWGR	564.812	2	8724570	y8	light	1327446
190201_S_MLAS_10_01_Less6m.raw	10	Less6m	sp|P23526|SAHH_HUMAN	VADIGLAAWGR	564.812	2	3275190	y8	light	483711
190201_S_MLAS_11_01_More6m.raw	11	More6m	sp|P23526|SAHH_HUMAN	VADIGLAAWGR	564.812	2	10033654	y8	light	1484291
190201_S_MLAS_12_01_NoRec.raw	12	NoRec	sp|P23526|SAHH_HUMAN	VADIGLAAWGR	564.812	2	10018836	y8	light	1471517
190201_S_MLAS_13_01_Less6m.raw	13	Less6m	sp|P23526|SAHH_HUMAN	VADIGLAAWGR	564.812	2	10543200	y8	light	1540516
190201_S_MLAS_14_01_More6m.raw	14	More6m	sp|P23526|SAHH_HUMAN	VADIGLAAWGR	564.812	2	63053396	y8	light	9774801
190201_S_MLAS_15_01_NoRec.raw	15	NoRec	sp|P23526|SAHH_HUMAN	VADIGLAAWGR	564.812	2	8152663	y8	light	1248040
190201_S_MLAS_93_02_Less6m.raw	93	Less6m	sp|P23526|SAHH_HUMAN	VADIGLAAWGR	564.812	2	5086424	y8	light	773342
190201_S_MLAS_17_02_More6m.raw	17	More6m	sp|P23526|SAHH_HUMAN	VADIGLAAWGR	564.812	2	7037829	y8	light	1063149
190201_S_MLAS_18_02_NoRec.raw	18	NoRec	sp|P23526|SAHH_HUMAN	VADIGLAAWGR	564.812	2	2260936	y8	light	329159
190201_S_MLAS_19_02_Less6m.raw	19	Less6m	sp|P23526|SAHH_HUMAN	VADIGLAAWGR	564.812	2	24411138	y8	light	3726262
190201_S_MLAS_20_02_More6m.raw	20	More6m	sp|P23526|SAHH_HUMAN	VADIGLAAWGR	564.812	2	9262063	y8	light	1370997
190201_S_MLAS_21_02__NoRec.raw	21	NoRec	sp|P23526|SAHH_HUMAN	VADIGLAAWGR	564.812	2	1307653	y8	light	198539
190201_S_MLAS_22_02_Less6m.raw	22	NoRec	sp|P23526|SAHH_HUMAN	VADIGLAAWGR	564.812	2	12533201	y8	light	1805395
190201_S_MLAS_23_02_More6m.raw	23	NoRec	sp|P23526|SAHH_HUMAN	VADIGLAAWGR	564.812	2	11236693	y8	light	1632332
190201_S_MLAS_24_02_NoRec.raw	24	NoRec	sp|P23526|SAHH_HUMAN	VADIGLAAWGR	564.812	2	804203	y8	light	112963
190201_S_MLAS_26_02_More6m.raw	26	NoRec	sp|P23526|SAHH_HUMAN	VADIGLAAWGR	564.812	2	2317467	y8	light	338306
190201_S_MLAS_27_02_NoRec.raw	27	NoRec	sp|P23526|SAHH_HUMAN	VADIGLAAWGR	564.812	2	16858108	y8	light	2454792
190201_S_MLAS_28_02_Less6m.raw	28	NoRec	sp|P23526|SAHH_HUMAN	VADIGLAAWGR	564.812	2	10819080	y8	light	1608136
190201_S_MLAS_30_02_NoRec.raw	30	NoRec	sp|P23526|SAHH_HUMAN	VADIGLAAWGR	564.812	2	16965642	y8	light	2551074
190201_S_MLAS_31_02_Less6m.raw	31	NoRec	sp|P23526|SAHH_HUMAN	VADIGLAAWGR	564.812	2	106191	y8	light	15235
190201_S_MLAS_32_02_More6m.raw	32	NoRec	sp|P23526|SAHH_HUMAN	VADIGLAAWGR	564.812	2	579864	y8	light	86702
190201_S_MLAS_34_02_Less6m.raw	34	NoRec	sp|P23526|SAHH_HUMAN	VADIGLAAWGR	564.812	2	1705826	y8	light	254215
190201_S_MLAS_35_01_More6m.raw	35	NoRec	sp|P23526|SAHH_HUMAN	VADIGLAAWGR	564.812	2	4361491	y8	light	640942
190201_S_MLAS_36_02__NoRec.raw	36	NoRec	sp|P23526|SAHH_HUMAN	VADIGLAAWGR	564.812	2	3023095	y8	light	437223
190201_S_MLAS_37_02_Less6m.raw	37	NoRec	sp|P23526|SAHH_HUMAN	VADIGLAAWGR	564.812	2	6435748	y8	light	944501
190201_S_MLAS_38_02_More6m.raw	38	NoRec	sp|P23526|SAHH_HUMAN	VADIGLAAWGR	564.812	2	2685323	y8	light	385953
190201_S_MLAS_40_02_Less6m.raw	40	NoRec	sp|P23526|SAHH_HUMAN	VADIGLAAWGR	564.812	2	4098929	y8	light	602229
190201_S_MLAS_103_01_More6m.raw	103	NoRec	sp|P23526|SAHH_HUMAN	VADIGLAAWGR	564.812	2	3116703	y8	light	448848
190201_S_MLAS_42_02__NoRec.raw	42	NoRec	sp|P23526|SAHH_HUMAN	VADIGLAAWGR	564.812	2	7316217	y8	light	1087630
190201_S_MLAS_43_02_Less6m.raw	43	NoRec	sp|P23526|SAHH_HUMAN	VADIGLAAWGR	564.812	2	2812586	y8	light	414940
190201_S_MLAS_44_02_More6m.raw	44	NoRec	sp|P23526|SAHH_HUMAN	VADIGLAAWGR	564.812	2	18620440	y8	light	2750420
190201_S_MLAS_45_02__NoRec.raw	45	NoRec	sp|P23526|SAHH_HUMAN	VADIGLAAWGR	564.812	2	7000939	y8	light	1063371
190201_S_MLAS_95_01_More6m.raw	95	NoRec	sp|P23526|SAHH_HUMAN	VADIGLAAWGR	564.812	2	13419122	y8	light	1991239
190201_S_MLAS_48_01__NoRec.raw	48	NoRec	sp|P23526|SAHH_HUMAN	VADIGLAAWGR	564.812	2	11706422	y8	light	1703002
190201_S_MLAS_49_01_Less6m.raw	49	NoRec	sp|P23526|SAHH_HUMAN	VADIGLAAWGR	564.812	2	12128897	y8	light	1866200
190201_S_MLAS_52_01_Less6m.raw	52	NoRec	sp|P23526|SAHH_HUMAN	VADIGLAAWGR	564.812	2	16919284	y8	light	2497412
190201_S_MLAS_53_01_More6m.raw	53	NoRec	sp|P23526|SAHH_HUMAN	VADIGLAAWGR	564.812	2	480586	y8	light	70902
190201_S_MLAS_54_01__NoRec.raw	54	NoRec	sp|P23526|SAHH_HUMAN	VADIGLAAWGR	564.812	2	12366274	y8	light	1891030
190201_S_MLAS_56_01_More6m.raw	56	NoRec	sp|P23526|SAHH_HUMAN	VADIGLAAWGR	564.812	2	3684816	y8	light	529878
190201_S_MLAS_57_01__NoRec.raw	57	NoRec	sp|P23526|SAHH_HUMAN	VADIGLAAWGR	564.812	2	15731119	y8	light	2348936
190201_S_MLAS_58_01_Less6m.raw	58	NoRec	sp|P23526|SAHH_HUMAN	VADIGLAAWGR	564.812	2	2693985	y8	light	400878
190201_S_MLAS_59_01_More6m.raw	59	NoRec	sp|P23526|SAHH_HUMAN	VADIGLAAWGR	564.812	2	1908381	y8	light	336932
190201_S_MLAS_61_02_Less6m.raw	61	NoRec	sp|P23526|SAHH_HUMAN	VADIGLAAWGR	564.812	2	7491492	y8	light	1095676
190201_S_MLAS_62_02_More6m.raw	62	NoRec	sp|P23526|SAHH_HUMAN	VADIGLAAWGR	564.812	2	5363820	y8	light	788907
190201_S_MLAS_63_02_NoRec.raw	63	NoRec	sp|P23526|SAHH_HUMAN	VADIGLAAWGR	564.812	2	11240273	y8	light	1749085
190201_S_MLAS_64_02_Less6m.raw	64	NoRec	sp|P23526|SAHH_HUMAN	VADIGLAAWGR	564.812	2	14273247	y8	light	2128450
190201_S_MLAS_67_01_Less6m.raw	67	NoRec	sp|P23526|SAHH_HUMAN	VADIGLAAWGR	564.812	2	1598274	y8	light	236531
190201_S_MLAS_68_01_More6m.raw	68	NoRec	sp|P23526|SAHH_HUMAN	VADIGLAAWGR	564.812	2	3491082	y8	light	506974
190201_S_MLAS_96_01_More6m.raw	96	NoRec	sp|P23526|SAHH_HUMAN	VADIGLAAWGR	564.812	2	4424164	y8	light	629961
190201_S_MLAS_94_01_Less6m.raw	94	NoRec	sp|P23526|SAHH_HUMAN	VADIGLAAWGR	564.812	2	2458341	y8	light	356381
190201_S_MLAS_104_01_More6m.raw	104	NoRec	sp|P23526|SAHH_HUMAN	VADIGLAAWGR	564.812	2	456380	y8	light	64747
190201_S_MLAS_73_01_Less6m.raw	73	NoRec	sp|P23526|SAHH_HUMAN	VADIGLAAWGR	564.812	2	10404035	y8	light	1538460
190201_S_MLAS_74_01_More6m.raw	74	NoRec	sp|P23526|SAHH_HUMAN	VADIGLAAWGR	564.812	2	13573246	y8	light	1995156
190201_S_MLAS_75_01_NoRec.raw	75	NoRec	sp|P23526|SAHH_HUMAN	VADIGLAAWGR	564.812	2	11021806	y8	light	1614571
190201_S_MLAS_77_01_More6m.raw	77	NoRec	sp|P23526|SAHH_HUMAN	VADIGLAAWGR	564.812	2	9738719	y8	light	1397323
190201_S_MLAS_78_01_NoRec.raw	78	NoRec	sp|P23526|SAHH_HUMAN	VADIGLAAWGR	564.812	2	12237997	y8	light	1833098
190201_S_MLAS_79_01_Less6m.raw	79	NoRec	sp|P23526|SAHH_HUMAN	VADIGLAAWGR	564.812	2	53854496	y8	light	8240764
190201_S_MLAS_80_01_More6m.raw	80	NoRec	sp|P23526|SAHH_HUMAN	VADIGLAAWGR	564.812	2	9494569	y8	light	1351860
190201_S_MLAS_81_01_NoRec.raw	81	NoRec	sp|P23526|SAHH_HUMAN	VADIGLAAWGR	564.812	2	25985510	y8	light	3809585
190201_S_MLAS_101_01_More6m.raw	101	NoRec	sp|P23526|SAHH_HUMAN	VADIGLAAWGR	564.812	2	3602300	y8	light	521292
190201_S_MLAS_84_01_NoRec.raw	84	NoRec	sp|P23526|SAHH_HUMAN	VADIGLAAWGR	564.812	2	17479272	y8	light	2624040
190201_S_MLAS_85_01_Less6m.raw	85	NoRec	sp|P23526|SAHH_HUMAN	VADIGLAAWGR	564.812	2	5561270	y8	light	852379
190201_S_MLAS_86_01_More6m.raw	86	NoRec	sp|P23526|SAHH_HUMAN	VADIGLAAWGR	564.812	2	8411098	y8	light	1218436
190201_S_MLAS_87_01_NoRec.raw	87	NoRec	sp|P23526|SAHH_HUMAN	VADIGLAAWGR	564.812	2	6145543	y8	light	886762
190201_S_MLAS_88_01_Less6m.raw	88	NoRec	sp|P23526|SAHH_HUMAN	VADIGLAAWGR	564.812	2	16196934	y8	light	2438510
190201_S_MLAS_89_01_More6m.raw	89	NoRec	sp|P23526|SAHH_HUMAN	VADIGLAAWGR	564.812	2	16297601	y8	light	2485114
190201_S_MLAS_90_01_NoRec.raw	90	NoRec	sp|P23526|SAHH_HUMAN	VADIGLAAWGR	564.812	2	15076133	y8	light	2246876
190201_S_MLAS_92_01_More6m.raw	92	NoRec	sp|P23526|SAHH_HUMAN	VADIGLAAWGR	564.812	2	5595446	y8	light	812147
190201_S_MLAS_100_02_Less6m.raw	100	NoRec	sp|P23526|SAHH_HUMAN	VADIGLAAWGR	564.812	2	1630395	y8	light	239335
190201_S_MLAS_105_02_Less6m.raw	105	NoRec	sp|P23526|SAHH_HUMAN	VADIGLAAWGR	564.812	2	3198647	y8	light	475764
190201_S_MLAS_70_02_Less6m.raw	70	NoRec	sp|P23526|SAHH_HUMAN	VADIGLAAWGR	564.812	2	769288	y8	light	113488
190201_S_MLAS_91_01_Less6m.raw	91	NoRec	sp|P23526|SAHH_HUMAN	VADIGLAAWGR	564.812	2	3309963	y7	light	2356980
190201_S_MLAS_02_01_More6m.raw	2	NoRec	sp|P23526|SAHH_HUMAN	VADIGLAAWGR	564.812	2	8810305	y7	light	6277937
190201_S_MLAS_03_01_NoRec.raw	3	NoRec	sp|P23526|SAHH_HUMAN	VADIGLAAWGR	564.812	2	8808956	y7	light	6101836
190201_S_MLAS_04_01_Less6m.raw	4	NoRec	sp|P23526|SAHH_HUMAN	VADIGLAAWGR	564.812	2	5766665	y7	light	4086498
190201_S_MLAS_05_01_More6m.raw	5	NoRec	sp|P23526|SAHH_HUMAN	VADIGLAAWGR	564.812	2	2795534	y7	light	1991680
190201_S_MLAS_06_01_NoRec.raw	6	NoRec	sp|P23526|SAHH_HUMAN	VADIGLAAWGR	564.812	2	4282256	y7	light	3038704
190201_S_MLAS_07_01_Less6m.raw	7	NoRec	sp|P23526|SAHH_HUMAN	VADIGLAAWGR	564.812	2	21058856	y7	light	14833650
190201_S_MLAS_08_01_More6m.raw	8	NoRec	sp|P23526|SAHH_HUMAN	VADIGLAAWGR	564.812	2	38779400	y7	light	27541818
190201_S_MLAS_09_01_NoRec.raw	9	NoRec	sp|P23526|SAHH_HUMAN	VADIGLAAWGR	564.812	2	8724570	y7	light	6184215
190201_S_MLAS_10_01_Less6m.raw	10	NoRec	sp|P23526|SAHH_HUMAN	VADIGLAAWGR	564.812	2	3275190	y7	light	2327393
190201_S_MLAS_11_01_More6m.raw	11	NoRec	sp|P23526|SAHH_HUMAN	VADIGLAAWGR	564.812	2	10033654	y7	light	7140010
190201_S_MLAS_12_01_NoRec.raw	12	NoRec	sp|P23526|SAHH_HUMAN	VADIGLAAWGR	564.812	2	10018836	y7	light	7164578
190201_S_MLAS_13_01_Less6m.raw	13	NoRec	sp|P23526|SAHH_HUMAN	VADIGLAAWGR	564.812	2	10543200	y7	light	7491094
190201_S_MLAS_14_01_More6m.raw	14	NoRec	sp|P23526|SAHH_HUMAN	VADIGLAAWGR	564.812	2	63053396	y7	light	44549260
190201_S_MLAS_15_01_NoRec.raw	15	NoRec	sp|P23526|SAHH_HUMAN	VADIGLAAWGR	564.812	2	8152663	y7	light	5777467
190201_S_MLAS_93_02_Less6m.raw	93	NoRec	sp|P23526|SAHH_HUMAN	VADIGLAAWGR	564.812	2	5086424	y7	light	3589035
190201_S_MLAS_17_02_More6m.raw	17	NoRec	sp|P23526|SAHH_HUMAN	VADIGLAAWGR	564.812	2	7037829	y7	light	4917940
190201_S_MLAS_18_02_NoRec.raw	18	NoRec	sp|P23526|SAHH_HUMAN	VADIGLAAWGR	564.812	2	2260936	y7	light	1594383
190201_S_MLAS_19_02_Less6m.raw	19	NoRec	sp|P23526|SAHH_HUMAN	VADIGLAAWGR	564.812	2	24411138	y7	light	17289220
190201_S_MLAS_20_02_More6m.raw	20	NoRec	sp|P23526|SAHH_HUMAN	VADIGLAAWGR	564.812	2	9262063	y7	light	6572834
190201_S_MLAS_21_02__NoRec.raw	21	NoRec	sp|P23526|SAHH_HUMAN	VADIGLAAWGR	564.812	2	1307653	y7	light	927965
190201_S_MLAS_22_02_Less6m.raw	22	NoRec	sp|P23526|SAHH_HUMAN	VADIGLAAWGR	564.812	2	12533201	y7	light	8898880
190201_S_MLAS_23_02_More6m.raw	23	NoRec	sp|P23526|SAHH_HUMAN	VADIGLAAWGR	564.812	2	11236693	y7	light	7882274
190201_S_MLAS_24_02_NoRec.raw	24	NoRec	sp|P23526|SAHH_HUMAN	VADIGLAAWGR	564.812	2	804203	y7	light	585194
190201_S_MLAS_26_02_More6m.raw	26	NoRec	sp|P23526|SAHH_HUMAN	VADIGLAAWGR	564.812	2	2317467	y7	light	1639785
190201_S_MLAS_27_02_NoRec.raw	27	NoRec	sp|P23526|SAHH_HUMAN	VADIGLAAWGR	564.812	2	16858108	y7	light	12036118
190201_S_MLAS_28_02_Less6m.raw	28	NoRec	sp|P23526|SAHH_HUMAN	VADIGLAAWGR	564.812	2	10819080	y7	light	7662869
190201_S_MLAS_30_02_NoRec.raw	30	NoRec	sp|P23526|SAHH_HUMAN	VADIGLAAWGR	564.812	2	16965642	y7	light	11943453
190201_S_MLAS_31_02_Less6m.raw	31	NoRec	sp|P23526|SAHH_HUMAN	VADIGLAAWGR	564.812	2	106191	y7	light	81879
190201_S_MLAS_32_02_More6m.raw	32	NoRec	sp|P23526|SAHH_HUMAN	VADIGLAAWGR	564.812	2	579864	y7	light	422038
190201_S_MLAS_34_02_Less6m.raw	34	NoRec	sp|P23526|SAHH_HUMAN	VADIGLAAWGR	564.812	2	1705826	y7	light	1224994
190201_S_MLAS_35_01_More6m.raw	35	NoRec	sp|P23526|SAHH_HUMAN	VADIGLAAWGR	564.812	2	4361491	y7	light	3089037
190201_S_MLAS_36_02__NoRec.raw	36	NoRec	sp|P23526|SAHH_HUMAN	VADIGLAAWGR	564.812	2	3023095	y7	light	2174834
190201_S_MLAS_37_02_Less6m.raw	37	NoRec	sp|P23526|SAHH_HUMAN	VADIGLAAWGR	564.812	2	6435748	y7	light	4517822
190201_S_MLAS_38_02_More6m.raw	38	NoRec	sp|P23526|SAHH_HUMAN	VADIGLAAWGR	564.812	2	2685323	y7	light	1927603
190201_S_MLAS_40_02_Less6m.raw	40	NoRec	sp|P23526|SAHH_HUMAN	VADIGLAAWGR	564.812	2	4098929	y7	light	2892468
190201_S_MLAS_103_01_More6m.raw	103	NoRec	sp|P23526|SAHH_HUMAN	VADIGLAAWGR	564.812	2	3116703	y7	light	2212535
190201_S_MLAS_42_02__NoRec.raw	42	NoRec	sp|P23526|SAHH_HUMAN	VADIGLAAWGR	564.812	2	7316217	y7	light	5211152
190201_S_MLAS_43_02_Less6m.raw	43	NoRec	sp|P23526|SAHH_HUMAN	VADIGLAAWGR	564.812	2	2812586	y7	light	2009420
190201_S_MLAS_44_02_More6m.raw	44	NoRec	sp|P23526|SAHH_HUMAN	VADIGLAAWGR	564.812	2	18620440	y7	light	13046089
190201_S_MLAS_45_02__NoRec.raw	45	NoRec	sp|P23526|SAHH_HUMAN	VADIGLAAWGR	564.812	2	7000939	y7	light	4940351
190201_S_MLAS_95_01_More6m.raw	95	NoRec	sp|P23526|SAHH_HUMAN	VADIGLAAWGR	564.812	2	13419122	y7	light	9511768
190201_S_MLAS_48_01__NoRec.raw	48	NoRec	sp|P23526|SAHH_HUMAN	VADIGLAAWGR	564.812	2	11706422	y7	light	8368749
190201_S_MLAS_49_01_Less6m.raw	49	NoRec	sp|P23526|SAHH_HUMAN	VADIGLAAWGR	564.812	2	12128897	y7	light	8599249
190201_S_MLAS_52_01_Less6m.raw	52	NoRec	sp|P23526|SAHH_HUMAN	VADIGLAAWGR	564.812	2	16919284	y7	light	12085944
190201_S_MLAS_53_01_More6m.raw	53	NoRec	sp|P23526|SAHH_HUMAN	VADIGLAAWGR	564.812	2	480586	y7	light	347974
190201_S_MLAS_54_01__NoRec.raw	54	NoRec	sp|P23526|SAHH_HUMAN	VADIGLAAWGR	564.812	2	12366274	y7	light	8833492
190201_S_MLAS_56_01_More6m.raw	56	NoRec	sp|P23526|SAHH_HUMAN	VADIGLAAWGR	564.812	2	3684816	y7	light	2634022
190201_S_MLAS_57_01__NoRec.raw	57	NoRec	sp|P23526|SAHH_HUMAN	VADIGLAAWGR	564.812	2	15731119	y7	light	11212860
190201_S_MLAS_58_01_Less6m.raw	58	NoRec	sp|P23526|SAHH_HUMAN	VADIGLAAWGR	564.812	2	2693985	y7	light	1931250
190201_S_MLAS_59_01_More6m.raw	59	NoRec	sp|P23526|SAHH_HUMAN	VADIGLAAWGR	564.812	2	1908381	y7	light	1336585
190201_S_MLAS_61_02_Less6m.raw	61	NoRec	sp|P23526|SAHH_HUMAN	VADIGLAAWGR	564.812	2	7491492	y7	light	5336590
190201_S_MLAS_62_02_More6m.raw	62	NoRec	sp|P23526|SAHH_HUMAN	VADIGLAAWGR	564.812	2	5363820	y7	light	3809562
190201_S_MLAS_63_02_NoRec.raw	63	NoRec	sp|P23526|SAHH_HUMAN	VADIGLAAWGR	564.812	2	11240273	y7	light	7880835
190201_S_MLAS_64_02_Less6m.raw	64	NoRec	sp|P23526|SAHH_HUMAN	VADIGLAAWGR	564.812	2	14273247	y7	light	10205438
190201_S_MLAS_67_01_Less6m.raw	67	NoRec	sp|P23526|SAHH_HUMAN	VADIGLAAWGR	564.812	2	1598274	y7	light	1148512
190201_S_MLAS_68_01_More6m.raw	68	NoRec	sp|P23526|SAHH_HUMAN	VADIGLAAWGR	564.812	2	3491082	y7	light	2478923
190201_S_MLAS_96_01_More6m.raw	96	NoRec	sp|P23526|SAHH_HUMAN	VADIGLAAWGR	564.812	2	4424164	y7	light	3092411
190201_S_MLAS_94_01_Less6m.raw	94	NoRec	sp|P23526|SAHH_HUMAN	VADIGLAAWGR	564.812	2	2458341	y7	light	1696962
190201_S_MLAS_104_01_More6m.raw	104	NoRec	sp|P23526|SAHH_HUMAN	VADIGLAAWGR	564.812	2	456380	y7	light	333213
190201_S_MLAS_73_01_Less6m.raw	73	NoRec	sp|P23526|SAHH_HUMAN	VADIGLAAWGR	564.812	2	10404035	y7	light	7406619
190201_S_MLAS_74_01_More6m.raw	74	NoRec	sp|P23526|SAHH_HUMAN	VADIGLAAWGR	564.812	2	13573246	y7	light	9656005
190201_S_MLAS_75_01_NoRec.raw	75	NoRec	sp|P23526|SAHH_HUMAN	VADIGLAAWGR	564.812	2	11021806	y7	light	7933001
190201_S_MLAS_77_01_More6m.raw	77	NoRec	sp|P23526|SAHH_HUMAN	VADIGLAAWGR	564.812	2	9738719	y7	light	6905546
190201_S_MLAS_78_01_NoRec.raw	78	NoRec	sp|P23526|SAHH_HUMAN	VADIGLAAWGR	564.812	2	12237997	y7	light	8521621
190201_S_MLAS_79_01_Less6m.raw	79	NoRec	sp|P23526|SAHH_HUMAN	VADIGLAAWGR	564.812	2	53854496	y7	light	37930232
190201_S_MLAS_80_01_More6m.raw	80	NoRec	sp|P23526|SAHH_HUMAN	VADIGLAAWGR	564.812	2	9494569	y7	light	6719827
190201_S_MLAS_81_01_NoRec.raw	81	NoRec	sp|P23526|SAHH_HUMAN	VADIGLAAWGR	564.812	2	25985510	y7	light	18474322
190201_S_MLAS_101_01_More6m.raw	101	NoRec	sp|P23526|SAHH_HUMAN	VADIGLAAWGR	564.812	2	3602300	y7	light	2556537
190201_S_MLAS_84_01_NoRec.raw	84	NoRec	sp|P23526|SAHH_HUMAN	VADIGLAAWGR	564.812	2	17479272	y7	light	12351799
190201_S_MLAS_85_01_Less6m.raw	85	NoRec	sp|P23526|SAHH_HUMAN	VADIGLAAWGR	564.812	2	5561270	y7	light	3920100
190201_S_MLAS_86_01_More6m.raw	86	NoRec	sp|P23526|SAHH_HUMAN	VADIGLAAWGR	564.812	2	8411098	y7	light	6012106
190201_S_MLAS_87_01_NoRec.raw	87	NoRec	sp|P23526|SAHH_HUMAN	VADIGLAAWGR	564.812	2	6145543	y7	light	4393995
190201_S_MLAS_88_01_Less6m.raw	88	NoRec	sp|P23526|SAHH_HUMAN	VADIGLAAWGR	564.812	2	16196934	y7	light	11439240
190201_S_MLAS_89_01_More6m.raw	89	NoRec	sp|P23526|SAHH_HUMAN	VADIGLAAWGR	564.812	2	16297601	y7	light	11526122
190201_S_MLAS_90_01_NoRec.raw	90	NoRec	sp|P23526|SAHH_HUMAN	VADIGLAAWGR	564.812	2	15076133	y7	light	10548325
190201_S_MLAS_92_01_More6m.raw	92	NoRec	sp|P23526|SAHH_HUMAN	VADIGLAAWGR	564.812	2	5595446	y7	light	3977850
190201_S_MLAS_100_02_Less6m.raw	100	NoRec	sp|P23526|SAHH_HUMAN	VADIGLAAWGR	564.812	2	1630395	y7	light	1167425
190201_S_MLAS_105_02_Less6m.raw	105	NoRec	sp|P23526|SAHH_HUMAN	VADIGLAAWGR	564.812	2	3198647	y7	light	2258094
190201_S_MLAS_70_02_Less6m.raw	70	NoRec	sp|P23526|SAHH_HUMAN	VADIGLAAWGR	564.812	2	769288	y7	light	552656
190201_S_MLAS_91_01_Less6m.raw	91	NoRec	sp|P23526|SAHH_HUMAN	VADIGLAAWGR	564.812	2	3309963	y4	light	382899
190201_S_MLAS_02_01_More6m.raw	2	NoRec	sp|P23526|SAHH_HUMAN	VADIGLAAWGR	564.812	2	8810305	y4	light	976785
190201_S_MLAS_03_01_NoRec.raw	3	NoRec	sp|P23526|SAHH_HUMAN	VADIGLAAWGR	564.812	2	8808956	y4	light	1075946
190201_S_MLAS_04_01_Less6m.raw	4	NoRec	sp|P23526|SAHH_HUMAN	VADIGLAAWGR	564.812	2	5766665	y4	light	673534
190201_S_MLAS_05_01_More6m.raw	5	NoRec	sp|P23526|SAHH_HUMAN	VADIGLAAWGR	564.812	2	2795534	y4	light	323089
190201_S_MLAS_06_01_NoRec.raw	6	NoRec	sp|P23526|SAHH_HUMAN	VADIGLAAWGR	564.812	2	4282256	y4	light	478457
190201_S_MLAS_07_01_Less6m.raw	7	NoRec	sp|P23526|SAHH_HUMAN	VADIGLAAWGR	564.812	2	21058856	y4	light	2498762
190201_S_MLAS_08_01_More6m.raw	8	NoRec	sp|P23526|SAHH_HUMAN	VADIGLAAWGR	564.812	2	38779400	y4	light	4499179
190201_S_MLAS_09_01_NoRec.raw	9	NoRec	sp|P23526|SAHH_HUMAN	VADIGLAAWGR	564.812	2	8724570	y4	light	1011793
190201_S_MLAS_10_01_Less6m.raw	10	NoRec	sp|P23526|SAHH_HUMAN	VADIGLAAWGR	564.812	2	3275190	y4	light	377857
190201_S_MLAS_11_01_More6m.raw	11	NoRec	sp|P23526|SAHH_HUMAN	VADIGLAAWGR	564.812	2	10033654	y4	light	1141245
190201_S_MLAS_12_01_NoRec.raw	12	NoRec	sp|P23526|SAHH_HUMAN	VADIGLAAWGR	564.812	2	10018836	y4	light	1155282
190201_S_MLAS_13_01_Less6m.raw	13	NoRec	sp|P23526|SAHH_HUMAN	VADIGLAAWGR	564.812	2	10543200	y4	light	1215610
190201_S_MLAS_14_01_More6m.raw	14	NoRec	sp|P23526|SAHH_HUMAN	VADIGLAAWGR	564.812	2	63053396	y4	light	7260853
190201_S_MLAS_15_01_NoRec.raw	15	NoRec	sp|P23526|SAHH_HUMAN	VADIGLAAWGR	564.812	2	8152663	y4	light	922622
190201_S_MLAS_93_02_Less6m.raw	93	NoRec	sp|P23526|SAHH_HUMAN	VADIGLAAWGR	564.812	2	5086424	y4	light	593843
190201_S_MLAS_17_02_More6m.raw	17	NoRec	sp|P23526|SAHH_HUMAN	VADIGLAAWGR	564.812	2	7037829	y4	light	858055
190201_S_MLAS_18_02_NoRec.raw	18	NoRec	sp|P23526|SAHH_HUMAN	VADIGLAAWGR	564.812	2	2260936	y4	light	271121
190201_S_MLAS_19_02_Less6m.raw	19	NoRec	sp|P23526|SAHH_HUMAN	VADIGLAAWGR	564.812	2	24411138	y4	light	2859432
190201_S_MLAS_20_02_More6m.raw	20	NoRec	sp|P23526|SAHH_HUMAN	VADIGLAAWGR	564.812	2	9262063	y4	light	1073310
190201_S_MLAS_21_02__NoRec.raw	21	NoRec	sp|P23526|SAHH_HUMAN	VADIGLAAWGR	564.812	2	1307653	y4	light	147351
190201_S_MLAS_22_02_Less6m.raw	22	NoRec	sp|P23526|SAHH_HUMAN	VADIGLAAWGR	564.812	2	12533201	y4	light	1444827
190201_S_MLAS_23_02_More6m.raw	23	NoRec	sp|P23526|SAHH_HUMAN	VADIGLAAWGR	564.812	2	11236693	y4	light	1328861
190201_S_MLAS_24_02_NoRec.raw	24	NoRec	sp|P23526|SAHH_HUMAN	VADIGLAAWGR	564.812	2	804203	y4	light	85681
190201_S_MLAS_26_02_More6m.raw	26	NoRec	sp|P23526|SAHH_HUMAN	VADIGLAAWGR	564.812	2	2317467	y4	light	261311
190201_S_MLAS_27_02_NoRec.raw	27	NoRec	sp|P23526|SAHH_HUMAN	VADIGLAAWGR	564.812	2	16858108	y4	light	1905404
190201_S_MLAS_28_02_Less6m.raw	28	NoRec	sp|P23526|SAHH_HUMAN	VADIGLAAWGR	564.812	2	10819080	y4	light	1257898
190201_S_MLAS_30_02_NoRec.raw	30	NoRec	sp|P23526|SAHH_HUMAN	VADIGLAAWGR	564.812	2	16965642	y4	light	1950695
190201_S_MLAS_31_02_Less6m.raw	31	NoRec	sp|P23526|SAHH_HUMAN	VADIGLAAWGR	564.812	2	106191	y4	light	9076
190201_S_MLAS_32_02_More6m.raw	32	NoRec	sp|P23526|SAHH_HUMAN	VADIGLAAWGR	564.812	2	579864	y4	light	63037
190201_S_MLAS_34_02_Less6m.raw	34	NoRec	sp|P23526|SAHH_HUMAN	VADIGLAAWGR	564.812	2	1705826	y4	light	181264
190201_S_MLAS_35_01_More6m.raw	35	NoRec	sp|P23526|SAHH_HUMAN	VADIGLAAWGR	564.812	2	4361491	y4	light	484395
190201_S_MLAS_36_02__NoRec.raw	36	NoRec	sp|P23526|SAHH_HUMAN	VADIGLAAWGR	564.812	2	3023095	y4	light	334089
190201_S_MLAS_37_02_Less6m.raw	37	NoRec	sp|P23526|SAHH_HUMAN	VADIGLAAWGR	564.812	2	6435748	y4	light	740348
190201_S_MLAS_38_02_More6m.raw	38	NoRec	sp|P23526|SAHH_HUMAN	VADIGLAAWGR	564.812	2	2685323	y4	light	305569
190201_S_MLAS_40_02_Less6m.raw	40	NoRec	sp|P23526|SAHH_HUMAN	VADIGLAAWGR	564.812	2	4098929	y4	light	469483
190201_S_MLAS_103_01_More6m.raw	103	NoRec	sp|P23526|SAHH_HUMAN	VADIGLAAWGR	564.812	2	3116703	y4	light	362222
190201_S_MLAS_42_02__NoRec.raw	42	NoRec	sp|P23526|SAHH_HUMAN	VADIGLAAWGR	564.812	2	7316217	y4	light	804286
190201_S_MLAS_43_02_Less6m.raw	43	NoRec	sp|P23526|SAHH_HUMAN	VADIGLAAWGR	564.812	2	2812586	y4	light	306077
190201_S_MLAS_44_02_More6m.raw	44	NoRec	sp|P23526|SAHH_HUMAN	VADIGLAAWGR	564.812	2	18620440	y4	light	2144586
190201_S_MLAS_45_02__NoRec.raw	45	NoRec	sp|P23526|SAHH_HUMAN	VADIGLAAWGR	564.812	2	7000939	y4	light	804597
190201_S_MLAS_95_01_More6m.raw	95	NoRec	sp|P23526|SAHH_HUMAN	VADIGLAAWGR	564.812	2	13419122	y4	light	1558795
190201_S_MLAS_48_01__NoRec.raw	48	NoRec	sp|P23526|SAHH_HUMAN	VADIGLAAWGR	564.812	2	11706422	y4	light	1327732
190201_S_MLAS_49_01_Less6m.raw	49	NoRec	sp|P23526|SAHH_HUMAN	VADIGLAAWGR	564.812	2	12128897	y4	light	1358781
190201_S_MLAS_52_01_Less6m.raw	52	NoRec	sp|P23526|SAHH_HUMAN	VADIGLAAWGR	564.812	2	16919284	y4	light	1950305
190201_S_MLAS_53_01_More6m.raw	53	NoRec	sp|P23526|SAHH_HUMAN	VADIGLAAWGR	564.812	2	480586	y4	light	51615
190201_S_MLAS_54_01__NoRec.raw	54	NoRec	sp|P23526|SAHH_HUMAN	VADIGLAAWGR	564.812	2	12366274	y4	light	1352611
190201_S_MLAS_56_01_More6m.raw	56	NoRec	sp|P23526|SAHH_HUMAN	VADIGLAAWGR	564.812	2	3684816	y4	light	418856
190201_S_MLAS_57_01__NoRec.raw	57	NoRec	sp|P23526|SAHH_HUMAN	VADIGLAAWGR	564.812	2	15731119	y4	light	1767022
190201_S_MLAS_58_01_Less6m.raw	58	NoRec	sp|P23526|SAHH_HUMAN	VADIGLAAWGR	564.812	2	2693985	y4	light	291112
190201_S_MLAS_59_01_More6m.raw	59	NoRec	sp|P23526|SAHH_HUMAN	VADIGLAAWGR	564.812	2	1908381	y4	light	192338
190201_S_MLAS_61_02_Less6m.raw	61	NoRec	sp|P23526|SAHH_HUMAN	VADIGLAAWGR	564.812	2	7491492	y4	light	865212
190201_S_MLAS_62_02_More6m.raw	62	NoRec	sp|P23526|SAHH_HUMAN	VADIGLAAWGR	564.812	2	5363820	y4	light	621964
190201_S_MLAS_63_02_NoRec.raw	63	NoRec	sp|P23526|SAHH_HUMAN	VADIGLAAWGR	564.812	2	11240273	y4	light	1310319
190201_S_MLAS_64_02_Less6m.raw	64	NoRec	sp|P23526|SAHH_HUMAN	VADIGLAAWGR	564.812	2	14273247	y4	light	1558850
190201_S_MLAS_67_01_Less6m.raw	67	NoRec	sp|P23526|SAHH_HUMAN	VADIGLAAWGR	564.812	2	1598274	y4	light	177076
190201_S_MLAS_68_01_More6m.raw	68	NoRec	sp|P23526|SAHH_HUMAN	VADIGLAAWGR	564.812	2	3491082	y4	light	414317
190201_S_MLAS_96_01_More6m.raw	96	NoRec	sp|P23526|SAHH_HUMAN	VADIGLAAWGR	564.812	2	4424164	y4	light	489639
190201_S_MLAS_94_01_Less6m.raw	94	NoRec	sp|P23526|SAHH_HUMAN	VADIGLAAWGR	564.812	2	2458341	y4	light	269861
190201_S_MLAS_104_01_More6m.raw	104	NoRec	sp|P23526|SAHH_HUMAN	VADIGLAAWGR	564.812	2	456380	y4	light	50782
190201_S_MLAS_73_01_Less6m.raw	73	NoRec	sp|P23526|SAHH_HUMAN	VADIGLAAWGR	564.812	2	10404035	y4	light	1172826
190201_S_MLAS_74_01_More6m.raw	74	NoRec	sp|P23526|SAHH_HUMAN	VADIGLAAWGR	564.812	2	13573246	y4	light	1562494
190201_S_MLAS_75_01_NoRec.raw	75	NoRec	sp|P23526|SAHH_HUMAN	VADIGLAAWGR	564.812	2	11021806	y4	light	1207652
190201_S_MLAS_77_01_More6m.raw	77	NoRec	sp|P23526|SAHH_HUMAN	VADIGLAAWGR	564.812	2	9738719	y4	light	1117789
190201_S_MLAS_78_01_NoRec.raw	78	NoRec	sp|P23526|SAHH_HUMAN	VADIGLAAWGR	564.812	2	12237997	y4	light	1428026
190201_S_MLAS_79_01_Less6m.raw	79	NoRec	sp|P23526|SAHH_HUMAN	VADIGLAAWGR	564.812	2	53854496	y4	light	6190678
190201_S_MLAS_80_01_More6m.raw	80	NoRec	sp|P23526|SAHH_HUMAN	VADIGLAAWGR	564.812	2	9494569	y4	light	1089006
190201_S_MLAS_81_01_NoRec.raw	81	NoRec	sp|P23526|SAHH_HUMAN	VADIGLAAWGR	564.812	2	25985510	y4	light	2986226
190201_S_MLAS_101_01_More6m.raw	101	NoRec	sp|P23526|SAHH_HUMAN	VADIGLAAWGR	564.812	2	3602300	y4	light	423843
190201_S_MLAS_84_01_NoRec.raw	84	NoRec	sp|P23526|SAHH_HUMAN	VADIGLAAWGR	564.812	2	17479272	y4	light	2007280
190201_S_MLAS_85_01_Less6m.raw	85	NoRec	sp|P23526|SAHH_HUMAN	VADIGLAAWGR	564.812	2	5561270	y4	light	645494
190201_S_MLAS_86_01_More6m.raw	86	NoRec	sp|P23526|SAHH_HUMAN	VADIGLAAWGR	564.812	2	8411098	y4	light	971845
190201_S_MLAS_87_01_NoRec.raw	87	NoRec	sp|P23526|SAHH_HUMAN	VADIGLAAWGR	564.812	2	6145543	y4	light	714404
190201_S_MLAS_88_01_Less6m.raw	88	NoRec	sp|P23526|SAHH_HUMAN	VADIGLAAWGR	564.812	2	16196934	y4	light	1928033
190201_S_MLAS_89_01_More6m.raw	89	NoRec	sp|P23526|SAHH_HUMAN	VADIGLAAWGR	564.812	2	16297601	y4	light	1889286
190201_S_MLAS_90_01_NoRec.raw	90	NoRec	sp|P23526|SAHH_HUMAN	VADIGLAAWGR	564.812	2	15076133	y4	light	1777443
190201_S_MLAS_92_01_More6m.raw	92	NoRec	sp|P23526|SAHH_HUMAN	VADIGLAAWGR	564.812	2	5595446	y4	light	652860
190201_S_MLAS_100_02_Less6m.raw	100	NoRec	sp|P23526|SAHH_HUMAN	VADIGLAAWGR	564.812	2	1630395	y4	light	187451
190201_S_MLAS_105_02_Less6m.raw	105	NoRec	sp|P23526|SAHH_HUMAN	VADIGLAAWGR	564.812	2	3198647	y4	light	377276
190201_S_MLAS_70_02_Less6m.raw	70	NoRec	sp|P23526|SAHH_HUMAN	VADIGLAAWGR	564.812	2	769288	y4	light	78743
190201_S_MLAS_91_01_Less6m.raw	91	NoRec	sp|P23526|SAHH_HUMAN	VADIGLAAWGR	564.812	2	3309963	b4	light	69694
190201_S_MLAS_02_01_More6m.raw	2	NoRec	sp|P23526|SAHH_HUMAN	VADIGLAAWGR	564.812	2	8810305	b4	light	232856
190201_S_MLAS_03_01_NoRec.raw	3	NoRec	sp|P23526|SAHH_HUMAN	VADIGLAAWGR	564.812	2	8808956	b4	light	377020
190201_S_MLAS_04_01_Less6m.raw	4	NoRec	sp|P23526|SAHH_HUMAN	VADIGLAAWGR	564.812	2	5766665	b4	light	152833
190201_S_MLAS_05_01_More6m.raw	5	NoRec	sp|P23526|SAHH_HUMAN	VADIGLAAWGR	564.812	2	2795534	b4	light	66810
190201_S_MLAS_06_01_NoRec.raw	6	NoRec	sp|P23526|SAHH_HUMAN	VADIGLAAWGR	564.812	2	4282256	b4	light	131425
190201_S_MLAS_07_01_Less6m.raw	7	NoRec	sp|P23526|SAHH_HUMAN	VADIGLAAWGR	564.812	2	21058856	b4	light	471246
190201_S_MLAS_08_01_More6m.raw	8	NoRec	sp|P23526|SAHH_HUMAN	VADIGLAAWGR	564.812	2	38779400	b4	light	1044536
190201_S_MLAS_09_01_NoRec.raw	9	NoRec	sp|P23526|SAHH_HUMAN	VADIGLAAWGR	564.812	2	8724570	b4	light	201116
190201_S_MLAS_10_01_Less6m.raw	10	NoRec	sp|P23526|SAHH_HUMAN	VADIGLAAWGR	564.812	2	3275190	b4	light	86229
190201_S_MLAS_11_01_More6m.raw	11	NoRec	sp|P23526|SAHH_HUMAN	VADIGLAAWGR	564.812	2	10033654	b4	light	268108
190201_S_MLAS_12_01_NoRec.raw	12	NoRec	sp|P23526|SAHH_HUMAN	VADIGLAAWGR	564.812	2	10018836	b4	light	227460
190201_S_MLAS_13_01_Less6m.raw	13	NoRec	sp|P23526|SAHH_HUMAN	VADIGLAAWGR	564.812	2	10543200	b4	light	295980
190201_S_MLAS_14_01_More6m.raw	14	NoRec	sp|P23526|SAHH_HUMAN	VADIGLAAWGR	564.812	2	63053396	b4	light	1468482
190201_S_MLAS_15_01_NoRec.raw	15	NoRec	sp|P23526|SAHH_HUMAN	VADIGLAAWGR	564.812	2	8152663	b4	light	204534
190201_S_MLAS_93_02_Less6m.raw	93	NoRec	sp|P23526|SAHH_HUMAN	VADIGLAAWGR	564.812	2	5086424	b4	light	130203
190201_S_MLAS_17_02_More6m.raw	17	NoRec	sp|P23526|SAHH_HUMAN	VADIGLAAWGR	564.812	2	7037829	b4	light	198685
190201_S_MLAS_18_02_NoRec.raw	18	NoRec	sp|P23526|SAHH_HUMAN	VADIGLAAWGR	564.812	2	2260936	b4	light	66273
190201_S_MLAS_19_02_Less6m.raw	19	NoRec	sp|P23526|SAHH_HUMAN	VADIGLAAWGR	564.812	2	24411138	b4	light	536224
190201_S_MLAS_20_02_More6m.raw	20	NoRec	sp|P23526|SAHH_HUMAN	VADIGLAAWGR	564.812	2	9262063	b4	light	244923
190201_S_MLAS_21_02__NoRec.raw	21	NoRec	sp|P23526|SAHH_HUMAN	VADIGLAAWGR	564.812	2	1307653	b4	light	33798
190201_S_MLAS_22_02_Less6m.raw	22	NoRec	sp|P23526|SAHH_HUMAN	VADIGLAAWGR	564.812	2	12533201	b4	light	384099
190201_S_MLAS_23_02_More6m.raw	23	NoRec	sp|P23526|SAHH_HUMAN	VADIGLAAWGR	564.812	2	11236693	b4	light	393226
190201_S_MLAS_24_02_NoRec.raw	24	NoRec	sp|P23526|SAHH_HUMAN	VADIGLAAWGR	564.812	2	804203	b4	light	20365
190201_S_MLAS_26_02_More6m.raw	26	NoRec	sp|P23526|SAHH_HUMAN	VADIGLAAWGR	564.812	2	2317467	b4	light	78065
190201_S_MLAS_27_02_NoRec.raw	27	NoRec	sp|P23526|SAHH_HUMAN	VADIGLAAWGR	564.812	2	16858108	b4	light	461794
190201_S_MLAS_28_02_Less6m.raw	28	NoRec	sp|P23526|SAHH_HUMAN	VADIGLAAWGR	564.812	2	10819080	b4	light	290177
190201_S_MLAS_30_02_NoRec.raw	30	NoRec	sp|P23526|SAHH_HUMAN	VADIGLAAWGR	564.812	2	16965642	b4	light	520421
190201_S_MLAS_31_02_Less6m.raw	31	NoRec	sp|P23526|SAHH_HUMAN	VADIGLAAWGR	564.812	2	106191	b4	light	0
190201_S_MLAS_32_02_More6m.raw	32	NoRec	sp|P23526|SAHH_HUMAN	VADIGLAAWGR	564.812	2	579864	b4	light	8087
190201_S_MLAS_34_02_Less6m.raw	34	NoRec	sp|P23526|SAHH_HUMAN	VADIGLAAWGR	564.812	2	1705826	b4	light	45353
190201_S_MLAS_35_01_More6m.raw	35	NoRec	sp|P23526|SAHH_HUMAN	VADIGLAAWGR	564.812	2	4361491	b4	light	147117
190201_S_MLAS_36_02__NoRec.raw	36	NoRec	sp|P23526|SAHH_HUMAN	VADIGLAAWGR	564.812	2	3023095	b4	light	76948
190201_S_MLAS_37_02_Less6m.raw	37	NoRec	sp|P23526|SAHH_HUMAN	VADIGLAAWGR	564.812	2	6435748	b4	light	233078
190201_S_MLAS_38_02_More6m.raw	38	NoRec	sp|P23526|SAHH_HUMAN	VADIGLAAWGR	564.812	2	2685323	b4	light	66197
190201_S_MLAS_40_02_Less6m.raw	40	NoRec	sp|P23526|SAHH_HUMAN	VADIGLAAWGR	564.812	2	4098929	b4	light	134750
190201_S_MLAS_103_01_More6m.raw	103	NoRec	sp|P23526|SAHH_HUMAN	VADIGLAAWGR	564.812	2	3116703	b4	light	93098
190201_S_MLAS_42_02__NoRec.raw	42	NoRec	sp|P23526|SAHH_HUMAN	VADIGLAAWGR	564.812	2	7316217	b4	light	213149
190201_S_MLAS_43_02_Less6m.raw	43	NoRec	sp|P23526|SAHH_HUMAN	VADIGLAAWGR	564.812	2	2812586	b4	light	82149
190201_S_MLAS_44_02_More6m.raw	44	NoRec	sp|P23526|SAHH_HUMAN	VADIGLAAWGR	564.812	2	18620440	b4	light	679345
190201_S_MLAS_45_02__NoRec.raw	45	NoRec	sp|P23526|SAHH_HUMAN	VADIGLAAWGR	564.812	2	7000939	b4	light	192620
190201_S_MLAS_95_01_More6m.raw	95	NoRec	sp|P23526|SAHH_HUMAN	VADIGLAAWGR	564.812	2	13419122	b4	light	357320
190201_S_MLAS_48_01__NoRec.raw	48	NoRec	sp|P23526|SAHH_HUMAN	VADIGLAAWGR	564.812	2	11706422	b4	light	306940
190201_S_MLAS_49_01_Less6m.raw	49	NoRec	sp|P23526|SAHH_HUMAN	VADIGLAAWGR	564.812	2	12128897	b4	light	304667
190201_S_MLAS_52_01_Less6m.raw	52	NoRec	sp|P23526|SAHH_HUMAN	VADIGLAAWGR	564.812	2	16919284	b4	light	385622
190201_S_MLAS_53_01_More6m.raw	53	NoRec	sp|P23526|SAHH_HUMAN	VADIGLAAWGR	564.812	2	480586	b4	light	10096
190201_S_MLAS_54_01__NoRec.raw	54	NoRec	sp|P23526|SAHH_HUMAN	VADIGLAAWGR	564.812	2	12366274	b4	light	289141
190201_S_MLAS_56_01_More6m.raw	56	NoRec	sp|P23526|SAHH_HUMAN	VADIGLAAWGR	564.812	2	3684816	b4	light	102060
190201_S_MLAS_57_01__NoRec.raw	57	NoRec	sp|P23526|SAHH_HUMAN	VADIGLAAWGR	564.812	2	15731119	b4	light	402301
190201_S_MLAS_58_01_Less6m.raw	58	NoRec	sp|P23526|SAHH_HUMAN	VADIGLAAWGR	564.812	2	2693985	b4	light	70745
190201_S_MLAS_59_01_More6m.raw	59	NoRec	sp|P23526|SAHH_HUMAN	VADIGLAAWGR	564.812	2	1908381	b4	light	42526
190201_S_MLAS_61_02_Less6m.raw	61	NoRec	sp|P23526|SAHH_HUMAN	VADIGLAAWGR	564.812	2	7491492	b4	light	194014
190201_S_MLAS_62_02_More6m.raw	62	NoRec	sp|P23526|SAHH_HUMAN	VADIGLAAWGR	564.812	2	5363820	b4	light	143386
190201_S_MLAS_63_02_NoRec.raw	63	NoRec	sp|P23526|SAHH_HUMAN	VADIGLAAWGR	564.812	2	11240273	b4	light	300035
190201_S_MLAS_64_02_Less6m.raw	64	NoRec	sp|P23526|SAHH_HUMAN	VADIGLAAWGR	564.812	2	14273247	b4	light	380509
190201_S_MLAS_67_01_Less6m.raw	67	NoRec	sp|P23526|SAHH_HUMAN	VADIGLAAWGR	564.812	2	1598274	b4	light	36155
190201_S_MLAS_68_01_More6m.raw	68	NoRec	sp|P23526|SAHH_HUMAN	VADIGLAAWGR	564.812	2	3491082	b4	light	90868
190201_S_MLAS_96_01_More6m.raw	96	NoRec	sp|P23526|SAHH_HUMAN	VADIGLAAWGR	564.812	2	4424164	b4	light	212153
190201_S_MLAS_94_01_Less6m.raw	94	NoRec	sp|P23526|SAHH_HUMAN	VADIGLAAWGR	564.812	2	2458341	b4	light	135137
190201_S_MLAS_104_01_More6m.raw	104	NoRec	sp|P23526|SAHH_HUMAN	VADIGLAAWGR	564.812	2	456380	b4	light	7638
190201_S_MLAS_73_01_Less6m.raw	73	NoRec	sp|P23526|SAHH_HUMAN	VADIGLAAWGR	564.812	2	10404035	b4	light	286130
190201_S_MLAS_74_01_More6m.raw	74	NoRec	sp|P23526|SAHH_HUMAN	VADIGLAAWGR	564.812	2	13573246	b4	light	359591
190201_S_MLAS_75_01_NoRec.raw	75	NoRec	sp|P23526|SAHH_HUMAN	VADIGLAAWGR	564.812	2	11021806	b4	light	266582
190201_S_MLAS_77_01_More6m.raw	77	NoRec	sp|P23526|SAHH_HUMAN	VADIGLAAWGR	564.812	2	9738719	b4	light	318062
190201_S_MLAS_78_01_NoRec.raw	78	NoRec	sp|P23526|SAHH_HUMAN	VADIGLAAWGR	564.812	2	12237997	b4	light	455252
190201_S_MLAS_79_01_Less6m.raw	79	NoRec	sp|P23526|SAHH_HUMAN	VADIGLAAWGR	564.812	2	53854496	b4	light	1492823
190201_S_MLAS_80_01_More6m.raw	80	NoRec	sp|P23526|SAHH_HUMAN	VADIGLAAWGR	564.812	2	9494569	b4	light	333877
190201_S_MLAS_81_01_NoRec.raw	81	NoRec	sp|P23526|SAHH_HUMAN	VADIGLAAWGR	564.812	2	25985510	b4	light	715378
190201_S_MLAS_101_01_More6m.raw	101	NoRec	sp|P23526|SAHH_HUMAN	VADIGLAAWGR	564.812	2	3602300	b4	light	100629
190201_S_MLAS_84_01_NoRec.raw	84	NoRec	sp|P23526|SAHH_HUMAN	VADIGLAAWGR	564.812	2	17479272	b4	light	496152
190201_S_MLAS_85_01_Less6m.raw	85	NoRec	sp|P23526|SAHH_HUMAN	VADIGLAAWGR	564.812	2	5561270	b4	light	143296
190201_S_MLAS_86_01_More6m.raw	86	NoRec	sp|P23526|SAHH_HUMAN	VADIGLAAWGR	564.812	2	8411098	b4	light	208712
190201_S_MLAS_87_01_NoRec.raw	87	NoRec	sp|P23526|SAHH_HUMAN	VADIGLAAWGR	564.812	2	6145543	b4	light	150383
190201_S_MLAS_88_01_Less6m.raw	88	NoRec	sp|P23526|SAHH_HUMAN	VADIGLAAWGR	564.812	2	16196934	b4	light	391151
190201_S_MLAS_89_01_More6m.raw	89	NoRec	sp|P23526|SAHH_HUMAN	VADIGLAAWGR	564.812	2	16297601	b4	light	397079
190201_S_MLAS_90_01_NoRec.raw	90	NoRec	sp|P23526|SAHH_HUMAN	VADIGLAAWGR	564.812	2	15076133	b4	light	503490
190201_S_MLAS_92_01_More6m.raw	92	NoRec	sp|P23526|SAHH_HUMAN	VADIGLAAWGR	564.812	2	5595446	b4	light	152589
190201_S_MLAS_100_02_Less6m.raw	100	NoRec	sp|P23526|SAHH_HUMAN	VADIGLAAWGR	564.812	2	1630395	b4	light	36184
190201_S_MLAS_105_02_Less6m.raw	105	NoRec	sp|P23526|SAHH_HUMAN	VADIGLAAWGR	564.812	2	3198647	b4	light	87513
190201_S_MLAS_70_02_Less6m.raw	70	NoRec	sp|P23526|SAHH_HUMAN	VADIGLAAWGR	564.812	2	769288	b4	light	24401
190201_S_MLAS_91_01_Less6m.raw	91	NoRec	sp|P23526|SAHH_HUMAN	VADIGLAAWGR	569.816	2	12064278	y8	heavy	1739975
190201_S_MLAS_02_01_More6m.raw	2	NoRec	sp|P23526|SAHH_HUMAN	VADIGLAAWGR	569.816	2	10891609	y8	heavy	1613581
190201_S_MLAS_03_01_NoRec.raw	3	NoRec	sp|P23526|SAHH_HUMAN	VADIGLAAWGR	569.816	2	6845668	y8	heavy	1055947
190201_S_MLAS_04_01_Less6m.raw	4	NoRec	sp|P23526|SAHH_HUMAN	VADIGLAAWGR	569.816	2	11641481	y8	heavy	1739031
190201_S_MLAS_05_01_More6m.raw	5	NoRec	sp|P23526|SAHH_HUMAN	VADIGLAAWGR	569.816	2	14668145	y8	heavy	2193148
190201_S_MLAS_06_01_NoRec.raw	6	NoRec	sp|P23526|SAHH_HUMAN	VADIGLAAWGR	569.816	2	12381902	y8	heavy	1867874
190201_S_MLAS_07_01_Less6m.raw	7	NoRec	sp|P23526|SAHH_HUMAN	VADIGLAAWGR	569.816	2	11346231	y8	heavy	1762751
190201_S_MLAS_08_01_More6m.raw	8	NoRec	sp|P23526|SAHH_HUMAN	VADIGLAAWGR	569.816	2	11469184	y8	heavy	1743609
190201_S_MLAS_09_01_NoRec.raw	9	NoRec	sp|P23526|SAHH_HUMAN	VADIGLAAWGR	569.816	2	11280420	y8	heavy	1668976
190201_S_MLAS_10_01_Less6m.raw	10	NoRec	sp|P23526|SAHH_HUMAN	VADIGLAAWGR	569.816	2	12020753	y8	heavy	1782844
190201_S_MLAS_11_01_More6m.raw	11	NoRec	sp|P23526|SAHH_HUMAN	VADIGLAAWGR	569.816	2	12428998	y8	heavy	1834233
190201_S_MLAS_12_01_NoRec.raw	12	NoRec	sp|P23526|SAHH_HUMAN	VADIGLAAWGR	569.816	2	12918155	y8	heavy	1914420
190201_S_MLAS_13_01_Less6m.raw	13	NoRec	sp|P23526|SAHH_HUMAN	VADIGLAAWGR	569.816	2	14716730	y8	heavy	2271837
190201_S_MLAS_14_01_More6m.raw	14	NoRec	sp|P23526|SAHH_HUMAN	VADIGLAAWGR	569.816	2	11235590	y8	heavy	1585334
190201_S_MLAS_15_01_NoRec.raw	15	NoRec	sp|P23526|SAHH_HUMAN	VADIGLAAWGR	569.816	2	10423946	y8	heavy	1616336
190201_S_MLAS_93_02_Less6m.raw	93	NoRec	sp|P23526|SAHH_HUMAN	VADIGLAAWGR	569.816	2	5279549	y8	heavy	780303
190201_S_MLAS_17_02_More6m.raw	17	NoRec	sp|P23526|SAHH_HUMAN	VADIGLAAWGR	569.816	2	5471954	y8	heavy	795841
190201_S_MLAS_18_02_NoRec.raw	18	NoRec	sp|P23526|SAHH_HUMAN	VADIGLAAWGR	569.816	2	5635369	y8	heavy	833112
190201_S_MLAS_19_02_Less6m.raw	19	NoRec	sp|P23526|SAHH_HUMAN	VADIGLAAWGR	569.816	2	5929284	y8	heavy	868012
190201_S_MLAS_20_02_More6m.raw	20	NoRec	sp|P23526|SAHH_HUMAN	VADIGLAAWGR	569.816	2	6716514	y8	heavy	1012078
190201_S_MLAS_21_02__NoRec.raw	21	NoRec	sp|P23526|SAHH_HUMAN	VADIGLAAWGR	569.816	2	5916668	y8	heavy	867468
190201_S_MLAS_22_02_Less6m.raw	22	NoRec	sp|P23526|SAHH_HUMAN	VADIGLAAWGR	569.816	2	4917820	y8	heavy	730036
190201_S_MLAS_23_02_More6m.raw	23	NoRec	sp|P23526|SAHH_HUMAN	VADIGLAAWGR	569.816	2	4399807	y8	heavy	654022
190201_S_MLAS_24_02_NoRec.raw	24	NoRec	sp|P23526|SAHH_HUMAN	VADIGLAAWGR	569.816	2	5877705	y8	heavy	879349
190201_S_MLAS_26_02_More6m.raw	26	NoRec	sp|P23526|SAHH_HUMAN	VADIGLAAWGR	569.816	2	4605123	y8	heavy	707728
190201_S_MLAS_27_02_NoRec.raw	27	NoRec	sp|P23526|SAHH_HUMAN	VADIGLAAWGR	569.816	2	4940895	y8	heavy	753264
190201_S_MLAS_28_02_Less6m.raw	28	NoRec	sp|P23526|SAHH_HUMAN	VADIGLAAWGR	569.816	2	3275295	y8	heavy	482488
190201_S_MLAS_30_02_NoRec.raw	30	NoRec	sp|P23526|SAHH_HUMAN	VADIGLAAWGR	569.816	2	6108721	y8	heavy	926632
190201_S_MLAS_31_02_Less6m.raw	31	NoRec	sp|P23526|SAHH_HUMAN	VADIGLAAWGR	569.816	2	2174400	y8	heavy	336953
190201_S_MLAS_32_02_More6m.raw	32	NoRec	sp|P23526|SAHH_HUMAN	VADIGLAAWGR	569.816	2	5357832	y8	heavy	805454
190201_S_MLAS_34_02_Less6m.raw	34	NoRec	sp|P23526|SAHH_HUMAN	VADIGLAAWGR	569.816	2	4861753	y8	heavy	706811
190201_S_MLAS_35_01_More6m.raw	35	NoRec	sp|P23526|SAHH_HUMAN	VADIGLAAWGR	569.816	2	16521460	y8	heavy	2447255
190201_S_MLAS_36_02__NoRec.raw	36	NoRec	sp|P23526|SAHH_HUMAN	VADIGLAAWGR	569.816	2	6037492	y8	heavy	929327
190201_S_MLAS_37_02_Less6m.raw	37	NoRec	sp|P23526|SAHH_HUMAN	VADIGLAAWGR	569.816	2	8944314	y8	heavy	1382853
190201_S_MLAS_38_02_More6m.raw	38	NoRec	sp|P23526|SAHH_HUMAN	VADIGLAAWGR	569.816	2	8262942	y8	heavy	1210358
190201_S_MLAS_40_02_Less6m.raw	40	NoRec	sp|P23526|SAHH_HUMAN	VADIGLAAWGR	569.816	2	11116998	y8	heavy	1569070
190201_S_MLAS_103_01_More6m.raw	103	NoRec	sp|P23526|SAHH_HUMAN	VADIGLAAWGR	569.816	2	11674301	y8	heavy	1681960
190201_S_MLAS_42_02__NoRec.raw	42	NoRec	sp|P23526|SAHH_HUMAN	VADIGLAAWGR	569.816	2	9207221	y8	heavy	1346005
190201_S_MLAS_43_02_Less6m.raw	43	NoRec	sp|P23526|SAHH_HUMAN	VADIGLAAWGR	569.816	2	8453555	y8	heavy	1299665
190201_S_MLAS_44_02_More6m.raw	44	NoRec	sp|P23526|SAHH_HUMAN	VADIGLAAWGR	569.816	2	11399505	y8	heavy	1713309
190201_S_MLAS_45_02__NoRec.raw	45	NoRec	sp|P23526|SAHH_HUMAN	VADIGLAAWGR	569.816	2	10076580	y8	heavy	1534280
190201_S_MLAS_95_01_More6m.raw	95	NoRec	sp|P23526|SAHH_HUMAN	VADIGLAAWGR	569.816	2	6801364	y8	heavy	1041643
190201_S_MLAS_48_01__NoRec.raw	48	NoRec	sp|P23526|SAHH_HUMAN	VADIGLAAWGR	569.816	2	8161814	y8	heavy	1195781
190201_S_MLAS_49_01_Less6m.raw	49	NoRec	sp|P23526|SAHH_HUMAN	VADIGLAAWGR	569.816	2	5136455	y8	heavy	741287
190201_S_MLAS_52_01_Less6m.raw	52	NoRec	sp|P23526|SAHH_HUMAN	VADIGLAAWGR	569.816	2	5727612	y8	heavy	865337
190201_S_MLAS_53_01_More6m.raw	53	NoRec	sp|P23526|SAHH_HUMAN	VADIGLAAWGR	569.816	2	8964866	y8	heavy	1351800
190201_S_MLAS_54_01__NoRec.raw	54	NoRec	sp|P23526|SAHH_HUMAN	VADIGLAAWGR	569.816	2	7879245	y8	heavy	1154695
190201_S_MLAS_56_01_More6m.raw	56	NoRec	sp|P23526|SAHH_HUMAN	VADIGLAAWGR	569.816	2	4656372	y8	heavy	636484
190201_S_MLAS_57_01__NoRec.raw	57	NoRec	sp|P23526|SAHH_HUMAN	VADIGLAAWGR	569.816	2	8675407	y8	heavy	1300993
190201_S_MLAS_58_01_Less6m.raw	58	NoRec	sp|P23526|SAHH_HUMAN	VADIGLAAWGR	569.816	2	9263644	y8	heavy	1389926
190201_S_MLAS_59_01_More6m.raw	59	NoRec	sp|P23526|SAHH_HUMAN	VADIGLAAWGR	569.816	2	8538794	y8	heavy	1317140
190201_S_MLAS_61_02_Less6m.raw	61	NoRec	sp|P23526|SAHH_HUMAN	VADIGLAAWGR	569.816	2	11111031	y8	heavy	1606907
190201_S_MLAS_62_02_More6m.raw	62	NoRec	sp|P23526|SAHH_HUMAN	VADIGLAAWGR	569.816	2	13942872	y8	heavy	2102989
190201_S_MLAS_63_02_NoRec.raw	63	NoRec	sp|P23526|SAHH_HUMAN	VADIGLAAWGR	569.816	2	9710814	y8	heavy	1467643
190201_S_MLAS_64_02_Less6m.raw	64	NoRec	sp|P23526|SAHH_HUMAN	VADIGLAAWGR	569.816	2	11622226	y8	heavy	1741616
190201_S_MLAS_67_01_Less6m.raw	67	NoRec	sp|P23526|SAHH_HUMAN	VADIGLAAWGR	569.816	2	6794450	y8	heavy	1011577
190201_S_MLAS_68_01_More6m.raw	68	NoRec	sp|P23526|SAHH_HUMAN	VADIGLAAWGR	569.816	2	6340808	y8	heavy	915894
190201_S_MLAS_96_01_More6m.raw	96	NoRec	sp|P23526|SAHH_HUMAN	VADIGLAAWGR	569.816	2	12476129	y8	heavy	1885704
190201_S_MLAS_94_01_Less6m.raw	94	NoRec	sp|P23526|SAHH_HUMAN	VADIGLAAWGR	569.816	2	5901816	y8	heavy	924343
190201_S_MLAS_104_01_More6m.raw	104	NoRec	sp|P23526|SAHH_HUMAN	VADIGLAAWGR	569.816	2	4430987	y8	heavy	643136
190201_S_MLAS_73_01_Less6m.raw	73	NoRec	sp|P23526|SAHH_HUMAN	VADIGLAAWGR	569.816	2	7792613	y8	heavy	1147863
190201_S_MLAS_74_01_More6m.raw	74	NoRec	sp|P23526|SAHH_HUMAN	VADIGLAAWGR	569.816	2	9354172	y8	heavy	1324906
190201_S_MLAS_75_01_NoRec.raw	75	NoRec	sp|P23526|SAHH_HUMAN	VADIGLAAWGR	569.816	2	7773743	y8	heavy	1199618
190201_S_MLAS_77_01_More6m.raw	77	NoRec	sp|P23526|SAHH_HUMAN	VADIGLAAWGR	569.816	2	7478673	y8	heavy	1122895
190201_S_MLAS_78_01_NoRec.raw	78	NoRec	sp|P23526|SAHH_HUMAN	VADIGLAAWGR	569.816	2	12136233	y8	heavy	1824016
190201_S_MLAS_79_01_Less6m.raw	79	NoRec	sp|P23526|SAHH_HUMAN	VADIGLAAWGR	569.816	2	17782802	y8	heavy	2753375
190201_S_MLAS_80_01_More6m.raw	80	NoRec	sp|P23526|SAHH_HUMAN	VADIGLAAWGR	569.816	2	19680550	y8	heavy	2995402
190201_S_MLAS_81_01_NoRec.raw	81	NoRec	sp|P23526|SAHH_HUMAN	VADIGLAAWGR	569.816	2	15725272	y8	heavy	2375418
190201_S_MLAS_101_01_More6m.raw	101	NoRec	sp|P23526|SAHH_HUMAN	VADIGLAAWGR	569.816	2	13948960	y8	heavy	2116356
190201_S_MLAS_84_01_NoRec.raw	84	NoRec	sp|P23526|SAHH_HUMAN	VADIGLAAWGR	569.816	2	15937310	y8	heavy	2421434
190201_S_MLAS_85_01_Less6m.raw	85	NoRec	sp|P23526|SAHH_HUMAN	VADIGLAAWGR	569.816	2	10694407	y8	heavy	1634654
190201_S_MLAS_86_01_More6m.raw	86	NoRec	sp|P23526|SAHH_HUMAN	VADIGLAAWGR	569.816	2	12206637	y8	heavy	1895209
190201_S_MLAS_87_01_NoRec.raw	87	NoRec	sp|P23526|SAHH_HUMAN	VADIGLAAWGR	569.816	2	13788220	y8	heavy	2069592
190201_S_MLAS_88_01_Less6m.raw	88	NoRec	sp|P23526|SAHH_HUMAN	VADIGLAAWGR	569.816	2	13598747	y8	heavy	2035041
190201_S_MLAS_89_01_More6m.raw	89	NoRec	sp|P23526|SAHH_HUMAN	VADIGLAAWGR	569.816	2	11126991	y8	heavy	1659297
190201_S_MLAS_90_01_NoRec.raw	90	NoRec	sp|P23526|SAHH_HUMAN	VADIGLAAWGR	569.816	2	12371845	y8	heavy	1870234
190201_S_MLAS_92_01_More6m.raw	92	NoRec	sp|P23526|SAHH_HUMAN	VADIGLAAWGR	569.816	2	11987422	y8	heavy	1746370
190201_S_MLAS_100_02_Less6m.raw	100	NoRec	sp|P23526|SAHH_HUMAN	VADIGLAAWGR	569.816	2	7253668	y8	heavy	1061832
190201_S_MLAS_105_02_Less6m.raw	105	NoRec	sp|P23526|SAHH_HUMAN	VADIGLAAWGR	569.816	2	7634392	y8	heavy	1141819
190201_S_MLAS_70_02_Less6m.raw	70	NoRec	sp|P23526|SAHH_HUMAN	VADIGLAAWGR	569.816	2	7246376	y8	heavy	1085091
190201_S_MLAS_91_01_Less6m.raw	91	NoRec	sp|P23526|SAHH_HUMAN	VADIGLAAWGR	569.816	2	12064278	y7	heavy	8625110
190201_S_MLAS_02_01_More6m.raw	2	NoRec	sp|P23526|SAHH_HUMAN	VADIGLAAWGR	569.816	2	10891609	y7	heavy	7727836
190201_S_MLAS_03_01_NoRec.raw	3	NoRec	sp|P23526|SAHH_HUMAN	VADIGLAAWGR	569.816	2	6845668	y7	heavy	4815551
190201_S_MLAS_04_01_Less6m.raw	4	NoRec	sp|P23526|SAHH_HUMAN	VADIGLAAWGR	569.816	2	11641481	y7	heavy	8281744
190201_S_MLAS_05_01_More6m.raw	5	NoRec	sp|P23526|SAHH_HUMAN	VADIGLAAWGR	569.816	2	14668145	y7	heavy	10380782
190201_S_MLAS_06_01_NoRec.raw	6	NoRec	sp|P23526|SAHH_HUMAN	VADIGLAAWGR	569.816	2	12381902	y7	heavy	8753938
190201_S_MLAS_07_01_Less6m.raw	7	NoRec	sp|P23526|SAHH_HUMAN	VADIGLAAWGR	569.816	2	11346231	y7	heavy	8047461
190201_S_MLAS_08_01_More6m.raw	8	NoRec	sp|P23526|SAHH_HUMAN	VADIGLAAWGR	569.816	2	11469184	y7	heavy	8082647
190201_S_MLAS_09_01_NoRec.raw	9	NoRec	sp|P23526|SAHH_HUMAN	VADIGLAAWGR	569.816	2	11280420	y7	heavy	8028443
190201_S_MLAS_10_01_Less6m.raw	10	NoRec	sp|P23526|SAHH_HUMAN	VADIGLAAWGR	569.816	2	12020753	y7	heavy	8520179
190201_S_MLAS_11_01_More6m.raw	11	NoRec	sp|P23526|SAHH_HUMAN	VADIGLAAWGR	569.816	2	12428998	y7	heavy	8836645
190201_S_MLAS_12_01_NoRec.raw	12	NoRec	sp|P23526|SAHH_HUMAN	VADIGLAAWGR	569.816	2	12918155	y7	heavy	9068645
190201_S_MLAS_13_01_Less6m.raw	13	NoRec	sp|P23526|SAHH_HUMAN	VADIGLAAWGR	569.816	2	14716730	y7	heavy	10396698
190201_S_MLAS_14_01_More6m.raw	14	NoRec	sp|P23526|SAHH_HUMAN	VADIGLAAWGR	569.816	2	11235590	y7	heavy	8079655
190201_S_MLAS_15_01_NoRec.raw	15	NoRec	sp|P23526|SAHH_HUMAN	VADIGLAAWGR	569.816	2	10423946	y7	heavy	7273739
190201_S_MLAS_93_02_Less6m.raw	93	NoRec	sp|P23526|SAHH_HUMAN	VADIGLAAWGR	569.816	2	5279549	y7	heavy	3760118
190201_S_MLAS_17_02_More6m.raw	17	NoRec	sp|P23526|SAHH_HUMAN	VADIGLAAWGR	569.816	2	5471954	y7	heavy	3896193
190201_S_MLAS_18_02_NoRec.raw	18	NoRec	sp|P23526|SAHH_HUMAN	VADIGLAAWGR	569.816	2	5635369	y7	heavy	3993162
190201_S_MLAS_19_02_Less6m.raw	19	NoRec	sp|P23526|SAHH_HUMAN	VADIGLAAWGR	569.816	2	5929284	y7	heavy	4128464
190201_S_MLAS_20_02_More6m.raw	20	NoRec	sp|P23526|SAHH_HUMAN	VADIGLAAWGR	569.816	2	6716514	y7	heavy	4718396
190201_S_MLAS_21_02__NoRec.raw	21	NoRec	sp|P23526|SAHH_HUMAN	VADIGLAAWGR	569.816	2	5916668	y7	heavy	4195097
190201_S_MLAS_22_02_Less6m.raw	22	NoRec	sp|P23526|SAHH_HUMAN	VADIGLAAWGR	569.816	2	4917820	y7	heavy	3445718
190201_S_MLAS_23_02_More6m.raw	23	NoRec	sp|P23526|SAHH_HUMAN	VADIGLAAWGR	569.816	2	4399807	y7	heavy	3126743
190201_S_MLAS_24_02_NoRec.raw	24	NoRec	sp|P23526|SAHH_HUMAN	VADIGLAAWGR	569.816	2	5877705	y7	heavy	4145707
190201_S_MLAS_26_02_More6m.raw	26	NoRec	sp|P23526|SAHH_HUMAN	VADIGLAAWGR	569.816	2	4605123	y7	heavy	3246566
190201_S_MLAS_27_02_NoRec.raw	27	NoRec	sp|P23526|SAHH_HUMAN	VADIGLAAWGR	569.816	2	4940895	y7	heavy	3475079
190201_S_MLAS_28_02_Less6m.raw	28	NoRec	sp|P23526|SAHH_HUMAN	VADIGLAAWGR	569.816	2	3275295	y7	heavy	2310354
190201_S_MLAS_30_02_NoRec.raw	30	NoRec	sp|P23526|SAHH_HUMAN	VADIGLAAWGR	569.816	2	6108721	y7	heavy	4379766
190201_S_MLAS_31_02_Less6m.raw	31	NoRec	sp|P23526|SAHH_HUMAN	VADIGLAAWGR	569.816	2	2174400	y7	heavy	1541831
190201_S_MLAS_32_02_More6m.raw	32	NoRec	sp|P23526|SAHH_HUMAN	VADIGLAAWGR	569.816	2	5357832	y7	heavy	3767995
190201_S_MLAS_34_02_Less6m.raw	34	NoRec	sp|P23526|SAHH_HUMAN	VADIGLAAWGR	569.816	2	4861753	y7	heavy	3452280
190201_S_MLAS_35_01_More6m.raw	35	NoRec	sp|P23526|SAHH_HUMAN	VADIGLAAWGR	569.816	2	16521460	y7	heavy	11710403
190201_S_MLAS_36_02__NoRec.raw	36	NoRec	sp|P23526|SAHH_HUMAN	VADIGLAAWGR	569.816	2	6037492	y7	heavy	4237940
190201_S_MLAS_37_02_Less6m.raw	37	NoRec	sp|P23526|SAHH_HUMAN	VADIGLAAWGR	569.816	2	8944314	y7	heavy	6349181
190201_S_MLAS_38_02_More6m.raw	38	NoRec	sp|P23526|SAHH_HUMAN	VADIGLAAWGR	569.816	2	8262942	y7	heavy	5855700
190201_S_MLAS_40_02_Less6m.raw	40	NoRec	sp|P23526|SAHH_HUMAN	VADIGLAAWGR	569.816	2	11116998	y7	heavy	7888352
190201_S_MLAS_103_01_More6m.raw	103	NoRec	sp|P23526|SAHH_HUMAN	VADIGLAAWGR	569.816	2	11674301	y7	heavy	8297590
190201_S_MLAS_42_02__NoRec.raw	42	NoRec	sp|P23526|SAHH_HUMAN	VADIGLAAWGR	569.816	2	9207221	y7	heavy	6561333
190201_S_MLAS_43_02_Less6m.raw	43	NoRec	sp|P23526|SAHH_HUMAN	VADIGLAAWGR	569.816	2	8453555	y7	heavy	5945131
190201_S_MLAS_44_02_More6m.raw	44	NoRec	sp|P23526|SAHH_HUMAN	VADIGLAAWGR	569.816	2	11399505	y7	heavy	8095386
190201_S_MLAS_45_02__NoRec.raw	45	NoRec	sp|P23526|SAHH_HUMAN	VADIGLAAWGR	569.816	2	10076580	y7	heavy	7132967
190201_S_MLAS_95_01_More6m.raw	95	NoRec	sp|P23526|SAHH_HUMAN	VADIGLAAWGR	569.816	2	6801364	y7	heavy	4764259
190201_S_MLAS_48_01__NoRec.raw	48	NoRec	sp|P23526|SAHH_HUMAN	VADIGLAAWGR	569.816	2	8161814	y7	heavy	5812694
190201_S_MLAS_49_01_Less6m.raw	49	NoRec	sp|P23526|SAHH_HUMAN	VADIGLAAWGR	569.816	2	5136455	y7	heavy	3684104
190201_S_MLAS_52_01_Less6m.raw	52	NoRec	sp|P23526|SAHH_HUMAN	VADIGLAAWGR	569.816	2	5727612	y7	heavy	4000678
190201_S_MLAS_53_01_More6m.raw	53	NoRec	sp|P23526|SAHH_HUMAN	VADIGLAAWGR	569.816	2	8964866	y7	heavy	6303973
190201_S_MLAS_54_01__NoRec.raw	54	NoRec	sp|P23526|SAHH_HUMAN	VADIGLAAWGR	569.816	2	7879245	y7	heavy	5627346
190201_S_MLAS_56_01_More6m.raw	56	NoRec	sp|P23526|SAHH_HUMAN	VADIGLAAWGR	569.816	2	4656372	y7	heavy	3405665
190201_S_MLAS_57_01__NoRec.raw	57	NoRec	sp|P23526|SAHH_HUMAN	VADIGLAAWGR	569.816	2	8675407	y7	heavy	6181108
190201_S_MLAS_58_01_Less6m.raw	58	NoRec	sp|P23526|SAHH_HUMAN	VADIGLAAWGR	569.816	2	9263644	y7	heavy	6540571
190201_S_MLAS_59_01_More6m.raw	59	NoRec	sp|P23526|SAHH_HUMAN	VADIGLAAWGR	569.816	2	8538794	y7	heavy	6044741
190201_S_MLAS_61_02_Less6m.raw	61	NoRec	sp|P23526|SAHH_HUMAN	VADIGLAAWGR	569.816	2	11111031	y7	heavy	7894571
190201_S_MLAS_62_02_More6m.raw	62	NoRec	sp|P23526|SAHH_HUMAN	VADIGLAAWGR	569.816	2	13942872	y7	heavy	9877077
190201_S_MLAS_63_02_NoRec.raw	63	NoRec	sp|P23526|SAHH_HUMAN	VADIGLAAWGR	569.816	2	9710814	y7	heavy	6933108
190201_S_MLAS_64_02_Less6m.raw	64	NoRec	sp|P23526|SAHH_HUMAN	VADIGLAAWGR	569.816	2	11622226	y7	heavy	8203184
190201_S_MLAS_67_01_Less6m.raw	67	NoRec	sp|P23526|SAHH_HUMAN	VADIGLAAWGR	569.816	2	6794450	y7	heavy	4820881
190201_S_MLAS_68_01_More6m.raw	68	NoRec	sp|P23526|SAHH_HUMAN	VADIGLAAWGR	569.816	2	6340808	y7	heavy	4489496
190201_S_MLAS_96_01_More6m.raw	96	NoRec	sp|P23526|SAHH_HUMAN	VADIGLAAWGR	569.816	2	12476129	y7	heavy	8729443
190201_S_MLAS_94_01_Less6m.raw	94	NoRec	sp|P23526|SAHH_HUMAN	VADIGLAAWGR	569.816	2	5901816	y7	heavy	4102041
190201_S_MLAS_104_01_More6m.raw	104	NoRec	sp|P23526|SAHH_HUMAN	VADIGLAAWGR	569.816	2	4430987	y7	heavy	3140277
190201_S_MLAS_73_01_Less6m.raw	73	NoRec	sp|P23526|SAHH_HUMAN	VADIGLAAWGR	569.816	2	7792613	y7	heavy	5510442
190201_S_MLAS_74_01_More6m.raw	74	NoRec	sp|P23526|SAHH_HUMAN	VADIGLAAWGR	569.816	2	9354172	y7	heavy	6675007
190201_S_MLAS_75_01_NoRec.raw	75	NoRec	sp|P23526|SAHH_HUMAN	VADIGLAAWGR	569.816	2	7773743	y7	heavy	5436874
190201_S_MLAS_77_01_More6m.raw	77	NoRec	sp|P23526|SAHH_HUMAN	VADIGLAAWGR	569.816	2	7478673	y7	heavy	5179711
190201_S_MLAS_78_01_NoRec.raw	78	NoRec	sp|P23526|SAHH_HUMAN	VADIGLAAWGR	569.816	2	12136233	y7	heavy	8586224
190201_S_MLAS_79_01_Less6m.raw	79	NoRec	sp|P23526|SAHH_HUMAN	VADIGLAAWGR	569.816	2	17782802	y7	heavy	12624159
190201_S_MLAS_80_01_More6m.raw	80	NoRec	sp|P23526|SAHH_HUMAN	VADIGLAAWGR	569.816	2	19680550	y7	heavy	13997785
190201_S_MLAS_81_01_NoRec.raw	81	NoRec	sp|P23526|SAHH_HUMAN	VADIGLAAWGR	569.816	2	15725272	y7	heavy	11013070
190201_S_MLAS_101_01_More6m.raw	101	NoRec	sp|P23526|SAHH_HUMAN	VADIGLAAWGR	569.816	2	13948960	y7	heavy	9826426
190201_S_MLAS_84_01_NoRec.raw	84	NoRec	sp|P23526|SAHH_HUMAN	VADIGLAAWGR	569.816	2	15937310	y7	heavy	11321536
190201_S_MLAS_85_01_Less6m.raw	85	NoRec	sp|P23526|SAHH_HUMAN	VADIGLAAWGR	569.816	2	10694407	y7	heavy	7517878
190201_S_MLAS_86_01_More6m.raw	86	NoRec	sp|P23526|SAHH_HUMAN	VADIGLAAWGR	569.816	2	12206637	y7	heavy	8616942
190201_S_MLAS_87_01_NoRec.raw	87	NoRec	sp|P23526|SAHH_HUMAN	VADIGLAAWGR	569.816	2	13788220	y7	heavy	9667719
190201_S_MLAS_88_01_Less6m.raw	88	NoRec	sp|P23526|SAHH_HUMAN	VADIGLAAWGR	569.816	2	13598747	y7	heavy	9607610
190201_S_MLAS_89_01_More6m.raw	89	NoRec	sp|P23526|SAHH_HUMAN	VADIGLAAWGR	569.816	2	11126991	y7	heavy	7866558
190201_S_MLAS_90_01_NoRec.raw	90	NoRec	sp|P23526|SAHH_HUMAN	VADIGLAAWGR	569.816	2	12371845	y7	heavy	8746538
190201_S_MLAS_92_01_More6m.raw	92	NoRec	sp|P23526|SAHH_HUMAN	VADIGLAAWGR	569.816	2	11987422	y7	heavy	8502632
190201_S_MLAS_100_02_Less6m.raw	100	NoRec	sp|P23526|SAHH_HUMAN	VADIGLAAWGR	569.816	2	7253668	y7	heavy	5133209
190201_S_MLAS_105_02_Less6m.raw	105	NoRec	sp|P23526|SAHH_HUMAN	VADIGLAAWGR	569.816	2	7634392	y7	heavy	5376574
190201_S_MLAS_70_02_Less6m.raw	70	NoRec	sp|P23526|SAHH_HUMAN	VADIGLAAWGR	569.816	2	7246376	y7	heavy	5142513
190201_S_MLAS_91_01_Less6m.raw	91	NoRec	sp|P23526|SAHH_HUMAN	VADIGLAAWGR	569.816	2	12064278	y4	heavy	1400753
190201_S_MLAS_02_01_More6m.raw	2	NoRec	sp|P23526|SAHH_HUMAN	VADIGLAAWGR	569.816	2	10891609	y4	heavy	1304293
190201_S_MLAS_03_01_NoRec.raw	3	NoRec	sp|P23526|SAHH_HUMAN	VADIGLAAWGR	569.816	2	6845668	y4	heavy	812241
190201_S_MLAS_04_01_Less6m.raw	4	NoRec	sp|P23526|SAHH_HUMAN	VADIGLAAWGR	569.816	2	11641481	y4	heavy	1353707
190201_S_MLAS_05_01_More6m.raw	5	NoRec	sp|P23526|SAHH_HUMAN	VADIGLAAWGR	569.816	2	14668145	y4	heavy	1745609
190201_S_MLAS_06_01_NoRec.raw	6	NoRec	sp|P23526|SAHH_HUMAN	VADIGLAAWGR	569.816	2	12381902	y4	heavy	1465551
190201_S_MLAS_07_01_Less6m.raw	7	NoRec	sp|P23526|SAHH_HUMAN	VADIGLAAWGR	569.816	2	11346231	y4	heavy	1244211
190201_S_MLAS_08_01_More6m.raw	8	NoRec	sp|P23526|SAHH_HUMAN	VADIGLAAWGR	569.816	2	11469184	y4	heavy	1366568
190201_S_MLAS_09_01_NoRec.raw	9	NoRec	sp|P23526|SAHH_HUMAN	VADIGLAAWGR	569.816	2	11280420	y4	heavy	1321988
190201_S_MLAS_10_01_Less6m.raw	10	NoRec	sp|P23526|SAHH_HUMAN	VADIGLAAWGR	569.816	2	12020753	y4	heavy	1399466
190201_S_MLAS_11_01_More6m.raw	11	NoRec	sp|P23526|SAHH_HUMAN	VADIGLAAWGR	569.816	2	12428998	y4	heavy	1455983
190201_S_MLAS_12_01_NoRec.raw	12	NoRec	sp|P23526|SAHH_HUMAN	VADIGLAAWGR	569.816	2	12918155	y4	heavy	1596068
190201_S_MLAS_13_01_Less6m.raw	13	NoRec	sp|P23526|SAHH_HUMAN	VADIGLAAWGR	569.816	2	14716730	y4	heavy	1726948
190201_S_MLAS_14_01_More6m.raw	14	NoRec	sp|P23526|SAHH_HUMAN	VADIGLAAWGR	569.816	2	11235590	y4	heavy	1302966
190201_S_MLAS_15_01_NoRec.raw	15	NoRec	sp|P23526|SAHH_HUMAN	VADIGLAAWGR	569.816	2	10423946	y4	heavy	1279308
190201_S_MLAS_93_02_Less6m.raw	93	NoRec	sp|P23526|SAHH_HUMAN	VADIGLAAWGR	569.816	2	5279549	y4	heavy	603185
190201_S_MLAS_17_02_More6m.raw	17	NoRec	sp|P23526|SAHH_HUMAN	VADIGLAAWGR	569.816	2	5471954	y4	heavy	636478
190201_S_MLAS_18_02_NoRec.raw	18	NoRec	sp|P23526|SAHH_HUMAN	VADIGLAAWGR	569.816	2	5635369	y4	heavy	669594
190201_S_MLAS_19_02_Less6m.raw	19	NoRec	sp|P23526|SAHH_HUMAN	VADIGLAAWGR	569.816	2	5929284	y4	heavy	764352
190201_S_MLAS_20_02_More6m.raw	20	NoRec	sp|P23526|SAHH_HUMAN	VADIGLAAWGR	569.816	2	6716514	y4	heavy	813221
190201_S_MLAS_21_02__NoRec.raw	21	NoRec	sp|P23526|SAHH_HUMAN	VADIGLAAWGR	569.816	2	5916668	y4	heavy	701455
190201_S_MLAS_22_02_Less6m.raw	22	NoRec	sp|P23526|SAHH_HUMAN	VADIGLAAWGR	569.816	2	4917820	y4	heavy	607441
190201_S_MLAS_23_02_More6m.raw	23	NoRec	sp|P23526|SAHH_HUMAN	VADIGLAAWGR	569.816	2	4399807	y4	heavy	502748
190201_S_MLAS_24_02_NoRec.raw	24	NoRec	sp|P23526|SAHH_HUMAN	VADIGLAAWGR	569.816	2	5877705	y4	heavy	706927
190201_S_MLAS_26_02_More6m.raw	26	NoRec	sp|P23526|SAHH_HUMAN	VADIGLAAWGR	569.816	2	4605123	y4	heavy	532612
190201_S_MLAS_27_02_NoRec.raw	27	NoRec	sp|P23526|SAHH_HUMAN	VADIGLAAWGR	569.816	2	4940895	y4	heavy	599234
190201_S_MLAS_28_02_Less6m.raw	28	NoRec	sp|P23526|SAHH_HUMAN	VADIGLAAWGR	569.816	2	3275295	y4	heavy	403096
190201_S_MLAS_30_02_NoRec.raw	30	NoRec	sp|P23526|SAHH_HUMAN	VADIGLAAWGR	569.816	2	6108721	y4	heavy	663098
190201_S_MLAS_31_02_Less6m.raw	31	NoRec	sp|P23526|SAHH_HUMAN	VADIGLAAWGR	569.816	2	2174400	y4	heavy	246221
190201_S_MLAS_32_02_More6m.raw	32	NoRec	sp|P23526|SAHH_HUMAN	VADIGLAAWGR	569.816	2	5357832	y4	heavy	637522
190201_S_MLAS_34_02_Less6m.raw	34	NoRec	sp|P23526|SAHH_HUMAN	VADIGLAAWGR	569.816	2	4861753	y4	heavy	573445
190201_S_MLAS_35_01_More6m.raw	35	NoRec	sp|P23526|SAHH_HUMAN	VADIGLAAWGR	569.816	2	16521460	y4	heavy	1983269
190201_S_MLAS_36_02__NoRec.raw	36	NoRec	sp|P23526|SAHH_HUMAN	VADIGLAAWGR	569.816	2	6037492	y4	heavy	708648
190201_S_MLAS_37_02_Less6m.raw	37	NoRec	sp|P23526|SAHH_HUMAN	VADIGLAAWGR	569.816	2	8944314	y4	heavy	1014580
190201_S_MLAS_38_02_More6m.raw	38	NoRec	sp|P23526|SAHH_HUMAN	VADIGLAAWGR	569.816	2	8262942	y4	heavy	1002494
190201_S_MLAS_40_02_Less6m.raw	40	NoRec	sp|P23526|SAHH_HUMAN	VADIGLAAWGR	569.816	2	11116998	y4	heavy	1316325
190201_S_MLAS_103_01_More6m.raw	103	NoRec	sp|P23526|SAHH_HUMAN	VADIGLAAWGR	569.816	2	11674301	y4	heavy	1410494
190201_S_MLAS_42_02__NoRec.raw	42	NoRec	sp|P23526|SAHH_HUMAN	VADIGLAAWGR	569.816	2	9207221	y4	heavy	1098341
190201_S_MLAS_43_02_Less6m.raw	43	NoRec	sp|P23526|SAHH_HUMAN	VADIGLAAWGR	569.816	2	8453555	y4	heavy	991155
190201_S_MLAS_44_02_More6m.raw	44	NoRec	sp|P23526|SAHH_HUMAN	VADIGLAAWGR	569.816	2	11399505	y4	heavy	1293610
190201_S_MLAS_45_02__NoRec.raw	45	NoRec	sp|P23526|SAHH_HUMAN	VADIGLAAWGR	569.816	2	10076580	y4	heavy	1161463
190201_S_MLAS_95_01_More6m.raw	95	NoRec	sp|P23526|SAHH_HUMAN	VADIGLAAWGR	569.816	2	6801364	y4	heavy	813630
190201_S_MLAS_48_01__NoRec.raw	48	NoRec	sp|P23526|SAHH_HUMAN	VADIGLAAWGR	569.816	2	8161814	y4	heavy	932804
190201_S_MLAS_49_01_Less6m.raw	49	NoRec	sp|P23526|SAHH_HUMAN	VADIGLAAWGR	569.816	2	5136455	y4	heavy	562319
190201_S_MLAS_52_01_Less6m.raw	52	NoRec	sp|P23526|SAHH_HUMAN	VADIGLAAWGR	569.816	2	5727612	y4	heavy	700022
190201_S_MLAS_53_01_More6m.raw	53	NoRec	sp|P23526|SAHH_HUMAN	VADIGLAAWGR	569.816	2	8964866	y4	heavy	1084504
190201_S_MLAS_54_01__NoRec.raw	54	NoRec	sp|P23526|SAHH_HUMAN	VADIGLAAWGR	569.816	2	7879245	y4	heavy	876921
190201_S_MLAS_56_01_More6m.raw	56	NoRec	sp|P23526|SAHH_HUMAN	VADIGLAAWGR	569.816	2	4656372	y4	heavy	494599
190201_S_MLAS_57_01__NoRec.raw	57	NoRec	sp|P23526|SAHH_HUMAN	VADIGLAAWGR	569.816	2	8675407	y4	heavy	983864
190201_S_MLAS_58_01_Less6m.raw	58	NoRec	sp|P23526|SAHH_HUMAN	VADIGLAAWGR	569.816	2	9263644	y4	heavy	1103238
190201_S_MLAS_59_01_More6m.raw	59	NoRec	sp|P23526|SAHH_HUMAN	VADIGLAAWGR	569.816	2	8538794	y4	heavy	950128
190201_S_MLAS_61_02_Less6m.raw	61	NoRec	sp|P23526|SAHH_HUMAN	VADIGLAAWGR	569.816	2	11111031	y4	heavy	1353330
190201_S_MLAS_62_02_More6m.raw	62	NoRec	sp|P23526|SAHH_HUMAN	VADIGLAAWGR	569.816	2	13942872	y4	heavy	1640023
190201_S_MLAS_63_02_NoRec.raw	63	NoRec	sp|P23526|SAHH_HUMAN	VADIGLAAWGR	569.816	2	9710814	y4	heavy	1034720
190201_S_MLAS_64_02_Less6m.raw	64	NoRec	sp|P23526|SAHH_HUMAN	VADIGLAAWGR	569.816	2	11622226	y4	heavy	1345700
190201_S_MLAS_67_01_Less6m.raw	67	NoRec	sp|P23526|SAHH_HUMAN	VADIGLAAWGR	569.816	2	6794450	y4	heavy	798250
190201_S_MLAS_68_01_More6m.raw	68	NoRec	sp|P23526|SAHH_HUMAN	VADIGLAAWGR	569.816	2	6340808	y4	heavy	753097
190201_S_MLAS_96_01_More6m.raw	96	NoRec	sp|P23526|SAHH_HUMAN	VADIGLAAWGR	569.816	2	12476129	y4	heavy	1439571
190201_S_MLAS_94_01_Less6m.raw	94	NoRec	sp|P23526|SAHH_HUMAN	VADIGLAAWGR	569.816	2	5901816	y4	heavy	712964
190201_S_MLAS_104_01_More6m.raw	104	NoRec	sp|P23526|SAHH_HUMAN	VADIGLAAWGR	569.816	2	4430987	y4	heavy	542917
190201_S_MLAS_73_01_Less6m.raw	73	NoRec	sp|P23526|SAHH_HUMAN	VADIGLAAWGR	569.816	2	7792613	y4	heavy	919724
190201_S_MLAS_74_01_More6m.raw	74	NoRec	sp|P23526|SAHH_HUMAN	VADIGLAAWGR	569.816	2	9354172	y4	heavy	1127108
190201_S_MLAS_75_01_NoRec.raw	75	NoRec	sp|P23526|SAHH_HUMAN	VADIGLAAWGR	569.816	2	7773743	y4	heavy	933199
190201_S_MLAS_77_01_More6m.raw	77	NoRec	sp|P23526|SAHH_HUMAN	VADIGLAAWGR	569.816	2	7478673	y4	heavy	958734
190201_S_MLAS_78_01_NoRec.raw	78	NoRec	sp|P23526|SAHH_HUMAN	VADIGLAAWGR	569.816	2	12136233	y4	heavy	1434348
190201_S_MLAS_79_01_Less6m.raw	79	NoRec	sp|P23526|SAHH_HUMAN	VADIGLAAWGR	569.816	2	17782802	y4	heavy	2005084
190201_S_MLAS_80_01_More6m.raw	80	NoRec	sp|P23526|SAHH_HUMAN	VADIGLAAWGR	569.816	2	19680550	y4	heavy	2226002
190201_S_MLAS_81_01_NoRec.raw	81	NoRec	sp|P23526|SAHH_HUMAN	VADIGLAAWGR	569.816	2	15725272	y4	heavy	1901349
190201_S_MLAS_101_01_More6m.raw	101	NoRec	sp|P23526|SAHH_HUMAN	VADIGLAAWGR	569.816	2	13948960	y4	heavy	1670553
190201_S_MLAS_84_01_NoRec.raw	84	NoRec	sp|P23526|SAHH_HUMAN	VADIGLAAWGR	569.816	2	15937310	y4	heavy	1840507
190201_S_MLAS_85_01_Less6m.raw	85	NoRec	sp|P23526|SAHH_HUMAN	VADIGLAAWGR	569.816	2	10694407	y4	heavy	1283684
190201_S_MLAS_86_01_More6m.raw	86	NoRec	sp|P23526|SAHH_HUMAN	VADIGLAAWGR	569.816	2	12206637	y4	heavy	1431706
190201_S_MLAS_87_01_NoRec.raw	87	NoRec	sp|P23526|SAHH_HUMAN	VADIGLAAWGR	569.816	2	13788220	y4	heavy	1688362
190201_S_MLAS_88_01_Less6m.raw	88	NoRec	sp|P23526|SAHH_HUMAN	VADIGLAAWGR	569.816	2	13598747	y4	heavy	1613309
190201_S_MLAS_89_01_More6m.raw	89	NoRec	sp|P23526|SAHH_HUMAN	VADIGLAAWGR	569.816	2	11126991	y4	heavy	1346482
190201_S_MLAS_90_01_NoRec.raw	90	NoRec	sp|P23526|SAHH_HUMAN	VADIGLAAWGR	569.816	2	12371845	y4	heavy	1459108
190201_S_MLAS_92_01_More6m.raw	92	NoRec	sp|P23526|SAHH_HUMAN	VADIGLAAWGR	569.816	2	11987422	y4	heavy	1437782
190201_S_MLAS_100_02_Less6m.raw	100	NoRec	sp|P23526|SAHH_HUMAN	VADIGLAAWGR	569.816	2	7253668	y4	heavy	868284
190201_S_MLAS_105_02_Less6m.raw	105	NoRec	sp|P23526|SAHH_HUMAN	VADIGLAAWGR	569.816	2	7634392	y4	heavy	914449
190201_S_MLAS_70_02_Less6m.raw	70	NoRec	sp|P23526|SAHH_HUMAN	VADIGLAAWGR	569.816	2	7246376	y4	heavy	843380
190201_S_MLAS_91_01_Less6m.raw	91	NoRec	sp|P23526|SAHH_HUMAN	VADIGLAAWGR	569.816	2	12064278	b4	heavy	298440
190201_S_MLAS_02_01_More6m.raw	2	NoRec	sp|P23526|SAHH_HUMAN	VADIGLAAWGR	569.816	2	10891609	b4	heavy	245899
190201_S_MLAS_03_01_NoRec.raw	3	NoRec	sp|P23526|SAHH_HUMAN	VADIGLAAWGR	569.816	2	6845668	b4	heavy	161929
190201_S_MLAS_04_01_Less6m.raw	4	NoRec	sp|P23526|SAHH_HUMAN	VADIGLAAWGR	569.816	2	11641481	b4	heavy	266999
190201_S_MLAS_05_01_More6m.raw	5	NoRec	sp|P23526|SAHH_HUMAN	VADIGLAAWGR	569.816	2	14668145	b4	heavy	348606
190201_S_MLAS_06_01_NoRec.raw	6	NoRec	sp|P23526|SAHH_HUMAN	VADIGLAAWGR	569.816	2	12381902	b4	heavy	294539
190201_S_MLAS_07_01_Less6m.raw	7	NoRec	sp|P23526|SAHH_HUMAN	VADIGLAAWGR	569.816	2	11346231	b4	heavy	291808
190201_S_MLAS_08_01_More6m.raw	8	NoRec	sp|P23526|SAHH_HUMAN	VADIGLAAWGR	569.816	2	11469184	b4	heavy	276360
190201_S_MLAS_09_01_NoRec.raw	9	NoRec	sp|P23526|SAHH_HUMAN	VADIGLAAWGR	569.816	2	11280420	b4	heavy	261013
190201_S_MLAS_10_01_Less6m.raw	10	NoRec	sp|P23526|SAHH_HUMAN	VADIGLAAWGR	569.816	2	12020753	b4	heavy	318264
190201_S_MLAS_11_01_More6m.raw	11	NoRec	sp|P23526|SAHH_HUMAN	VADIGLAAWGR	569.816	2	12428998	b4	heavy	302137
190201_S_MLAS_12_01_NoRec.raw	12	NoRec	sp|P23526|SAHH_HUMAN	VADIGLAAWGR	569.816	2	12918155	b4	heavy	339022
190201_S_MLAS_13_01_Less6m.raw	13	NoRec	sp|P23526|SAHH_HUMAN	VADIGLAAWGR	569.816	2	14716730	b4	heavy	321247
190201_S_MLAS_14_01_More6m.raw	14	NoRec	sp|P23526|SAHH_HUMAN	VADIGLAAWGR	569.816	2	11235590	b4	heavy	267635
190201_S_MLAS_15_01_NoRec.raw	15	NoRec	sp|P23526|SAHH_HUMAN	VADIGLAAWGR	569.816	2	10423946	b4	heavy	254563
190201_S_MLAS_93_02_Less6m.raw	93	NoRec	sp|P23526|SAHH_HUMAN	VADIGLAAWGR	569.816	2	5279549	b4	heavy	135943
190201_S_MLAS_17_02_More6m.raw	17	NoRec	sp|P23526|SAHH_HUMAN	VADIGLAAWGR	569.816	2	5471954	b4	heavy	143442
190201_S_MLAS_18_02_NoRec.raw	18	NoRec	sp|P23526|SAHH_HUMAN	VADIGLAAWGR	569.816	2	5635369	b4	heavy	139501
190201_S_MLAS_19_02_Less6m.raw	19	NoRec	sp|P23526|SAHH_HUMAN	VADIGLAAWGR	569.816	2	5929284	b4	heavy	168456
190201_S_MLAS_20_02_More6m.raw	20	NoRec	sp|P23526|SAHH_HUMAN	VADIGLAAWGR	569.816	2	6716514	b4	heavy	172819
190201_S_MLAS_21_02__NoRec.raw	21	NoRec	sp|P23526|SAHH_HUMAN	VADIGLAAWGR	569.816	2	5916668	b4	heavy	152648
190201_S_MLAS_22_02_Less6m.raw	22	NoRec	sp|P23526|SAHH_HUMAN	VADIGLAAWGR	569.816	2	4917820	b4	heavy	134626
190201_S_MLAS_23_02_More6m.raw	23	NoRec	sp|P23526|SAHH_HUMAN	VADIGLAAWGR	569.816	2	4399807	b4	heavy	116295
190201_S_MLAS_24_02_NoRec.raw	24	NoRec	sp|P23526|SAHH_HUMAN	VADIGLAAWGR	569.816	2	5877705	b4	heavy	145722
190201_S_MLAS_26_02_More6m.raw	26	NoRec	sp|P23526|SAHH_HUMAN	VADIGLAAWGR	569.816	2	4605123	b4	heavy	118217
190201_S_MLAS_27_02_NoRec.raw	27	NoRec	sp|P23526|SAHH_HUMAN	VADIGLAAWGR	569.816	2	4940895	b4	heavy	113318
190201_S_MLAS_28_02_Less6m.raw	28	NoRec	sp|P23526|SAHH_HUMAN	VADIGLAAWGR	569.816	2	3275295	b4	heavy	79356
190201_S_MLAS_30_02_NoRec.raw	30	NoRec	sp|P23526|SAHH_HUMAN	VADIGLAAWGR	569.816	2	6108721	b4	heavy	139225
190201_S_MLAS_31_02_Less6m.raw	31	NoRec	sp|P23526|SAHH_HUMAN	VADIGLAAWGR	569.816	2	2174400	b4	heavy	49396
190201_S_MLAS_32_02_More6m.raw	32	NoRec	sp|P23526|SAHH_HUMAN	VADIGLAAWGR	569.816	2	5357832	b4	heavy	146861
190201_S_MLAS_34_02_Less6m.raw	34	NoRec	sp|P23526|SAHH_HUMAN	VADIGLAAWGR	569.816	2	4861753	b4	heavy	129217
190201_S_MLAS_35_01_More6m.raw	35	NoRec	sp|P23526|SAHH_HUMAN	VADIGLAAWGR	569.816	2	16521460	b4	heavy	380534
190201_S_MLAS_36_02__NoRec.raw	36	NoRec	sp|P23526|SAHH_HUMAN	VADIGLAAWGR	569.816	2	6037492	b4	heavy	161578
190201_S_MLAS_37_02_Less6m.raw	37	NoRec	sp|P23526|SAHH_HUMAN	VADIGLAAWGR	569.816	2	8944314	b4	heavy	197700
190201_S_MLAS_38_02_More6m.raw	38	NoRec	sp|P23526|SAHH_HUMAN	VADIGLAAWGR	569.816	2	8262942	b4	heavy	194390
190201_S_MLAS_40_02_Less6m.raw	40	NoRec	sp|P23526|SAHH_HUMAN	VADIGLAAWGR	569.816	2	11116998	b4	heavy	343251
190201_S_MLAS_103_01_More6m.raw	103	NoRec	sp|P23526|SAHH_HUMAN	VADIGLAAWGR	569.816	2	11674301	b4	heavy	284257
190201_S_MLAS_42_02__NoRec.raw	42	NoRec	sp|P23526|SAHH_HUMAN	VADIGLAAWGR	569.816	2	9207221	b4	heavy	201543
190201_S_MLAS_43_02_Less6m.raw	43	NoRec	sp|P23526|SAHH_HUMAN	VADIGLAAWGR	569.816	2	8453555	b4	heavy	217603
190201_S_MLAS_44_02_More6m.raw	44	NoRec	sp|P23526|SAHH_HUMAN	VADIGLAAWGR	569.816	2	11399505	b4	heavy	297200
190201_S_MLAS_45_02__NoRec.raw	45	NoRec	sp|P23526|SAHH_HUMAN	VADIGLAAWGR	569.816	2	10076580	b4	heavy	247871
190201_S_MLAS_95_01_More6m.raw	95	NoRec	sp|P23526|SAHH_HUMAN	VADIGLAAWGR	569.816	2	6801364	b4	heavy	181833
190201_S_MLAS_48_01__NoRec.raw	48	NoRec	sp|P23526|SAHH_HUMAN	VADIGLAAWGR	569.816	2	8161814	b4	heavy	220535
190201_S_MLAS_49_01_Less6m.raw	49	NoRec	sp|P23526|SAHH_HUMAN	VADIGLAAWGR	569.816	2	5136455	b4	heavy	148745
190201_S_MLAS_52_01_Less6m.raw	52	NoRec	sp|P23526|SAHH_HUMAN	VADIGLAAWGR	569.816	2	5727612	b4	heavy	161575
190201_S_MLAS_53_01_More6m.raw	53	NoRec	sp|P23526|SAHH_HUMAN	VADIGLAAWGR	569.816	2	8964866	b4	heavy	224590
190201_S_MLAS_54_01__NoRec.raw	54	NoRec	sp|P23526|SAHH_HUMAN	VADIGLAAWGR	569.816	2	7879245	b4	heavy	220282
190201_S_MLAS_56_01_More6m.raw	56	NoRec	sp|P23526|SAHH_HUMAN	VADIGLAAWGR	569.816	2	4656372	b4	heavy	119624
190201_S_MLAS_57_01__NoRec.raw	57	NoRec	sp|P23526|SAHH_HUMAN	VADIGLAAWGR	569.816	2	8675407	b4	heavy	209442
190201_S_MLAS_58_01_Less6m.raw	58	NoRec	sp|P23526|SAHH_HUMAN	VADIGLAAWGR	569.816	2	9263644	b4	heavy	229909
190201_S_MLAS_59_01_More6m.raw	59	NoRec	sp|P23526|SAHH_HUMAN	VADIGLAAWGR	569.816	2	8538794	b4	heavy	226784
190201_S_MLAS_61_02_Less6m.raw	61	NoRec	sp|P23526|SAHH_HUMAN	VADIGLAAWGR	569.816	2	11111031	b4	heavy	256224
190201_S_MLAS_62_02_More6m.raw	62	NoRec	sp|P23526|SAHH_HUMAN	VADIGLAAWGR	569.816	2	13942872	b4	heavy	322783
190201_S_MLAS_63_02_NoRec.raw	63	NoRec	sp|P23526|SAHH_HUMAN	VADIGLAAWGR	569.816	2	9710814	b4	heavy	275343
190201_S_MLAS_64_02_Less6m.raw	64	NoRec	sp|P23526|SAHH_HUMAN	VADIGLAAWGR	569.816	2	11622226	b4	heavy	331728
190201_S_MLAS_67_01_Less6m.raw	67	NoRec	sp|P23526|SAHH_HUMAN	VADIGLAAWGR	569.816	2	6794450	b4	heavy	163742
190201_S_MLAS_68_01_More6m.raw	68	NoRec	sp|P23526|SAHH_HUMAN	VADIGLAAWGR	569.816	2	6340808	b4	heavy	182322
190201_S_MLAS_96_01_More6m.raw	96	NoRec	sp|P23526|SAHH_HUMAN	VADIGLAAWGR	569.816	2	12476129	b4	heavy	421411
190201_S_MLAS_94_01_Less6m.raw	94	NoRec	sp|P23526|SAHH_HUMAN	VADIGLAAWGR	569.816	2	5901816	b4	heavy	162467
190201_S_MLAS_104_01_More6m.raw	104	NoRec	sp|P23526|SAHH_HUMAN	VADIGLAAWGR	569.816	2	4430987	b4	heavy	104656
190201_S_MLAS_73_01_Less6m.raw	73	NoRec	sp|P23526|SAHH_HUMAN	VADIGLAAWGR	569.816	2	7792613	b4	heavy	214584
190201_S_MLAS_74_01_More6m.raw	74	NoRec	sp|P23526|SAHH_HUMAN	VADIGLAAWGR	569.816	2	9354172	b4	heavy	227152
190201_S_MLAS_75_01_NoRec.raw	75	NoRec	sp|P23526|SAHH_HUMAN	VADIGLAAWGR	569.816	2	7773743	b4	heavy	204053
190201_S_MLAS_77_01_More6m.raw	77	NoRec	sp|P23526|SAHH_HUMAN	VADIGLAAWGR	569.816	2	7478673	b4	heavy	217333
190201_S_MLAS_78_01_NoRec.raw	78	NoRec	sp|P23526|SAHH_HUMAN	VADIGLAAWGR	569.816	2	12136233	b4	heavy	291645
190201_S_MLAS_79_01_Less6m.raw	79	NoRec	sp|P23526|SAHH_HUMAN	VADIGLAAWGR	569.816	2	17782802	b4	heavy	400185
190201_S_MLAS_80_01_More6m.raw	80	NoRec	sp|P23526|SAHH_HUMAN	VADIGLAAWGR	569.816	2	19680550	b4	heavy	461361
190201_S_MLAS_81_01_NoRec.raw	81	NoRec	sp|P23526|SAHH_HUMAN	VADIGLAAWGR	569.816	2	15725272	b4	heavy	435435
190201_S_MLAS_101_01_More6m.raw	101	NoRec	sp|P23526|SAHH_HUMAN	VADIGLAAWGR	569.816	2	13948960	b4	heavy	335626
190201_S_MLAS_84_01_NoRec.raw	84	NoRec	sp|P23526|SAHH_HUMAN	VADIGLAAWGR	569.816	2	15937310	b4	heavy	353833
190201_S_MLAS_85_01_Less6m.raw	85	NoRec	sp|P23526|SAHH_HUMAN	VADIGLAAWGR	569.816	2	10694407	b4	heavy	258191
190201_S_MLAS_86_01_More6m.raw	86	NoRec	sp|P23526|SAHH_HUMAN	VADIGLAAWGR	569.816	2	12206637	b4	heavy	262780
190201_S_MLAS_87_01_NoRec.raw	87	NoRec	sp|P23526|SAHH_HUMAN	VADIGLAAWGR	569.816	2	13788220	b4	heavy	362547
190201_S_MLAS_88_01_Less6m.raw	88	NoRec	sp|P23526|SAHH_HUMAN	VADIGLAAWGR	569.816	2	13598747	b4	heavy	342787
190201_S_MLAS_89_01_More6m.raw	89	NoRec	sp|P23526|SAHH_HUMAN	VADIGLAAWGR	569.816	2	11126991	b4	heavy	254655
190201_S_MLAS_90_01_NoRec.raw	90	NoRec	sp|P23526|SAHH_HUMAN	VADIGLAAWGR	569.816	2	12371845	b4	heavy	295965
190201_S_MLAS_92_01_More6m.raw	92	NoRec	sp|P23526|SAHH_HUMAN	VADIGLAAWGR	569.816	2	11987422	b4	heavy	300638
190201_S_MLAS_100_02_Less6m.raw	100	NoRec	sp|P23526|SAHH_HUMAN	VADIGLAAWGR	569.816	2	7253668	b4	heavy	190343
190201_S_MLAS_105_02_Less6m.raw	105	NoRec	sp|P23526|SAHH_HUMAN	VADIGLAAWGR	569.816	2	7634392	b4	heavy	201550
190201_S_MLAS_70_02_Less6m.raw	70	NoRec	sp|P23526|SAHH_HUMAN	VADIGLAAWGR	569.816	2	7246376	b4	heavy	175392
190201_S_MLAS_91_01_Less6m.raw	91	NoRec	sp|P23526|SAHH_HUMAN	GISEETTTGVHNLYK	824.912	2	121736	y8	light	47335
190201_S_MLAS_02_01_More6m.raw	2	NoRec	sp|P23526|SAHH_HUMAN	GISEETTTGVHNLYK	824.912	2	939170	y8	light	358121
190201_S_MLAS_03_01_NoRec.raw	3	NoRec	sp|P23526|SAHH_HUMAN	GISEETTTGVHNLYK	824.912	2	909545	y8	light	344641
190201_S_MLAS_04_01_Less6m.raw	4	NoRec	sp|P23526|SAHH_HUMAN	GISEETTTGVHNLYK	824.912	2	340428	y8	light	135052
190201_S_MLAS_05_01_More6m.raw	5	NoRec	sp|P23526|SAHH_HUMAN	GISEETTTGVHNLYK	824.912	2	126853	y8	light	48066
190201_S_MLAS_06_01_NoRec.raw	6	NoRec	sp|P23526|SAHH_HUMAN	GISEETTTGVHNLYK	824.912	2	470813	y8	light	185584
190201_S_MLAS_07_01_Less6m.raw	7	NoRec	sp|P23526|SAHH_HUMAN	GISEETTTGVHNLYK	824.912	2	1062607	y8	light	424606
190201_S_MLAS_08_01_More6m.raw	8	NoRec	sp|P23526|SAHH_HUMAN	GISEETTTGVHNLYK	824.912	2	6011129	y8	light	2237288
190201_S_MLAS_09_01_NoRec.raw	9	NoRec	sp|P23526|SAHH_HUMAN	GISEETTTGVHNLYK	824.912	2	696622	y8	light	255222
190201_S_MLAS_10_01_Less6m.raw	10	NoRec	sp|P23526|SAHH_HUMAN	GISEETTTGVHNLYK	824.912	2	106979	y8	light	45772
190201_S_MLAS_11_01_More6m.raw	11	NoRec	sp|P23526|SAHH_HUMAN	GISEETTTGVHNLYK	824.912	2	718790	y8	light	270972
190201_S_MLAS_12_01_NoRec.raw	12	NoRec	sp|P23526|SAHH_HUMAN	GISEETTTGVHNLYK	824.912	2	479678	y8	light	189601
190201_S_MLAS_13_01_Less6m.raw	13	NoRec	sp|P23526|SAHH_HUMAN	GISEETTTGVHNLYK	824.912	2	450260	y8	light	183243
190201_S_MLAS_14_01_More6m.raw	14	NoRec	sp|P23526|SAHH_HUMAN	GISEETTTGVHNLYK	824.912	2	3092711	y8	light	1154089
190201_S_MLAS_15_01_NoRec.raw	15	NoRec	sp|P23526|SAHH_HUMAN	GISEETTTGVHNLYK	824.912	2	692470	y8	light	264841
190201_S_MLAS_93_02_Less6m.raw	93	NoRec	sp|P23526|SAHH_HUMAN	GISEETTTGVHNLYK	824.912	2	450904	y8	light	172948
190201_S_MLAS_17_02_More6m.raw	17	NoRec	sp|P23526|SAHH_HUMAN	GISEETTTGVHNLYK	824.912	2	821443	y8	light	321623
190201_S_MLAS_18_02_NoRec.raw	18	NoRec	sp|P23526|SAHH_HUMAN	GISEETTTGVHNLYK	824.912	2	309609	y8	light	119460
190201_S_MLAS_19_02_Less6m.raw	19	NoRec	sp|P23526|SAHH_HUMAN	GISEETTTGVHNLYK	824.912	2	2873074	y8	light	1066099
190201_S_MLAS_20_02_More6m.raw	20	NoRec	sp|P23526|SAHH_HUMAN	GISEETTTGVHNLYK	824.912	2	1048085	y8	light	388055
190201_S_MLAS_21_02__NoRec.raw	21	NoRec	sp|P23526|SAHH_HUMAN	GISEETTTGVHNLYK	824.912	2	58414	y8	light	24806
190201_S_MLAS_22_02_Less6m.raw	22	NoRec	sp|P23526|SAHH_HUMAN	GISEETTTGVHNLYK	824.912	2	1387103	y8	light	534351
190201_S_MLAS_23_02_More6m.raw	23	NoRec	sp|P23526|SAHH_HUMAN	GISEETTTGVHNLYK	824.912	2	1408459	y8	light	522456
190201_S_MLAS_24_02_NoRec.raw	24	NoRec	sp|P23526|SAHH_HUMAN	GISEETTTGVHNLYK	824.912	2	86559	y8	light	42344
190201_S_MLAS_26_02_More6m.raw	26	NoRec	sp|P23526|SAHH_HUMAN	GISEETTTGVHNLYK	824.912	2	243123	y8	light	90271
190201_S_MLAS_27_02_NoRec.raw	27	NoRec	sp|P23526|SAHH_HUMAN	GISEETTTGVHNLYK	824.912	2	1454680	y8	light	554647
190201_S_MLAS_28_02_Less6m.raw	28	NoRec	sp|P23526|SAHH_HUMAN	GISEETTTGVHNLYK	824.912	2	877520	y8	light	329403
190201_S_MLAS_30_02_NoRec.raw	30	NoRec	sp|P23526|SAHH_HUMAN	GISEETTTGVHNLYK	824.912	2	1296024	y8	light	483466
190201_S_MLAS_31_02_Less6m.raw	31	NoRec	sp|P23526|SAHH_HUMAN	GISEETTTGVHNLYK	824.912	2	2715	y8	light	0
190201_S_MLAS_32_02_More6m.raw	32	NoRec	sp|P23526|SAHH_HUMAN	GISEETTTGVHNLYK	824.912	2	26058	y8	light	9446
190201_S_MLAS_34_02_Less6m.raw	34	NoRec	sp|P23526|SAHH_HUMAN	GISEETTTGVHNLYK	824.912	2	76398	y8	light	26550
190201_S_MLAS_35_01_More6m.raw	35	NoRec	sp|P23526|SAHH_HUMAN	GISEETTTGVHNLYK	824.912	2	264618	y8	light	106578
190201_S_MLAS_36_02__NoRec.raw	36	NoRec	sp|P23526|SAHH_HUMAN	GISEETTTGVHNLYK	824.912	2	114998	y8	light	46771
190201_S_MLAS_37_02_Less6m.raw	37	NoRec	sp|P23526|SAHH_HUMAN	GISEETTTGVHNLYK	824.912	2	967487	y8	light	364153
190201_S_MLAS_38_02_More6m.raw	38	NoRec	sp|P23526|SAHH_HUMAN	GISEETTTGVHNLYK	824.912	2	256310	y8	light	101066
190201_S_MLAS_40_02_Less6m.raw	40	NoRec	sp|P23526|SAHH_HUMAN	GISEETTTGVHNLYK	824.912	2	150621	y8	light	59488
190201_S_MLAS_103_01_More6m.raw	103	NoRec	sp|P23526|SAHH_HUMAN	GISEETTTGVHNLYK	824.912	2	124125	y8	light	50811
190201_S_MLAS_42_02__NoRec.raw	42	NoRec	sp|P23526|SAHH_HUMAN	GISEETTTGVHNLYK	824.912	2	576434	y8	light	215277
190201_S_MLAS_43_02_Less6m.raw	43	NoRec	sp|P23526|SAHH_HUMAN	GISEETTTGVHNLYK	824.912	2	510056	y8	light	194610
190201_S_MLAS_44_02_More6m.raw	44	NoRec	sp|P23526|SAHH_HUMAN	GISEETTTGVHNLYK	824.912	2	2389815	y8	light	912709
190201_S_MLAS_45_02__NoRec.raw	45	NoRec	sp|P23526|SAHH_HUMAN	GISEETTTGVHNLYK	824.912	2	979800	y8	light	373803
190201_S_MLAS_95_01_More6m.raw	95	NoRec	sp|P23526|SAHH_HUMAN	GISEETTTGVHNLYK	824.912	2	1234553	y8	light	456064
190201_S_MLAS_48_01__NoRec.raw	48	NoRec	sp|P23526|SAHH_HUMAN	GISEETTTGVHNLYK	824.912	2	1177146	y8	light	451309
190201_S_MLAS_49_01_Less6m.raw	49	NoRec	sp|P23526|SAHH_HUMAN	GISEETTTGVHNLYK	824.912	2	1781413	y8	light	670304
190201_S_MLAS_52_01_Less6m.raw	52	NoRec	sp|P23526|SAHH_HUMAN	GISEETTTGVHNLYK	824.912	2	3906971	y8	light	1470774
190201_S_MLAS_53_01_More6m.raw	53	NoRec	sp|P23526|SAHH_HUMAN	GISEETTTGVHNLYK	824.912	2	3611	y8	light	3611
190201_S_MLAS_54_01__NoRec.raw	54	NoRec	sp|P23526|SAHH_HUMAN	GISEETTTGVHNLYK	824.912	2	1668245	y8	light	647702
190201_S_MLAS_56_01_More6m.raw	56	NoRec	sp|P23526|SAHH_HUMAN	GISEETTTGVHNLYK	824.912	2	668356	y8	light	251378
190201_S_MLAS_57_01__NoRec.raw	57	NoRec	sp|P23526|SAHH_HUMAN	GISEETTTGVHNLYK	824.912	2	2516861	y8	light	933929
190201_S_MLAS_58_01_Less6m.raw	58	NoRec	sp|P23526|SAHH_HUMAN	GISEETTTGVHNLYK	824.912	2	277468	y8	light	110375
190201_S_MLAS_59_01_More6m.raw	59	NoRec	sp|P23526|SAHH_HUMAN	GISEETTTGVHNLYK	824.912	2	452174	y8	light	170528
190201_S_MLAS_61_02_Less6m.raw	61	NoRec	sp|P23526|SAHH_HUMAN	GISEETTTGVHNLYK	824.912	2	756510	y8	light	285703
190201_S_MLAS_62_02_More6m.raw	62	NoRec	sp|P23526|SAHH_HUMAN	GISEETTTGVHNLYK	824.912	2	740145	y8	light	277691
190201_S_MLAS_63_02_NoRec.raw	63	NoRec	sp|P23526|SAHH_HUMAN	GISEETTTGVHNLYK	824.912	2	562218	y8	light	225807
190201_S_MLAS_64_02_Less6m.raw	64	NoRec	sp|P23526|SAHH_HUMAN	GISEETTTGVHNLYK	824.912	2	877815	y8	light	344637
190201_S_MLAS_67_01_Less6m.raw	67	NoRec	sp|P23526|SAHH_HUMAN	GISEETTTGVHNLYK	824.912	2	67110	y8	light	30404
190201_S_MLAS_68_01_More6m.raw	68	NoRec	sp|P23526|SAHH_HUMAN	GISEETTTGVHNLYK	824.912	2	108593	y8	light	45869
190201_S_MLAS_96_01_More6m.raw	96	NoRec	sp|P23526|SAHH_HUMAN	GISEETTTGVHNLYK	824.912	2	317143	y8	light	120099
190201_S_MLAS_94_01_Less6m.raw	94	NoRec	sp|P23526|SAHH_HUMAN	GISEETTTGVHNLYK	824.912	2	109761	y8	light	46988
190201_S_MLAS_104_01_More6m.raw	104	NoRec	sp|P23526|SAHH_HUMAN	GISEETTTGVHNLYK	824.912	2	12584	y8	light	9479
190201_S_MLAS_73_01_Less6m.raw	73	NoRec	sp|P23526|SAHH_HUMAN	GISEETTTGVHNLYK	824.912	2	1016162	y8	light	375343
190201_S_MLAS_74_01_More6m.raw	74	NoRec	sp|P23526|SAHH_HUMAN	GISEETTTGVHNLYK	824.912	2	991709	y8	light	382369
190201_S_MLAS_75_01_NoRec.raw	75	NoRec	sp|P23526|SAHH_HUMAN	GISEETTTGVHNLYK	824.912	2	664565	y8	light	269640
190201_S_MLAS_77_01_More6m.raw	77	NoRec	sp|P23526|SAHH_HUMAN	GISEETTTGVHNLYK	824.912	2	701365	y8	light	285288
190201_S_MLAS_78_01_NoRec.raw	78	NoRec	sp|P23526|SAHH_HUMAN	GISEETTTGVHNLYK	824.912	2	1414286	y8	light	532513
190201_S_MLAS_79_01_Less6m.raw	79	NoRec	sp|P23526|SAHH_HUMAN	GISEETTTGVHNLYK	824.912	2	5091675	y8	light	1937507
190201_S_MLAS_80_01_More6m.raw	80	NoRec	sp|P23526|SAHH_HUMAN	GISEETTTGVHNLYK	824.912	2	511876	y8	light	191261
190201_S_MLAS_81_01_NoRec.raw	81	NoRec	sp|P23526|SAHH_HUMAN	GISEETTTGVHNLYK	824.912	2	2519807	y8	light	943660
190201_S_MLAS_101_01_More6m.raw	101	NoRec	sp|P23526|SAHH_HUMAN	GISEETTTGVHNLYK	824.912	2	387819	y8	light	151100
190201_S_MLAS_84_01_NoRec.raw	84	NoRec	sp|P23526|SAHH_HUMAN	GISEETTTGVHNLYK	824.912	2	1185900	y8	light	450757
190201_S_MLAS_85_01_Less6m.raw	85	NoRec	sp|P23526|SAHH_HUMAN	GISEETTTGVHNLYK	824.912	2	179934	y8	light	66530
190201_S_MLAS_86_01_More6m.raw	86	NoRec	sp|P23526|SAHH_HUMAN	GISEETTTGVHNLYK	824.912	2	305835	y8	light	133623
190201_S_MLAS_87_01_NoRec.raw	87	NoRec	sp|P23526|SAHH_HUMAN	GISEETTTGVHNLYK	824.912	2	248923	y8	light	101379
190201_S_MLAS_88_01_Less6m.raw	88	NoRec	sp|P23526|SAHH_HUMAN	GISEETTTGVHNLYK	824.912	2	606030	y8	light	232991
190201_S_MLAS_89_01_More6m.raw	89	NoRec	sp|P23526|SAHH_HUMAN	GISEETTTGVHNLYK	824.912	2	1405323	y8	light	549458
190201_S_MLAS_90_01_NoRec.raw	90	NoRec	sp|P23526|SAHH_HUMAN	GISEETTTGVHNLYK	824.912	2	2009204	y8	light	770940
190201_S_MLAS_92_01_More6m.raw	92	NoRec	sp|P23526|SAHH_HUMAN	GISEETTTGVHNLYK	824.912	2	267303	y8	light	103636
190201_S_MLAS_100_02_Less6m.raw	100	NoRec	sp|P23526|SAHH_HUMAN	GISEETTTGVHNLYK	824.912	2	31579	y8	light	12921
190201_S_MLAS_105_02_Less6m.raw	105	NoRec	sp|P23526|SAHH_HUMAN	GISEETTTGVHNLYK	824.912	2	86623	y8	light	32514
190201_S_MLAS_70_02_Less6m.raw	70	NoRec	sp|P23526|SAHH_HUMAN	GISEETTTGVHNLYK	824.912	2	90543	y8	light	36855
190201_S_MLAS_91_01_Less6m.raw	91	NoRec	sp|P23526|SAHH_HUMAN	GISEETTTGVHNLYK	824.912	2	121736	y7	light	51695
190201_S_MLAS_02_01_More6m.raw	2	NoRec	sp|P23526|SAHH_HUMAN	GISEETTTGVHNLYK	824.912	2	939170	y7	light	332113
190201_S_MLAS_03_01_NoRec.raw	3	NoRec	sp|P23526|SAHH_HUMAN	GISEETTTGVHNLYK	824.912	2	909545	y7	light	318137
190201_S_MLAS_04_01_Less6m.raw	4	NoRec	sp|P23526|SAHH_HUMAN	GISEETTTGVHNLYK	824.912	2	340428	y7	light	122195
190201_S_MLAS_05_01_More6m.raw	5	NoRec	sp|P23526|SAHH_HUMAN	GISEETTTGVHNLYK	824.912	2	126853	y7	light	47037
190201_S_MLAS_06_01_NoRec.raw	6	NoRec	sp|P23526|SAHH_HUMAN	GISEETTTGVHNLYK	824.912	2	470813	y7	light	161206
190201_S_MLAS_07_01_Less6m.raw	7	NoRec	sp|P23526|SAHH_HUMAN	GISEETTTGVHNLYK	824.912	2	1062607	y7	light	356984
190201_S_MLAS_08_01_More6m.raw	8	NoRec	sp|P23526|SAHH_HUMAN	GISEETTTGVHNLYK	824.912	2	6011129	y7	light	2242764
190201_S_MLAS_09_01_NoRec.raw	9	NoRec	sp|P23526|SAHH_HUMAN	GISEETTTGVHNLYK	824.912	2	696622	y7	light	247661
190201_S_MLAS_10_01_Less6m.raw	10	NoRec	sp|P23526|SAHH_HUMAN	GISEETTTGVHNLYK	824.912	2	106979	y7	light	32596
190201_S_MLAS_11_01_More6m.raw	11	NoRec	sp|P23526|SAHH_HUMAN	GISEETTTGVHNLYK	824.912	2	718790	y7	light	264138
190201_S_MLAS_12_01_NoRec.raw	12	NoRec	sp|P23526|SAHH_HUMAN	GISEETTTGVHNLYK	824.912	2	479678	y7	light	179052
190201_S_MLAS_13_01_Less6m.raw	13	NoRec	sp|P23526|SAHH_HUMAN	GISEETTTGVHNLYK	824.912	2	450260	y7	light	165442
190201_S_MLAS_14_01_More6m.raw	14	NoRec	sp|P23526|SAHH_HUMAN	GISEETTTGVHNLYK	824.912	2	3092711	y7	light	1104262
190201_S_MLAS_15_01_NoRec.raw	15	NoRec	sp|P23526|SAHH_HUMAN	GISEETTTGVHNLYK	824.912	2	692470	y7	light	258162
190201_S_MLAS_93_02_Less6m.raw	93	NoRec	sp|P23526|SAHH_HUMAN	GISEETTTGVHNLYK	824.912	2	450904	y7	light	167529
190201_S_MLAS_17_02_More6m.raw	17	NoRec	sp|P23526|SAHH_HUMAN	GISEETTTGVHNLYK	824.912	2	821443	y7	light	303725
190201_S_MLAS_18_02_NoRec.raw	18	NoRec	sp|P23526|SAHH_HUMAN	GISEETTTGVHNLYK	824.912	2	309609	y7	light	111951
190201_S_MLAS_19_02_Less6m.raw	19	NoRec	sp|P23526|SAHH_HUMAN	GISEETTTGVHNLYK	824.912	2	2873074	y7	light	1046277
190201_S_MLAS_20_02_More6m.raw	20	NoRec	sp|P23526|SAHH_HUMAN	GISEETTTGVHNLYK	824.912	2	1048085	y7	light	385467
190201_S_MLAS_21_02__NoRec.raw	21	NoRec	sp|P23526|SAHH_HUMAN	GISEETTTGVHNLYK	824.912	2	58414	y7	light	21946
190201_S_MLAS_22_02_Less6m.raw	22	NoRec	sp|P23526|SAHH_HUMAN	GISEETTTGVHNLYK	824.912	2	1387103	y7	light	503958
190201_S_MLAS_23_02_More6m.raw	23	NoRec	sp|P23526|SAHH_HUMAN	GISEETTTGVHNLYK	824.912	2	1408459	y7	light	524895
190201_S_MLAS_24_02_NoRec.raw	24	NoRec	sp|P23526|SAHH_HUMAN	GISEETTTGVHNLYK	824.912	2	86559	y7	light	31817
190201_S_MLAS_26_02_More6m.raw	26	NoRec	sp|P23526|SAHH_HUMAN	GISEETTTGVHNLYK	824.912	2	243123	y7	light	91500
190201_S_MLAS_27_02_NoRec.raw	27	NoRec	sp|P23526|SAHH_HUMAN	GISEETTTGVHNLYK	824.912	2	1454680	y7	light	509771
190201_S_MLAS_28_02_Less6m.raw	28	NoRec	sp|P23526|SAHH_HUMAN	GISEETTTGVHNLYK	824.912	2	877520	y7	light	320105
190201_S_MLAS_30_02_NoRec.raw	30	NoRec	sp|P23526|SAHH_HUMAN	GISEETTTGVHNLYK	824.912	2	1296024	y7	light	460060
190201_S_MLAS_31_02_Less6m.raw	31	NoRec	sp|P23526|SAHH_HUMAN	GISEETTTGVHNLYK	824.912	2	2715	y7	light	2715
190201_S_MLAS_32_02_More6m.raw	32	NoRec	sp|P23526|SAHH_HUMAN	GISEETTTGVHNLYK	824.912	2	26058	y7	light	10575
190201_S_MLAS_34_02_Less6m.raw	34	NoRec	sp|P23526|SAHH_HUMAN	GISEETTTGVHNLYK	824.912	2	76398	y7	light	35700
190201_S_MLAS_35_01_More6m.raw	35	NoRec	sp|P23526|SAHH_HUMAN	GISEETTTGVHNLYK	824.912	2	264618	y7	light	89143
190201_S_MLAS_36_02__NoRec.raw	36	NoRec	sp|P23526|SAHH_HUMAN	GISEETTTGVHNLYK	824.912	2	114998	y7	light	41858
190201_S_MLAS_37_02_Less6m.raw	37	NoRec	sp|P23526|SAHH_HUMAN	GISEETTTGVHNLYK	824.912	2	967487	y7	light	355724
190201_S_MLAS_38_02_More6m.raw	38	NoRec	sp|P23526|SAHH_HUMAN	GISEETTTGVHNLYK	824.912	2	256310	y7	light	95970
190201_S_MLAS_40_02_Less6m.raw	40	NoRec	sp|P23526|SAHH_HUMAN	GISEETTTGVHNLYK	824.912	2	150621	y7	light	57155
190201_S_MLAS_103_01_More6m.raw	103	NoRec	sp|P23526|SAHH_HUMAN	GISEETTTGVHNLYK	824.912	2	124125	y7	light	39404
190201_S_MLAS_42_02__NoRec.raw	42	NoRec	sp|P23526|SAHH_HUMAN	GISEETTTGVHNLYK	824.912	2	576434	y7	light	220999
190201_S_MLAS_43_02_Less6m.raw	43	NoRec	sp|P23526|SAHH_HUMAN	GISEETTTGVHNLYK	824.912	2	510056	y7	light	190409
190201_S_MLAS_44_02_More6m.raw	44	NoRec	sp|P23526|SAHH_HUMAN	GISEETTTGVHNLYK	824.912	2	2389815	y7	light	879838
190201_S_MLAS_45_02__NoRec.raw	45	NoRec	sp|P23526|SAHH_HUMAN	GISEETTTGVHNLYK	824.912	2	979800	y7	light	360759
190201_S_MLAS_95_01_More6m.raw	95	NoRec	sp|P23526|SAHH_HUMAN	GISEETTTGVHNLYK	824.912	2	1234553	y7	light	455369
190201_S_MLAS_48_01__NoRec.raw	48	NoRec	sp|P23526|SAHH_HUMAN	GISEETTTGVHNLYK	824.912	2	1177146	y7	light	432990
190201_S_MLAS_49_01_Less6m.raw	49	NoRec	sp|P23526|SAHH_HUMAN	GISEETTTGVHNLYK	824.912	2	1781413	y7	light	640848
190201_S_MLAS_52_01_Less6m.raw	52	NoRec	sp|P23526|SAHH_HUMAN	GISEETTTGVHNLYK	824.912	2	3906971	y7	light	1401026
190201_S_MLAS_53_01_More6m.raw	53	NoRec	sp|P23526|SAHH_HUMAN	GISEETTTGVHNLYK	824.912	2	3611	y7	light	0
190201_S_MLAS_54_01__NoRec.raw	54	NoRec	sp|P23526|SAHH_HUMAN	GISEETTTGVHNLYK	824.912	2	1668245	y7	light	580764
190201_S_MLAS_56_01_More6m.raw	56	NoRec	sp|P23526|SAHH_HUMAN	GISEETTTGVHNLYK	824.912	2	668356	y7	light	237017
190201_S_MLAS_57_01__NoRec.raw	57	NoRec	sp|P23526|SAHH_HUMAN	GISEETTTGVHNLYK	824.912	2	2516861	y7	light	910413
190201_S_MLAS_58_01_Less6m.raw	58	NoRec	sp|P23526|SAHH_HUMAN	GISEETTTGVHNLYK	824.912	2	277468	y7	light	104607
190201_S_MLAS_59_01_More6m.raw	59	NoRec	sp|P23526|SAHH_HUMAN	GISEETTTGVHNLYK	824.912	2	452174	y7	light	170052
190201_S_MLAS_61_02_Less6m.raw	61	NoRec	sp|P23526|SAHH_HUMAN	GISEETTTGVHNLYK	824.912	2	756510	y7	light	276749
190201_S_MLAS_62_02_More6m.raw	62	NoRec	sp|P23526|SAHH_HUMAN	GISEETTTGVHNLYK	824.912	2	740145	y7	light	268683
190201_S_MLAS_63_02_NoRec.raw	63	NoRec	sp|P23526|SAHH_HUMAN	GISEETTTGVHNLYK	824.912	2	562218	y7	light	193284
190201_S_MLAS_64_02_Less6m.raw	64	NoRec	sp|P23526|SAHH_HUMAN	GISEETTTGVHNLYK	824.912	2	877815	y7	light	343181
190201_S_MLAS_67_01_Less6m.raw	67	NoRec	sp|P23526|SAHH_HUMAN	GISEETTTGVHNLYK	824.912	2	67110	y7	light	22480
190201_S_MLAS_68_01_More6m.raw	68	NoRec	sp|P23526|SAHH_HUMAN	GISEETTTGVHNLYK	824.912	2	108593	y7	light	46709
190201_S_MLAS_96_01_More6m.raw	96	NoRec	sp|P23526|SAHH_HUMAN	GISEETTTGVHNLYK	824.912	2	317143	y7	light	117557
190201_S_MLAS_94_01_Less6m.raw	94	NoRec	sp|P23526|SAHH_HUMAN	GISEETTTGVHNLYK	824.912	2	109761	y7	light	39452
190201_S_MLAS_104_01_More6m.raw	104	NoRec	sp|P23526|SAHH_HUMAN	GISEETTTGVHNLYK	824.912	2	12584	y7	light	3106
190201_S_MLAS_73_01_Less6m.raw	73	NoRec	sp|P23526|SAHH_HUMAN	GISEETTTGVHNLYK	824.912	2	1016162	y7	light	387198
190201_S_MLAS_74_01_More6m.raw	74	NoRec	sp|P23526|SAHH_HUMAN	GISEETTTGVHNLYK	824.912	2	991709	y7	light	363369
190201_S_MLAS_75_01_NoRec.raw	75	NoRec	sp|P23526|SAHH_HUMAN	GISEETTTGVHNLYK	824.912	2	664565	y7	light	231741
190201_S_MLAS_77_01_More6m.raw	77	NoRec	sp|P23526|SAHH_HUMAN	GISEETTTGVHNLYK	824.912	2	701365	y7	light	250111
190201_S_MLAS_78_01_NoRec.raw	78	NoRec	sp|P23526|SAHH_HUMAN	GISEETTTGVHNLYK	824.912	2	1414286	y7	light	508248
190201_S_MLAS_79_01_Less6m.raw	79	NoRec	sp|P23526|SAHH_HUMAN	GISEETTTGVHNLYK	824.912	2	5091675	y7	light	1787496
190201_S_MLAS_80_01_More6m.raw	80	NoRec	sp|P23526|SAHH_HUMAN	GISEETTTGVHNLYK	824.912	2	511876	y7	light	192435
190201_S_MLAS_81_01_NoRec.raw	81	NoRec	sp|P23526|SAHH_HUMAN	GISEETTTGVHNLYK	824.912	2	2519807	y7	light	939696
190201_S_MLAS_101_01_More6m.raw	101	NoRec	sp|P23526|SAHH_HUMAN	GISEETTTGVHNLYK	824.912	2	387819	y7	light	137590
190201_S_MLAS_84_01_NoRec.raw	84	NoRec	sp|P23526|SAHH_HUMAN	GISEETTTGVHNLYK	824.912	2	1185900	y7	light	421811
190201_S_MLAS_85_01_Less6m.raw	85	NoRec	sp|P23526|SAHH_HUMAN	GISEETTTGVHNLYK	824.912	2	179934	y7	light	70067
190201_S_MLAS_86_01_More6m.raw	86	NoRec	sp|P23526|SAHH_HUMAN	GISEETTTGVHNLYK	824.912	2	305835	y7	light	105788
190201_S_MLAS_87_01_NoRec.raw	87	NoRec	sp|P23526|SAHH_HUMAN	GISEETTTGVHNLYK	824.912	2	248923	y7	light	90911
190201_S_MLAS_88_01_Less6m.raw	88	NoRec	sp|P23526|SAHH_HUMAN	GISEETTTGVHNLYK	824.912	2	606030	y7	light	215281
190201_S_MLAS_89_01_More6m.raw	89	NoRec	sp|P23526|SAHH_HUMAN	GISEETTTGVHNLYK	824.912	2	1405323	y7	light	497055
190201_S_MLAS_90_01_NoRec.raw	90	NoRec	sp|P23526|SAHH_HUMAN	GISEETTTGVHNLYK	824.912	2	2009204	y7	light	716069
190201_S_MLAS_92_01_More6m.raw	92	NoRec	sp|P23526|SAHH_HUMAN	GISEETTTGVHNLYK	824.912	2	267303	y7	light	102926
190201_S_MLAS_100_02_Less6m.raw	100	NoRec	sp|P23526|SAHH_HUMAN	GISEETTTGVHNLYK	824.912	2	31579	y7	light	14082
190201_S_MLAS_105_02_Less6m.raw	105	NoRec	sp|P23526|SAHH_HUMAN	GISEETTTGVHNLYK	824.912	2	86623	y7	light	34553
190201_S_MLAS_70_02_Less6m.raw	70	NoRec	sp|P23526|SAHH_HUMAN	GISEETTTGVHNLYK	824.912	2	90543	y7	light	29683
190201_S_MLAS_91_01_Less6m.raw	91	NoRec	sp|P23526|SAHH_HUMAN	GISEETTTGVHNLYK	824.912	2	121736	y4	light	22706
190201_S_MLAS_02_01_More6m.raw	2	NoRec	sp|P23526|SAHH_HUMAN	GISEETTTGVHNLYK	824.912	2	939170	y4	light	168289
190201_S_MLAS_03_01_NoRec.raw	3	NoRec	sp|P23526|SAHH_HUMAN	GISEETTTGVHNLYK	824.912	2	909545	y4	light	175833
190201_S_MLAS_04_01_Less6m.raw	4	NoRec	sp|P23526|SAHH_HUMAN	GISEETTTGVHNLYK	824.912	2	340428	y4	light	65950
190201_S_MLAS_05_01_More6m.raw	5	NoRec	sp|P23526|SAHH_HUMAN	GISEETTTGVHNLYK	824.912	2	126853	y4	light	22157
190201_S_MLAS_06_01_NoRec.raw	6	NoRec	sp|P23526|SAHH_HUMAN	GISEETTTGVHNLYK	824.912	2	470813	y4	light	85116
190201_S_MLAS_07_01_Less6m.raw	7	NoRec	sp|P23526|SAHH_HUMAN	GISEETTTGVHNLYK	824.912	2	1062607	y4	light	194708
190201_S_MLAS_08_01_More6m.raw	8	NoRec	sp|P23526|SAHH_HUMAN	GISEETTTGVHNLYK	824.912	2	6011129	y4	light	1107534
190201_S_MLAS_09_01_NoRec.raw	9	NoRec	sp|P23526|SAHH_HUMAN	GISEETTTGVHNLYK	824.912	2	696622	y4	light	137167
190201_S_MLAS_10_01_Less6m.raw	10	NoRec	sp|P23526|SAHH_HUMAN	GISEETTTGVHNLYK	824.912	2	106979	y4	light	24589
190201_S_MLAS_11_01_More6m.raw	11	NoRec	sp|P23526|SAHH_HUMAN	GISEETTTGVHNLYK	824.912	2	718790	y4	light	127798
190201_S_MLAS_12_01_NoRec.raw	12	NoRec	sp|P23526|SAHH_HUMAN	GISEETTTGVHNLYK	824.912	2	479678	y4	light	77891
190201_S_MLAS_13_01_Less6m.raw	13	NoRec	sp|P23526|SAHH_HUMAN	GISEETTTGVHNLYK	824.912	2	450260	y4	light	79452
190201_S_MLAS_14_01_More6m.raw	14	NoRec	sp|P23526|SAHH_HUMAN	GISEETTTGVHNLYK	824.912	2	3092711	y4	light	588573
190201_S_MLAS_15_01_NoRec.raw	15	NoRec	sp|P23526|SAHH_HUMAN	GISEETTTGVHNLYK	824.912	2	692470	y4	light	129224
190201_S_MLAS_93_02_Less6m.raw	93	NoRec	sp|P23526|SAHH_HUMAN	GISEETTTGVHNLYK	824.912	2	450904	y4	light	82625
190201_S_MLAS_17_02_More6m.raw	17	NoRec	sp|P23526|SAHH_HUMAN	GISEETTTGVHNLYK	824.912	2	821443	y4	light	141609
190201_S_MLAS_18_02_NoRec.raw	18	NoRec	sp|P23526|SAHH_HUMAN	GISEETTTGVHNLYK	824.912	2	309609	y4	light	59185
190201_S_MLAS_19_02_Less6m.raw	19	NoRec	sp|P23526|SAHH_HUMAN	GISEETTTGVHNLYK	824.912	2	2873074	y4	light	535313
190201_S_MLAS_20_02_More6m.raw	20	NoRec	sp|P23526|SAHH_HUMAN	GISEETTTGVHNLYK	824.912	2	1048085	y4	light	193739
190201_S_MLAS_21_02__NoRec.raw	21	NoRec	sp|P23526|SAHH_HUMAN	GISEETTTGVHNLYK	824.912	2	58414	y4	light	8906
190201_S_MLAS_22_02_Less6m.raw	22	NoRec	sp|P23526|SAHH_HUMAN	GISEETTTGVHNLYK	824.912	2	1387103	y4	light	248008
190201_S_MLAS_23_02_More6m.raw	23	NoRec	sp|P23526|SAHH_HUMAN	GISEETTTGVHNLYK	824.912	2	1408459	y4	light	252012
190201_S_MLAS_24_02_NoRec.raw	24	NoRec	sp|P23526|SAHH_HUMAN	GISEETTTGVHNLYK	824.912	2	86559	y4	light	7832
190201_S_MLAS_26_02_More6m.raw	26	NoRec	sp|P23526|SAHH_HUMAN	GISEETTTGVHNLYK	824.912	2	243123	y4	light	41650
190201_S_MLAS_27_02_NoRec.raw	27	NoRec	sp|P23526|SAHH_HUMAN	GISEETTTGVHNLYK	824.912	2	1454680	y4	light	284522
190201_S_MLAS_28_02_Less6m.raw	28	NoRec	sp|P23526|SAHH_HUMAN	GISEETTTGVHNLYK	824.912	2	877520	y4	light	161433
190201_S_MLAS_30_02_NoRec.raw	30	NoRec	sp|P23526|SAHH_HUMAN	GISEETTTGVHNLYK	824.912	2	1296024	y4	light	244334
190201_S_MLAS_31_02_Less6m.raw	31	NoRec	sp|P23526|SAHH_HUMAN	GISEETTTGVHNLYK	824.912	2	2715	y4	light	0
190201_S_MLAS_32_02_More6m.raw	32	NoRec	sp|P23526|SAHH_HUMAN	GISEETTTGVHNLYK	824.912	2	26058	y4	light	6037
190201_S_MLAS_34_02_Less6m.raw	34	NoRec	sp|P23526|SAHH_HUMAN	GISEETTTGVHNLYK	824.912	2	76398	y4	light	14148
190201_S_MLAS_35_01_More6m.raw	35	NoRec	sp|P23526|SAHH_HUMAN	GISEETTTGVHNLYK	824.912	2	264618	y4	light	44258
190201_S_MLAS_36_02__NoRec.raw	36	NoRec	sp|P23526|SAHH_HUMAN	GISEETTTGVHNLYK	824.912	2	114998	y4	light	21969
190201_S_MLAS_37_02_Less6m.raw	37	NoRec	sp|P23526|SAHH_HUMAN	GISEETTTGVHNLYK	824.912	2	967487	y4	light	172270
190201_S_MLAS_38_02_More6m.raw	38	NoRec	sp|P23526|SAHH_HUMAN	GISEETTTGVHNLYK	824.912	2	256310	y4	light	45356
190201_S_MLAS_40_02_Less6m.raw	40	NoRec	sp|P23526|SAHH_HUMAN	GISEETTTGVHNLYK	824.912	2	150621	y4	light	27346
190201_S_MLAS_103_01_More6m.raw	103	NoRec	sp|P23526|SAHH_HUMAN	GISEETTTGVHNLYK	824.912	2	124125	y4	light	22032
190201_S_MLAS_42_02__NoRec.raw	42	NoRec	sp|P23526|SAHH_HUMAN	GISEETTTGVHNLYK	824.912	2	576434	y4	light	98389
190201_S_MLAS_43_02_Less6m.raw	43	NoRec	sp|P23526|SAHH_HUMAN	GISEETTTGVHNLYK	824.912	2	510056	y4	light	91508
190201_S_MLAS_44_02_More6m.raw	44	NoRec	sp|P23526|SAHH_HUMAN	GISEETTTGVHNLYK	824.912	2	2389815	y4	light	420689
190201_S_MLAS_45_02__NoRec.raw	45	NoRec	sp|P23526|SAHH_HUMAN	GISEETTTGVHNLYK	824.912	2	979800	y4	light	167375
190201_S_MLAS_95_01_More6m.raw	95	NoRec	sp|P23526|SAHH_HUMAN	GISEETTTGVHNLYK	824.912	2	1234553	y4	light	226002
190201_S_MLAS_48_01__NoRec.raw	48	NoRec	sp|P23526|SAHH_HUMAN	GISEETTTGVHNLYK	824.912	2	1177146	y4	light	206274
190201_S_MLAS_49_01_Less6m.raw	49	NoRec	sp|P23526|SAHH_HUMAN	GISEETTTGVHNLYK	824.912	2	1781413	y4	light	336821
190201_S_MLAS_52_01_Less6m.raw	52	NoRec	sp|P23526|SAHH_HUMAN	GISEETTTGVHNLYK	824.912	2	3906971	y4	light	703975
190201_S_MLAS_53_01_More6m.raw	53	NoRec	sp|P23526|SAHH_HUMAN	GISEETTTGVHNLYK	824.912	2	3611	y4	light	0
190201_S_MLAS_54_01__NoRec.raw	54	NoRec	sp|P23526|SAHH_HUMAN	GISEETTTGVHNLYK	824.912	2	1668245	y4	light	319983
190201_S_MLAS_56_01_More6m.raw	56	NoRec	sp|P23526|SAHH_HUMAN	GISEETTTGVHNLYK	824.912	2	668356	y4	light	121452
190201_S_MLAS_57_01__NoRec.raw	57	NoRec	sp|P23526|SAHH_HUMAN	GISEETTTGVHNLYK	824.912	2	2516861	y4	light	464282
190201_S_MLAS_58_01_Less6m.raw	58	NoRec	sp|P23526|SAHH_HUMAN	GISEETTTGVHNLYK	824.912	2	277468	y4	light	48805
190201_S_MLAS_59_01_More6m.raw	59	NoRec	sp|P23526|SAHH_HUMAN	GISEETTTGVHNLYK	824.912	2	452174	y4	light	86582
190201_S_MLAS_61_02_Less6m.raw	61	NoRec	sp|P23526|SAHH_HUMAN	GISEETTTGVHNLYK	824.912	2	756510	y4	light	148027
190201_S_MLAS_62_02_More6m.raw	62	NoRec	sp|P23526|SAHH_HUMAN	GISEETTTGVHNLYK	824.912	2	740145	y4	light	127233
190201_S_MLAS_63_02_NoRec.raw	63	NoRec	sp|P23526|SAHH_HUMAN	GISEETTTGVHNLYK	824.912	2	562218	y4	light	111422
190201_S_MLAS_64_02_Less6m.raw	64	NoRec	sp|P23526|SAHH_HUMAN	GISEETTTGVHNLYK	824.912	2	877815	y4	light	159309
190201_S_MLAS_67_01_Less6m.raw	67	NoRec	sp|P23526|SAHH_HUMAN	GISEETTTGVHNLYK	824.912	2	67110	y4	light	14227
190201_S_MLAS_68_01_More6m.raw	68	NoRec	sp|P23526|SAHH_HUMAN	GISEETTTGVHNLYK	824.912	2	108593	y4	light	13633
190201_S_MLAS_96_01_More6m.raw	96	NoRec	sp|P23526|SAHH_HUMAN	GISEETTTGVHNLYK	824.912	2	317143	y4	light	57098
190201_S_MLAS_94_01_Less6m.raw	94	NoRec	sp|P23526|SAHH_HUMAN	GISEETTTGVHNLYK	824.912	2	109761	y4	light	21161
190201_S_MLAS_104_01_More6m.raw	104	NoRec	sp|P23526|SAHH_HUMAN	GISEETTTGVHNLYK	824.912	2	12584	y4	light	0
190201_S_MLAS_73_01_Less6m.raw	73	NoRec	sp|P23526|SAHH_HUMAN	GISEETTTGVHNLYK	824.912	2	1016162	y4	light	178188
190201_S_MLAS_74_01_More6m.raw	74	NoRec	sp|P23526|SAHH_HUMAN	GISEETTTGVHNLYK	824.912	2	991709	y4	light	170920
190201_S_MLAS_75_01_NoRec.raw	75	NoRec	sp|P23526|SAHH_HUMAN	GISEETTTGVHNLYK	824.912	2	664565	y4	light	112008
190201_S_MLAS_77_01_More6m.raw	77	NoRec	sp|P23526|SAHH_HUMAN	GISEETTTGVHNLYK	824.912	2	701365	y4	light	128826
190201_S_MLAS_78_01_NoRec.raw	78	NoRec	sp|P23526|SAHH_HUMAN	GISEETTTGVHNLYK	824.912	2	1414286	y4	light	263057
190201_S_MLAS_79_01_Less6m.raw	79	NoRec	sp|P23526|SAHH_HUMAN	GISEETTTGVHNLYK	824.912	2	5091675	y4	light	947281
190201_S_MLAS_80_01_More6m.raw	80	NoRec	sp|P23526|SAHH_HUMAN	GISEETTTGVHNLYK	824.912	2	511876	y4	light	98610
190201_S_MLAS_81_01_NoRec.raw	81	NoRec	sp|P23526|SAHH_HUMAN	GISEETTTGVHNLYK	824.912	2	2519807	y4	light	444900
190201_S_MLAS_101_01_More6m.raw	101	NoRec	sp|P23526|SAHH_HUMAN	GISEETTTGVHNLYK	824.912	2	387819	y4	light	68320
190201_S_MLAS_84_01_NoRec.raw	84	NoRec	sp|P23526|SAHH_HUMAN	GISEETTTGVHNLYK	824.912	2	1185900	y4	light	218596
190201_S_MLAS_85_01_Less6m.raw	85	NoRec	sp|P23526|SAHH_HUMAN	GISEETTTGVHNLYK	824.912	2	179934	y4	light	40231
190201_S_MLAS_86_01_More6m.raw	86	NoRec	sp|P23526|SAHH_HUMAN	GISEETTTGVHNLYK	824.912	2	305835	y4	light	46156
190201_S_MLAS_87_01_NoRec.raw	87	NoRec	sp|P23526|SAHH_HUMAN	GISEETTTGVHNLYK	824.912	2	248923	y4	light	44409
190201_S_MLAS_88_01_Less6m.raw	88	NoRec	sp|P23526|SAHH_HUMAN	GISEETTTGVHNLYK	824.912	2	606030	y4	light	112745
190201_S_MLAS_89_01_More6m.raw	89	NoRec	sp|P23526|SAHH_HUMAN	GISEETTTGVHNLYK	824.912	2	1405323	y4	light	244643
190201_S_MLAS_90_01_NoRec.raw	90	NoRec	sp|P23526|SAHH_HUMAN	GISEETTTGVHNLYK	824.912	2	2009204	y4	light	363043
190201_S_MLAS_92_01_More6m.raw	92	NoRec	sp|P23526|SAHH_HUMAN	GISEETTTGVHNLYK	824.912	2	267303	y4	light	43179
190201_S_MLAS_100_02_Less6m.raw	100	NoRec	sp|P23526|SAHH_HUMAN	GISEETTTGVHNLYK	824.912	2	31579	y4	light	4576
190201_S_MLAS_105_02_Less6m.raw	105	NoRec	sp|P23526|SAHH_HUMAN	GISEETTTGVHNLYK	824.912	2	86623	y4	light	17212
190201_S_MLAS_70_02_Less6m.raw	70	NoRec	sp|P23526|SAHH_HUMAN	GISEETTTGVHNLYK	824.912	2	90543	y4	light	13574
190201_S_MLAS_91_01_Less6m.raw	91	NoRec	sp|P23526|SAHH_HUMAN	GISEETTTGVHNLYK	824.912	2	121736	y3	light	0
190201_S_MLAS_02_01_More6m.raw	2	NoRec	sp|P23526|SAHH_HUMAN	GISEETTTGVHNLYK	824.912	2	939170	y3	light	61875
190201_S_MLAS_03_01_NoRec.raw	3	NoRec	sp|P23526|SAHH_HUMAN	GISEETTTGVHNLYK	824.912	2	909545	y3	light	56544
190201_S_MLAS_04_01_Less6m.raw	4	NoRec	sp|P23526|SAHH_HUMAN	GISEETTTGVHNLYK	824.912	2	340428	y3	light	13412
190201_S_MLAS_05_01_More6m.raw	5	NoRec	sp|P23526|SAHH_HUMAN	GISEETTTGVHNLYK	824.912	2	126853	y3	light	9592
190201_S_MLAS_06_01_NoRec.raw	6	NoRec	sp|P23526|SAHH_HUMAN	GISEETTTGVHNLYK	824.912	2	470813	y3	light	28231
190201_S_MLAS_07_01_Less6m.raw	7	NoRec	sp|P23526|SAHH_HUMAN	GISEETTTGVHNLYK	824.912	2	1062607	y3	light	65717
190201_S_MLAS_08_01_More6m.raw	8	NoRec	sp|P23526|SAHH_HUMAN	GISEETTTGVHNLYK	824.912	2	6011129	y3	light	361292
190201_S_MLAS_09_01_NoRec.raw	9	NoRec	sp|P23526|SAHH_HUMAN	GISEETTTGVHNLYK	824.912	2	696622	y3	light	45470
190201_S_MLAS_10_01_Less6m.raw	10	NoRec	sp|P23526|SAHH_HUMAN	GISEETTTGVHNLYK	824.912	2	106979	y3	light	4022
190201_S_MLAS_11_01_More6m.raw	11	NoRec	sp|P23526|SAHH_HUMAN	GISEETTTGVHNLYK	824.912	2	718790	y3	light	45748
190201_S_MLAS_12_01_NoRec.raw	12	NoRec	sp|P23526|SAHH_HUMAN	GISEETTTGVHNLYK	824.912	2	479678	y3	light	24903
190201_S_MLAS_13_01_Less6m.raw	13	NoRec	sp|P23526|SAHH_HUMAN	GISEETTTGVHNLYK	824.912	2	450260	y3	light	22123
190201_S_MLAS_14_01_More6m.raw	14	NoRec	sp|P23526|SAHH_HUMAN	GISEETTTGVHNLYK	824.912	2	3092711	y3	light	178169
190201_S_MLAS_15_01_NoRec.raw	15	NoRec	sp|P23526|SAHH_HUMAN	GISEETTTGVHNLYK	824.912	2	692470	y3	light	32848
190201_S_MLAS_93_02_Less6m.raw	93	NoRec	sp|P23526|SAHH_HUMAN	GISEETTTGVHNLYK	824.912	2	450904	y3	light	24887
190201_S_MLAS_17_02_More6m.raw	17	NoRec	sp|P23526|SAHH_HUMAN	GISEETTTGVHNLYK	824.912	2	821443	y3	light	46516
190201_S_MLAS_18_02_NoRec.raw	18	NoRec	sp|P23526|SAHH_HUMAN	GISEETTTGVHNLYK	824.912	2	309609	y3	light	19014
190201_S_MLAS_19_02_Less6m.raw	19	NoRec	sp|P23526|SAHH_HUMAN	GISEETTTGVHNLYK	824.912	2	2873074	y3	light	169208
190201_S_MLAS_20_02_More6m.raw	20	NoRec	sp|P23526|SAHH_HUMAN	GISEETTTGVHNLYK	824.912	2	1048085	y3	light	65014
190201_S_MLAS_21_02__NoRec.raw	21	NoRec	sp|P23526|SAHH_HUMAN	GISEETTTGVHNLYK	824.912	2	58414	y3	light	2757
190201_S_MLAS_22_02_Less6m.raw	22	NoRec	sp|P23526|SAHH_HUMAN	GISEETTTGVHNLYK	824.912	2	1387103	y3	light	76382
190201_S_MLAS_23_02_More6m.raw	23	NoRec	sp|P23526|SAHH_HUMAN	GISEETTTGVHNLYK	824.912	2	1408459	y3	light	84006
190201_S_MLAS_24_02_NoRec.raw	24	NoRec	sp|P23526|SAHH_HUMAN	GISEETTTGVHNLYK	824.912	2	86559	y3	light	4566
190201_S_MLAS_26_02_More6m.raw	26	NoRec	sp|P23526|SAHH_HUMAN	GISEETTTGVHNLYK	824.912	2	243123	y3	light	19701
190201_S_MLAS_27_02_NoRec.raw	27	NoRec	sp|P23526|SAHH_HUMAN	GISEETTTGVHNLYK	824.912	2	1454680	y3	light	85650
190201_S_MLAS_28_02_Less6m.raw	28	NoRec	sp|P23526|SAHH_HUMAN	GISEETTTGVHNLYK	824.912	2	877520	y3	light	52660
190201_S_MLAS_30_02_NoRec.raw	30	NoRec	sp|P23526|SAHH_HUMAN	GISEETTTGVHNLYK	824.912	2	1296024	y3	light	87600
190201_S_MLAS_31_02_Less6m.raw	31	NoRec	sp|P23526|SAHH_HUMAN	GISEETTTGVHNLYK	824.912	2	2715	y3	light	0
190201_S_MLAS_32_02_More6m.raw	32	NoRec	sp|P23526|SAHH_HUMAN	GISEETTTGVHNLYK	824.912	2	26058	y3	light	0
190201_S_MLAS_34_02_Less6m.raw	34	NoRec	sp|P23526|SAHH_HUMAN	GISEETTTGVHNLYK	824.912	2	76398	y3	light	0
190201_S_MLAS_35_01_More6m.raw	35	NoRec	sp|P23526|SAHH_HUMAN	GISEETTTGVHNLYK	824.912	2	264618	y3	light	24639
190201_S_MLAS_36_02__NoRec.raw	36	NoRec	sp|P23526|SAHH_HUMAN	GISEETTTGVHNLYK	824.912	2	114998	y3	light	4400
190201_S_MLAS_37_02_Less6m.raw	37	NoRec	sp|P23526|SAHH_HUMAN	GISEETTTGVHNLYK	824.912	2	967487	y3	light	53285
190201_S_MLAS_38_02_More6m.raw	38	NoRec	sp|P23526|SAHH_HUMAN	GISEETTTGVHNLYK	824.912	2	256310	y3	light	13918
190201_S_MLAS_40_02_Less6m.raw	40	NoRec	sp|P23526|SAHH_HUMAN	GISEETTTGVHNLYK	824.912	2	150621	y3	light	6631
190201_S_MLAS_103_01_More6m.raw	103	NoRec	sp|P23526|SAHH_HUMAN	GISEETTTGVHNLYK	824.912	2	124125	y3	light	8005
190201_S_MLAS_42_02__NoRec.raw	42	NoRec	sp|P23526|SAHH_HUMAN	GISEETTTGVHNLYK	824.912	2	576434	y3	light	37756
190201_S_MLAS_43_02_Less6m.raw	43	NoRec	sp|P23526|SAHH_HUMAN	GISEETTTGVHNLYK	824.912	2	510056	y3	light	28808
190201_S_MLAS_44_02_More6m.raw	44	NoRec	sp|P23526|SAHH_HUMAN	GISEETTTGVHNLYK	824.912	2	2389815	y3	light	147560
190201_S_MLAS_45_02__NoRec.raw	45	NoRec	sp|P23526|SAHH_HUMAN	GISEETTTGVHNLYK	824.912	2	979800	y3	light	64923
190201_S_MLAS_95_01_More6m.raw	95	NoRec	sp|P23526|SAHH_HUMAN	GISEETTTGVHNLYK	824.912	2	1234553	y3	light	78616
190201_S_MLAS_48_01__NoRec.raw	48	NoRec	sp|P23526|SAHH_HUMAN	GISEETTTGVHNLYK	824.912	2	1177146	y3	light	68651
190201_S_MLAS_49_01_Less6m.raw	49	NoRec	sp|P23526|SAHH_HUMAN	GISEETTTGVHNLYK	824.912	2	1781413	y3	light	103688
190201_S_MLAS_52_01_Less6m.raw	52	NoRec	sp|P23526|SAHH_HUMAN	GISEETTTGVHNLYK	824.912	2	3906971	y3	light	260371
190201_S_MLAS_53_01_More6m.raw	53	NoRec	sp|P23526|SAHH_HUMAN	GISEETTTGVHNLYK	824.912	2	3611	y3	light	0
190201_S_MLAS_54_01__NoRec.raw	54	NoRec	sp|P23526|SAHH_HUMAN	GISEETTTGVHNLYK	824.912	2	1668245	y3	light	94534
190201_S_MLAS_56_01_More6m.raw	56	NoRec	sp|P23526|SAHH_HUMAN	GISEETTTGVHNLYK	824.912	2	668356	y3	light	46850
190201_S_MLAS_57_01__NoRec.raw	57	NoRec	sp|P23526|SAHH_HUMAN	GISEETTTGVHNLYK	824.912	2	2516861	y3	light	153975
190201_S_MLAS_58_01_Less6m.raw	58	NoRec	sp|P23526|SAHH_HUMAN	GISEETTTGVHNLYK	824.912	2	277468	y3	light	13680
190201_S_MLAS_59_01_More6m.raw	59	NoRec	sp|P23526|SAHH_HUMAN	GISEETTTGVHNLYK	824.912	2	452174	y3	light	25011
190201_S_MLAS_61_02_Less6m.raw	61	NoRec	sp|P23526|SAHH_HUMAN	GISEETTTGVHNLYK	824.912	2	756510	y3	light	36566
190201_S_MLAS_62_02_More6m.raw	62	NoRec	sp|P23526|SAHH_HUMAN	GISEETTTGVHNLYK	824.912	2	740145	y3	light	46365
190201_S_MLAS_63_02_NoRec.raw	63	NoRec	sp|P23526|SAHH_HUMAN	GISEETTTGVHNLYK	824.912	2	562218	y3	light	31705
190201_S_MLAS_64_02_Less6m.raw	64	NoRec	sp|P23526|SAHH_HUMAN	GISEETTTGVHNLYK	824.912	2	877815	y3	light	20278
190201_S_MLAS_67_01_Less6m.raw	67	NoRec	sp|P23526|SAHH_HUMAN	GISEETTTGVHNLYK	824.912	2	67110	y3	light	0
190201_S_MLAS_68_01_More6m.raw	68	NoRec	sp|P23526|SAHH_HUMAN	GISEETTTGVHNLYK	824.912	2	108593	y3	light	2382
190201_S_MLAS_96_01_More6m.raw	96	NoRec	sp|P23526|SAHH_HUMAN	GISEETTTGVHNLYK	824.912	2	317143	y3	light	20063
190201_S_MLAS_94_01_Less6m.raw	94	NoRec	sp|P23526|SAHH_HUMAN	GISEETTTGVHNLYK	824.912	2	109761	y3	light	2160
190201_S_MLAS_104_01_More6m.raw	104	NoRec	sp|P23526|SAHH_HUMAN	GISEETTTGVHNLYK	824.912	2	12584	y3	light	0
190201_S_MLAS_73_01_Less6m.raw	73	NoRec	sp|P23526|SAHH_HUMAN	GISEETTTGVHNLYK	824.912	2	1016162	y3	light	66087
190201_S_MLAS_74_01_More6m.raw	74	NoRec	sp|P23526|SAHH_HUMAN	GISEETTTGVHNLYK	824.912	2	991709	y3	light	55856
190201_S_MLAS_75_01_NoRec.raw	75	NoRec	sp|P23526|SAHH_HUMAN	GISEETTTGVHNLYK	824.912	2	664565	y3	light	38512
190201_S_MLAS_77_01_More6m.raw	77	NoRec	sp|P23526|SAHH_HUMAN	GISEETTTGVHNLYK	824.912	2	701365	y3	light	31279
190201_S_MLAS_78_01_NoRec.raw	78	NoRec	sp|P23526|SAHH_HUMAN	GISEETTTGVHNLYK	824.912	2	1414286	y3	light	90344
190201_S_MLAS_79_01_Less6m.raw	79	NoRec	sp|P23526|SAHH_HUMAN	GISEETTTGVHNLYK	824.912	2	5091675	y3	light	331892
190201_S_MLAS_80_01_More6m.raw	80	NoRec	sp|P23526|SAHH_HUMAN	GISEETTTGVHNLYK	824.912	2	511876	y3	light	26614
190201_S_MLAS_81_01_NoRec.raw	81	NoRec	sp|P23526|SAHH_HUMAN	GISEETTTGVHNLYK	824.912	2	2519807	y3	light	157397
190201_S_MLAS_101_01_More6m.raw	101	NoRec	sp|P23526|SAHH_HUMAN	GISEETTTGVHNLYK	824.912	2	387819	y3	light	23995
190201_S_MLAS_84_01_NoRec.raw	84	NoRec	sp|P23526|SAHH_HUMAN	GISEETTTGVHNLYK	824.912	2	1185900	y3	light	79587
190201_S_MLAS_85_01_Less6m.raw	85	NoRec	sp|P23526|SAHH_HUMAN	GISEETTTGVHNLYK	824.912	2	179934	y3	light	3106
190201_S_MLAS_86_01_More6m.raw	86	NoRec	sp|P23526|SAHH_HUMAN	GISEETTTGVHNLYK	824.912	2	305835	y3	light	17520
190201_S_MLAS_87_01_NoRec.raw	87	NoRec	sp|P23526|SAHH_HUMAN	GISEETTTGVHNLYK	824.912	2	248923	y3	light	12223
190201_S_MLAS_88_01_Less6m.raw	88	NoRec	sp|P23526|SAHH_HUMAN	GISEETTTGVHNLYK	824.912	2	606030	y3	light	37779
190201_S_MLAS_89_01_More6m.raw	89	NoRec	sp|P23526|SAHH_HUMAN	GISEETTTGVHNLYK	824.912	2	1405323	y3	light	89151
190201_S_MLAS_90_01_NoRec.raw	90	NoRec	sp|P23526|SAHH_HUMAN	GISEETTTGVHNLYK	824.912	2	2009204	y3	light	127067
190201_S_MLAS_92_01_More6m.raw	92	NoRec	sp|P23526|SAHH_HUMAN	GISEETTTGVHNLYK	824.912	2	267303	y3	light	14281
190201_S_MLAS_100_02_Less6m.raw	100	NoRec	sp|P23526|SAHH_HUMAN	GISEETTTGVHNLYK	824.912	2	31579	y3	light	0
190201_S_MLAS_105_02_Less6m.raw	105	NoRec	sp|P23526|SAHH_HUMAN	GISEETTTGVHNLYK	824.912	2	86623	y3	light	2344
190201_S_MLAS_70_02_Less6m.raw	70	NoRec	sp|P23526|SAHH_HUMAN	GISEETTTGVHNLYK	824.912	2	90543	y3	light	7720
190201_S_MLAS_91_01_Less6m.raw	91	NoRec	sp|P23526|SAHH_HUMAN	GISEETTTGVHNLYK	824.912	2	121736	y9	light	0
190201_S_MLAS_02_01_More6m.raw	2	NoRec	sp|P23526|SAHH_HUMAN	GISEETTTGVHNLYK	824.912	2	939170	y9	light	18772
190201_S_MLAS_03_01_NoRec.raw	3	NoRec	sp|P23526|SAHH_HUMAN	GISEETTTGVHNLYK	824.912	2	909545	y9	light	14391
190201_S_MLAS_04_01_Less6m.raw	4	NoRec	sp|P23526|SAHH_HUMAN	GISEETTTGVHNLYK	824.912	2	340428	y9	light	3819
190201_S_MLAS_05_01_More6m.raw	5	NoRec	sp|P23526|SAHH_HUMAN	GISEETTTGVHNLYK	824.912	2	126853	y9	light	0
190201_S_MLAS_06_01_NoRec.raw	6	NoRec	sp|P23526|SAHH_HUMAN	GISEETTTGVHNLYK	824.912	2	470813	y9	light	10676
190201_S_MLAS_07_01_Less6m.raw	7	NoRec	sp|P23526|SAHH_HUMAN	GISEETTTGVHNLYK	824.912	2	1062607	y9	light	20592
190201_S_MLAS_08_01_More6m.raw	8	NoRec	sp|P23526|SAHH_HUMAN	GISEETTTGVHNLYK	824.912	2	6011129	y9	light	62251
190201_S_MLAS_09_01_NoRec.raw	9	NoRec	sp|P23526|SAHH_HUMAN	GISEETTTGVHNLYK	824.912	2	696622	y9	light	11102
190201_S_MLAS_10_01_Less6m.raw	10	NoRec	sp|P23526|SAHH_HUMAN	GISEETTTGVHNLYK	824.912	2	106979	y9	light	0
190201_S_MLAS_11_01_More6m.raw	11	NoRec	sp|P23526|SAHH_HUMAN	GISEETTTGVHNLYK	824.912	2	718790	y9	light	10133
190201_S_MLAS_12_01_NoRec.raw	12	NoRec	sp|P23526|SAHH_HUMAN	GISEETTTGVHNLYK	824.912	2	479678	y9	light	8231
190201_S_MLAS_13_01_Less6m.raw	13	NoRec	sp|P23526|SAHH_HUMAN	GISEETTTGVHNLYK	824.912	2	450260	y9	light	0
190201_S_MLAS_14_01_More6m.raw	14	NoRec	sp|P23526|SAHH_HUMAN	GISEETTTGVHNLYK	824.912	2	3092711	y9	light	67619
190201_S_MLAS_15_01_NoRec.raw	15	NoRec	sp|P23526|SAHH_HUMAN	GISEETTTGVHNLYK	824.912	2	692470	y9	light	7396
190201_S_MLAS_93_02_Less6m.raw	93	NoRec	sp|P23526|SAHH_HUMAN	GISEETTTGVHNLYK	824.912	2	450904	y9	light	2916
190201_S_MLAS_17_02_More6m.raw	17	NoRec	sp|P23526|SAHH_HUMAN	GISEETTTGVHNLYK	824.912	2	821443	y9	light	7969
190201_S_MLAS_18_02_NoRec.raw	18	NoRec	sp|P23526|SAHH_HUMAN	GISEETTTGVHNLYK	824.912	2	309609	y9	light	0
190201_S_MLAS_19_02_Less6m.raw	19	NoRec	sp|P23526|SAHH_HUMAN	GISEETTTGVHNLYK	824.912	2	2873074	y9	light	56176
190201_S_MLAS_20_02_More6m.raw	20	NoRec	sp|P23526|SAHH_HUMAN	GISEETTTGVHNLYK	824.912	2	1048085	y9	light	15811
190201_S_MLAS_21_02__NoRec.raw	21	NoRec	sp|P23526|SAHH_HUMAN	GISEETTTGVHNLYK	824.912	2	58414	y9	light	0
190201_S_MLAS_22_02_Less6m.raw	22	NoRec	sp|P23526|SAHH_HUMAN	GISEETTTGVHNLYK	824.912	2	1387103	y9	light	24405
190201_S_MLAS_23_02_More6m.raw	23	NoRec	sp|P23526|SAHH_HUMAN	GISEETTTGVHNLYK	824.912	2	1408459	y9	light	25090
190201_S_MLAS_24_02_NoRec.raw	24	NoRec	sp|P23526|SAHH_HUMAN	GISEETTTGVHNLYK	824.912	2	86559	y9	light	0
190201_S_MLAS_26_02_More6m.raw	26	NoRec	sp|P23526|SAHH_HUMAN	GISEETTTGVHNLYK	824.912	2	243123	y9	light	0
190201_S_MLAS_27_02_NoRec.raw	27	NoRec	sp|P23526|SAHH_HUMAN	GISEETTTGVHNLYK	824.912	2	1454680	y9	light	20092
190201_S_MLAS_28_02_Less6m.raw	28	NoRec	sp|P23526|SAHH_HUMAN	GISEETTTGVHNLYK	824.912	2	877520	y9	light	13919
190201_S_MLAS_30_02_NoRec.raw	30	NoRec	sp|P23526|SAHH_HUMAN	GISEETTTGVHNLYK	824.912	2	1296024	y9	light	20564
190201_S_MLAS_31_02_Less6m.raw	31	NoRec	sp|P23526|SAHH_HUMAN	GISEETTTGVHNLYK	824.912	2	2715	y9	light	0
190201_S_MLAS_32_02_More6m.raw	32	NoRec	sp|P23526|SAHH_HUMAN	GISEETTTGVHNLYK	824.912	2	26058	y9	light	0
190201_S_MLAS_34_02_Less6m.raw	34	NoRec	sp|P23526|SAHH_HUMAN	GISEETTTGVHNLYK	824.912	2	76398	y9	light	0
190201_S_MLAS_35_01_More6m.raw	35	NoRec	sp|P23526|SAHH_HUMAN	GISEETTTGVHNLYK	824.912	2	264618	y9	light	0
190201_S_MLAS_36_02__NoRec.raw	36	NoRec	sp|P23526|SAHH_HUMAN	GISEETTTGVHNLYK	824.912	2	114998	y9	light	0
190201_S_MLAS_37_02_Less6m.raw	37	NoRec	sp|P23526|SAHH_HUMAN	GISEETTTGVHNLYK	824.912	2	967487	y9	light	22055
190201_S_MLAS_38_02_More6m.raw	38	NoRec	sp|P23526|SAHH_HUMAN	GISEETTTGVHNLYK	824.912	2	256310	y9	light	0
190201_S_MLAS_40_02_Less6m.raw	40	NoRec	sp|P23526|SAHH_HUMAN	GISEETTTGVHNLYK	824.912	2	150621	y9	light	0
190201_S_MLAS_103_01_More6m.raw	103	NoRec	sp|P23526|SAHH_HUMAN	GISEETTTGVHNLYK	824.912	2	124125	y9	light	3872
190201_S_MLAS_42_02__NoRec.raw	42	NoRec	sp|P23526|SAHH_HUMAN	GISEETTTGVHNLYK	824.912	2	576434	y9	light	4013
190201_S_MLAS_43_02_Less6m.raw	43	NoRec	sp|P23526|SAHH_HUMAN	GISEETTTGVHNLYK	824.912	2	510056	y9	light	4722
190201_S_MLAS_44_02_More6m.raw	44	NoRec	sp|P23526|SAHH_HUMAN	GISEETTTGVHNLYK	824.912	2	2389815	y9	light	29019
190201_S_MLAS_45_02__NoRec.raw	45	NoRec	sp|P23526|SAHH_HUMAN	GISEETTTGVHNLYK	824.912	2	979800	y9	light	12940
190201_S_MLAS_95_01_More6m.raw	95	NoRec	sp|P23526|SAHH_HUMAN	GISEETTTGVHNLYK	824.912	2	1234553	y9	light	18501
190201_S_MLAS_48_01__NoRec.raw	48	NoRec	sp|P23526|SAHH_HUMAN	GISEETTTGVHNLYK	824.912	2	1177146	y9	light	17922
190201_S_MLAS_49_01_Less6m.raw	49	NoRec	sp|P23526|SAHH_HUMAN	GISEETTTGVHNLYK	824.912	2	1781413	y9	light	29753
190201_S_MLAS_52_01_Less6m.raw	52	NoRec	sp|P23526|SAHH_HUMAN	GISEETTTGVHNLYK	824.912	2	3906971	y9	light	70826
190201_S_MLAS_53_01_More6m.raw	53	NoRec	sp|P23526|SAHH_HUMAN	GISEETTTGVHNLYK	824.912	2	3611	y9	light	0
190201_S_MLAS_54_01__NoRec.raw	54	NoRec	sp|P23526|SAHH_HUMAN	GISEETTTGVHNLYK	824.912	2	1668245	y9	light	25262
190201_S_MLAS_56_01_More6m.raw	56	NoRec	sp|P23526|SAHH_HUMAN	GISEETTTGVHNLYK	824.912	2	668356	y9	light	11659
190201_S_MLAS_57_01__NoRec.raw	57	NoRec	sp|P23526|SAHH_HUMAN	GISEETTTGVHNLYK	824.912	2	2516861	y9	light	54262
190201_S_MLAS_58_01_Less6m.raw	58	NoRec	sp|P23526|SAHH_HUMAN	GISEETTTGVHNLYK	824.912	2	277468	y9	light	0
190201_S_MLAS_59_01_More6m.raw	59	NoRec	sp|P23526|SAHH_HUMAN	GISEETTTGVHNLYK	824.912	2	452174	y9	light	0
190201_S_MLAS_61_02_Less6m.raw	61	NoRec	sp|P23526|SAHH_HUMAN	GISEETTTGVHNLYK	824.912	2	756510	y9	light	9466
190201_S_MLAS_62_02_More6m.raw	62	NoRec	sp|P23526|SAHH_HUMAN	GISEETTTGVHNLYK	824.912	2	740145	y9	light	20172
190201_S_MLAS_63_02_NoRec.raw	63	NoRec	sp|P23526|SAHH_HUMAN	GISEETTTGVHNLYK	824.912	2	562218	y9	light	0
190201_S_MLAS_64_02_Less6m.raw	64	NoRec	sp|P23526|SAHH_HUMAN	GISEETTTGVHNLYK	824.912	2	877815	y9	light	10410
190201_S_MLAS_67_01_Less6m.raw	67	NoRec	sp|P23526|SAHH_HUMAN	GISEETTTGVHNLYK	824.912	2	67110	y9	light	0
190201_S_MLAS_68_01_More6m.raw	68	NoRec	sp|P23526|SAHH_HUMAN	GISEETTTGVHNLYK	824.912	2	108593	y9	light	0
190201_S_MLAS_96_01_More6m.raw	96	NoRec	sp|P23526|SAHH_HUMAN	GISEETTTGVHNLYK	824.912	2	317143	y9	light	2326
190201_S_MLAS_94_01_Less6m.raw	94	NoRec	sp|P23526|SAHH_HUMAN	GISEETTTGVHNLYK	824.912	2	109761	y9	light	0
190201_S_MLAS_104_01_More6m.raw	104	NoRec	sp|P23526|SAHH_HUMAN	GISEETTTGVHNLYK	824.912	2	12584	y9	light	0
190201_S_MLAS_73_01_Less6m.raw	73	NoRec	sp|P23526|SAHH_HUMAN	GISEETTTGVHNLYK	824.912	2	1016162	y9	light	9346
190201_S_MLAS_74_01_More6m.raw	74	NoRec	sp|P23526|SAHH_HUMAN	GISEETTTGVHNLYK	824.912	2	991709	y9	light	19194
190201_S_MLAS_75_01_NoRec.raw	75	NoRec	sp|P23526|SAHH_HUMAN	GISEETTTGVHNLYK	824.912	2	664565	y9	light	12664
190201_S_MLAS_77_01_More6m.raw	77	NoRec	sp|P23526|SAHH_HUMAN	GISEETTTGVHNLYK	824.912	2	701365	y9	light	5860
190201_S_MLAS_78_01_NoRec.raw	78	NoRec	sp|P23526|SAHH_HUMAN	GISEETTTGVHNLYK	824.912	2	1414286	y9	light	20124
190201_S_MLAS_79_01_Less6m.raw	79	NoRec	sp|P23526|SAHH_HUMAN	GISEETTTGVHNLYK	824.912	2	5091675	y9	light	87500
190201_S_MLAS_80_01_More6m.raw	80	NoRec	sp|P23526|SAHH_HUMAN	GISEETTTGVHNLYK	824.912	2	511876	y9	light	2957
190201_S_MLAS_81_01_NoRec.raw	81	NoRec	sp|P23526|SAHH_HUMAN	GISEETTTGVHNLYK	824.912	2	2519807	y9	light	34154
190201_S_MLAS_101_01_More6m.raw	101	NoRec	sp|P23526|SAHH_HUMAN	GISEETTTGVHNLYK	824.912	2	387819	y9	light	6813
190201_S_MLAS_84_01_NoRec.raw	84	NoRec	sp|P23526|SAHH_HUMAN	GISEETTTGVHNLYK	824.912	2	1185900	y9	light	15149
190201_S_MLAS_85_01_Less6m.raw	85	NoRec	sp|P23526|SAHH_HUMAN	GISEETTTGVHNLYK	824.912	2	179934	y9	light	0
190201_S_MLAS_86_01_More6m.raw	86	NoRec	sp|P23526|SAHH_HUMAN	GISEETTTGVHNLYK	824.912	2	305835	y9	light	2748
190201_S_MLAS_87_01_NoRec.raw	87	NoRec	sp|P23526|SAHH_HUMAN	GISEETTTGVHNLYK	824.912	2	248923	y9	light	0
190201_S_MLAS_88_01_Less6m.raw	88	NoRec	sp|P23526|SAHH_HUMAN	GISEETTTGVHNLYK	824.912	2	606030	y9	light	7234
190201_S_MLAS_89_01_More6m.raw	89	NoRec	sp|P23526|SAHH_HUMAN	GISEETTTGVHNLYK	824.912	2	1405323	y9	light	25015
190201_S_MLAS_90_01_NoRec.raw	90	NoRec	sp|P23526|SAHH_HUMAN	GISEETTTGVHNLYK	824.912	2	2009204	y9	light	32084
190201_S_MLAS_92_01_More6m.raw	92	NoRec	sp|P23526|SAHH_HUMAN	GISEETTTGVHNLYK	824.912	2	267303	y9	light	3280
190201_S_MLAS_100_02_Less6m.raw	100	NoRec	sp|P23526|SAHH_HUMAN	GISEETTTGVHNLYK	824.912	2	31579	y9	light	0
190201_S_MLAS_105_02_Less6m.raw	105	NoRec	sp|P23526|SAHH_HUMAN	GISEETTTGVHNLYK	824.912	2	86623	y9	light	0
190201_S_MLAS_70_02_Less6m.raw	70	NoRec	sp|P23526|SAHH_HUMAN	GISEETTTGVHNLYK	824.912	2	90543	y9	light	2711
190201_S_MLAS_91_01_Less6m.raw	91	NoRec	sp|P23526|SAHH_HUMAN	GISEETTTGVHNLYK	828.92	2	2035346	y8	heavy	773403
190201_S_MLAS_02_01_More6m.raw	2	NoRec	sp|P23526|SAHH_HUMAN	GISEETTTGVHNLYK	828.92	2	2052753	y8	heavy	781179
190201_S_MLAS_03_01_NoRec.raw	3	NoRec	sp|P23526|SAHH_HUMAN	GISEETTTGVHNLYK	828.92	2	1852596	y8	heavy	702328
190201_S_MLAS_04_01_Less6m.raw	4	NoRec	sp|P23526|SAHH_HUMAN	GISEETTTGVHNLYK	828.92	2	2323990	y8	heavy	896080
190201_S_MLAS_05_01_More6m.raw	5	NoRec	sp|P23526|SAHH_HUMAN	GISEETTTGVHNLYK	828.92	2	2169259	y8	heavy	781913
190201_S_MLAS_06_01_NoRec.raw	6	NoRec	sp|P23526|SAHH_HUMAN	GISEETTTGVHNLYK	828.92	2	2965287	y8	heavy	1128913
190201_S_MLAS_07_01_Less6m.raw	7	NoRec	sp|P23526|SAHH_HUMAN	GISEETTTGVHNLYK	828.92	2	2191841	y8	heavy	829923
190201_S_MLAS_08_01_More6m.raw	8	NoRec	sp|P23526|SAHH_HUMAN	GISEETTTGVHNLYK	828.92	2	3633461	y8	heavy	1386435
190201_S_MLAS_09_01_NoRec.raw	9	NoRec	sp|P23526|SAHH_HUMAN	GISEETTTGVHNLYK	828.92	2	2016214	y8	heavy	748551
190201_S_MLAS_10_01_Less6m.raw	10	NoRec	sp|P23526|SAHH_HUMAN	GISEETTTGVHNLYK	828.92	2	2285279	y8	heavy	887040
190201_S_MLAS_11_01_More6m.raw	11	NoRec	sp|P23526|SAHH_HUMAN	GISEETTTGVHNLYK	828.92	2	2186435	y8	heavy	799743
190201_S_MLAS_12_01_NoRec.raw	12	NoRec	sp|P23526|SAHH_HUMAN	GISEETTTGVHNLYK	828.92	2	2284060	y8	heavy	869383
190201_S_MLAS_13_01_Less6m.raw	13	NoRec	sp|P23526|SAHH_HUMAN	GISEETTTGVHNLYK	828.92	2	2272352	y8	heavy	875889
190201_S_MLAS_14_01_More6m.raw	14	NoRec	sp|P23526|SAHH_HUMAN	GISEETTTGVHNLYK	828.92	2	2053532	y8	heavy	812530
190201_S_MLAS_15_01_NoRec.raw	15	NoRec	sp|P23526|SAHH_HUMAN	GISEETTTGVHNLYK	828.92	2	2075124	y8	heavy	777713
190201_S_MLAS_93_02_Less6m.raw	93	NoRec	sp|P23526|SAHH_HUMAN	GISEETTTGVHNLYK	828.92	2	1667773	y8	heavy	604379
190201_S_MLAS_17_02_More6m.raw	17	NoRec	sp|P23526|SAHH_HUMAN	GISEETTTGVHNLYK	828.92	2	1833246	y8	heavy	696631
190201_S_MLAS_18_02_NoRec.raw	18	NoRec	sp|P23526|SAHH_HUMAN	GISEETTTGVHNLYK	828.92	2	1789029	y8	heavy	683765
190201_S_MLAS_19_02_Less6m.raw	19	NoRec	sp|P23526|SAHH_HUMAN	GISEETTTGVHNLYK	828.92	2	1738003	y8	heavy	646877
190201_S_MLAS_20_02_More6m.raw	20	NoRec	sp|P23526|SAHH_HUMAN	GISEETTTGVHNLYK	828.92	2	1777177	y8	heavy	678544
190201_S_MLAS_21_02__NoRec.raw	21	NoRec	sp|P23526|SAHH_HUMAN	GISEETTTGVHNLYK	828.92	2	1674627	y8	heavy	617070
190201_S_MLAS_22_02_Less6m.raw	22	NoRec	sp|P23526|SAHH_HUMAN	GISEETTTGVHNLYK	828.92	2	1456965	y8	heavy	551215
190201_S_MLAS_23_02_More6m.raw	23	NoRec	sp|P23526|SAHH_HUMAN	GISEETTTGVHNLYK	828.92	2	1508017	y8	heavy	568804
190201_S_MLAS_24_02_NoRec.raw	24	NoRec	sp|P23526|SAHH_HUMAN	GISEETTTGVHNLYK	828.92	2	1687901	y8	heavy	637495
190201_S_MLAS_26_02_More6m.raw	26	NoRec	sp|P23526|SAHH_HUMAN	GISEETTTGVHNLYK	828.92	2	1469893	y8	heavy	566314
190201_S_MLAS_27_02_NoRec.raw	27	NoRec	sp|P23526|SAHH_HUMAN	GISEETTTGVHNLYK	828.92	2	1804651	y8	heavy	672637
190201_S_MLAS_28_02_Less6m.raw	28	NoRec	sp|P23526|SAHH_HUMAN	GISEETTTGVHNLYK	828.92	2	1225574	y8	heavy	457208
190201_S_MLAS_30_02_NoRec.raw	30	NoRec	sp|P23526|SAHH_HUMAN	GISEETTTGVHNLYK	828.92	2	2173909	y8	heavy	783763
190201_S_MLAS_31_02_Less6m.raw	31	NoRec	sp|P23526|SAHH_HUMAN	GISEETTTGVHNLYK	828.92	2	1282982	y8	heavy	505613
190201_S_MLAS_32_02_More6m.raw	32	NoRec	sp|P23526|SAHH_HUMAN	GISEETTTGVHNLYK	828.92	2	2593507	y8	heavy	974987
190201_S_MLAS_34_02_Less6m.raw	34	NoRec	sp|P23526|SAHH_HUMAN	GISEETTTGVHNLYK	828.92	2	2071633	y8	heavy	774203
190201_S_MLAS_35_01_More6m.raw	35	NoRec	sp|P23526|SAHH_HUMAN	GISEETTTGVHNLYK	828.92	2	6806128	y8	heavy	2610051
190201_S_MLAS_36_02__NoRec.raw	36	NoRec	sp|P23526|SAHH_HUMAN	GISEETTTGVHNLYK	828.92	2	2472282	y8	heavy	949040
190201_S_MLAS_37_02_Less6m.raw	37	NoRec	sp|P23526|SAHH_HUMAN	GISEETTTGVHNLYK	828.92	2	3127672	y8	heavy	1162029
190201_S_MLAS_38_02_More6m.raw	38	NoRec	sp|P23526|SAHH_HUMAN	GISEETTTGVHNLYK	828.92	2	3459212	y8	heavy	1329171
190201_S_MLAS_40_02_Less6m.raw	40	NoRec	sp|P23526|SAHH_HUMAN	GISEETTTGVHNLYK	828.92	2	3317006	y8	heavy	1224353
190201_S_MLAS_103_01_More6m.raw	103	NoRec	sp|P23526|SAHH_HUMAN	GISEETTTGVHNLYK	828.92	2	4243050	y8	heavy	1605581
190201_S_MLAS_42_02__NoRec.raw	42	NoRec	sp|P23526|SAHH_HUMAN	GISEETTTGVHNLYK	828.92	2	3380440	y8	heavy	1300033
190201_S_MLAS_43_02_Less6m.raw	43	NoRec	sp|P23526|SAHH_HUMAN	GISEETTTGVHNLYK	828.92	2	3596667	y8	heavy	1339338
190201_S_MLAS_44_02_More6m.raw	44	NoRec	sp|P23526|SAHH_HUMAN	GISEETTTGVHNLYK	828.92	2	3730239	y8	heavy	1432978
190201_S_MLAS_45_02__NoRec.raw	45	NoRec	sp|P23526|SAHH_HUMAN	GISEETTTGVHNLYK	828.92	2	3409433	y8	heavy	1296248
190201_S_MLAS_95_01_More6m.raw	95	NoRec	sp|P23526|SAHH_HUMAN	GISEETTTGVHNLYK	828.92	2	1906028	y8	heavy	721598
190201_S_MLAS_48_01__NoRec.raw	48	NoRec	sp|P23526|SAHH_HUMAN	GISEETTTGVHNLYK	828.92	2	2545170	y8	heavy	982817
190201_S_MLAS_49_01_Less6m.raw	49	NoRec	sp|P23526|SAHH_HUMAN	GISEETTTGVHNLYK	828.92	2	2144453	y8	heavy	812569
190201_S_MLAS_52_01_Less6m.raw	52	NoRec	sp|P23526|SAHH_HUMAN	GISEETTTGVHNLYK	828.92	2	3325124	y8	heavy	1233528
190201_S_MLAS_53_01_More6m.raw	53	NoRec	sp|P23526|SAHH_HUMAN	GISEETTTGVHNLYK	828.92	2	2640224	y8	heavy	1007684
190201_S_MLAS_54_01__NoRec.raw	54	NoRec	sp|P23526|SAHH_HUMAN	GISEETTTGVHNLYK	828.92	2	3967321	y8	heavy	1509807
190201_S_MLAS_56_01_More6m.raw	56	NoRec	sp|P23526|SAHH_HUMAN	GISEETTTGVHNLYK	828.92	2	3659291	y8	heavy	1410330
190201_S_MLAS_57_01__NoRec.raw	57	NoRec	sp|P23526|SAHH_HUMAN	GISEETTTGVHNLYK	828.92	2	4224729	y8	heavy	1621162
190201_S_MLAS_58_01_Less6m.raw	58	NoRec	sp|P23526|SAHH_HUMAN	GISEETTTGVHNLYK	828.92	2	3989415	y8	heavy	1552440
190201_S_MLAS_59_01_More6m.raw	59	NoRec	sp|P23526|SAHH_HUMAN	GISEETTTGVHNLYK	828.92	2	4318841	y8	heavy	1651996
190201_S_MLAS_61_02_Less6m.raw	61	NoRec	sp|P23526|SAHH_HUMAN	GISEETTTGVHNLYK	828.92	2	5159248	y8	heavy	1925014
190201_S_MLAS_62_02_More6m.raw	62	NoRec	sp|P23526|SAHH_HUMAN	GISEETTTGVHNLYK	828.92	2	4148118	y8	heavy	1530913
190201_S_MLAS_63_02_NoRec.raw	63	NoRec	sp|P23526|SAHH_HUMAN	GISEETTTGVHNLYK	828.92	2	4017629	y8	heavy	1465850
190201_S_MLAS_64_02_Less6m.raw	64	NoRec	sp|P23526|SAHH_HUMAN	GISEETTTGVHNLYK	828.92	2	3876175	y8	heavy	1520922
190201_S_MLAS_67_01_Less6m.raw	67	NoRec	sp|P23526|SAHH_HUMAN	GISEETTTGVHNLYK	828.92	2	2123965	y8	heavy	832394
190201_S_MLAS_68_01_More6m.raw	68	NoRec	sp|P23526|SAHH_HUMAN	GISEETTTGVHNLYK	828.92	2	2939989	y8	heavy	1119097
190201_S_MLAS_96_01_More6m.raw	96	NoRec	sp|P23526|SAHH_HUMAN	GISEETTTGVHNLYK	828.92	2	6063992	y8	heavy	2316534
190201_S_MLAS_94_01_Less6m.raw	94	NoRec	sp|P23526|SAHH_HUMAN	GISEETTTGVHNLYK	828.92	2	2255352	y8	heavy	857601
190201_S_MLAS_104_01_More6m.raw	104	NoRec	sp|P23526|SAHH_HUMAN	GISEETTTGVHNLYK	828.92	2	1229824	y8	heavy	481766
190201_S_MLAS_73_01_Less6m.raw	73	NoRec	sp|P23526|SAHH_HUMAN	GISEETTTGVHNLYK	828.92	2	2253078	y8	heavy	843458
190201_S_MLAS_74_01_More6m.raw	74	NoRec	sp|P23526|SAHH_HUMAN	GISEETTTGVHNLYK	828.92	2	2321314	y8	heavy	901965
190201_S_MLAS_75_01_NoRec.raw	75	NoRec	sp|P23526|SAHH_HUMAN	GISEETTTGVHNLYK	828.92	2	2485555	y8	heavy	940226
190201_S_MLAS_77_01_More6m.raw	77	NoRec	sp|P23526|SAHH_HUMAN	GISEETTTGVHNLYK	828.92	2	2431827	y8	heavy	937686
190201_S_MLAS_78_01_NoRec.raw	78	NoRec	sp|P23526|SAHH_HUMAN	GISEETTTGVHNLYK	828.92	2	3916479	y8	heavy	1464611
190201_S_MLAS_79_01_Less6m.raw	79	NoRec	sp|P23526|SAHH_HUMAN	GISEETTTGVHNLYK	828.92	2	5547221	y8	heavy	2080512
190201_S_MLAS_80_01_More6m.raw	80	NoRec	sp|P23526|SAHH_HUMAN	GISEETTTGVHNLYK	828.92	2	5689676	y8	heavy	2137397
190201_S_MLAS_81_01_NoRec.raw	81	NoRec	sp|P23526|SAHH_HUMAN	GISEETTTGVHNLYK	828.92	2	5288297	y8	heavy	1967257
190201_S_MLAS_101_01_More6m.raw	101	NoRec	sp|P23526|SAHH_HUMAN	GISEETTTGVHNLYK	828.92	2	3898159	y8	heavy	1483867
190201_S_MLAS_84_01_NoRec.raw	84	NoRec	sp|P23526|SAHH_HUMAN	GISEETTTGVHNLYK	828.92	2	4331884	y8	heavy	1677667
190201_S_MLAS_85_01_Less6m.raw	85	NoRec	sp|P23526|SAHH_HUMAN	GISEETTTGVHNLYK	828.92	2	3448604	y8	heavy	1306937
190201_S_MLAS_86_01_More6m.raw	86	NoRec	sp|P23526|SAHH_HUMAN	GISEETTTGVHNLYK	828.92	2	3907686	y8	heavy	1466103
190201_S_MLAS_87_01_NoRec.raw	87	NoRec	sp|P23526|SAHH_HUMAN	GISEETTTGVHNLYK	828.92	2	4106314	y8	heavy	1539693
190201_S_MLAS_88_01_Less6m.raw	88	NoRec	sp|P23526|SAHH_HUMAN	GISEETTTGVHNLYK	828.92	2	4093533	y8	heavy	1551221
190201_S_MLAS_89_01_More6m.raw	89	NoRec	sp|P23526|SAHH_HUMAN	GISEETTTGVHNLYK	828.92	2	3225703	y8	heavy	1209939
190201_S_MLAS_90_01_NoRec.raw	90	NoRec	sp|P23526|SAHH_HUMAN	GISEETTTGVHNLYK	828.92	2	4554929	y8	heavy	1720385
190201_S_MLAS_92_01_More6m.raw	92	NoRec	sp|P23526|SAHH_HUMAN	GISEETTTGVHNLYK	828.92	2	3398669	y8	heavy	1258322
190201_S_MLAS_100_02_Less6m.raw	100	NoRec	sp|P23526|SAHH_HUMAN	GISEETTTGVHNLYK	828.92	2	2502804	y8	heavy	953769
190201_S_MLAS_105_02_Less6m.raw	105	NoRec	sp|P23526|SAHH_HUMAN	GISEETTTGVHNLYK	828.92	2	2616113	y8	heavy	990133
190201_S_MLAS_70_02_Less6m.raw	70	NoRec	sp|P23526|SAHH_HUMAN	GISEETTTGVHNLYK	828.92	2	2130881	y8	heavy	812358
190201_S_MLAS_91_01_Less6m.raw	91	NoRec	sp|P23526|SAHH_HUMAN	GISEETTTGVHNLYK	828.92	2	2035346	y7	heavy	747515
190201_S_MLAS_02_01_More6m.raw	2	NoRec	sp|P23526|SAHH_HUMAN	GISEETTTGVHNLYK	828.92	2	2052753	y7	heavy	740548
190201_S_MLAS_03_01_NoRec.raw	3	NoRec	sp|P23526|SAHH_HUMAN	GISEETTTGVHNLYK	828.92	2	1852596	y7	heavy	672415
190201_S_MLAS_04_01_Less6m.raw	4	NoRec	sp|P23526|SAHH_HUMAN	GISEETTTGVHNLYK	828.92	2	2323990	y7	heavy	832617
190201_S_MLAS_05_01_More6m.raw	5	NoRec	sp|P23526|SAHH_HUMAN	GISEETTTGVHNLYK	828.92	2	2169259	y7	heavy	794321
190201_S_MLAS_06_01_NoRec.raw	6	NoRec	sp|P23526|SAHH_HUMAN	GISEETTTGVHNLYK	828.92	2	2965287	y7	heavy	1077709
190201_S_MLAS_07_01_Less6m.raw	7	NoRec	sp|P23526|SAHH_HUMAN	GISEETTTGVHNLYK	828.92	2	2191841	y7	heavy	797665
190201_S_MLAS_08_01_More6m.raw	8	NoRec	sp|P23526|SAHH_HUMAN	GISEETTTGVHNLYK	828.92	2	3633461	y7	heavy	1310041
190201_S_MLAS_09_01_NoRec.raw	9	NoRec	sp|P23526|SAHH_HUMAN	GISEETTTGVHNLYK	828.92	2	2016214	y7	heavy	702570
190201_S_MLAS_10_01_Less6m.raw	10	NoRec	sp|P23526|SAHH_HUMAN	GISEETTTGVHNLYK	828.92	2	2285279	y7	heavy	817313
190201_S_MLAS_11_01_More6m.raw	11	NoRec	sp|P23526|SAHH_HUMAN	GISEETTTGVHNLYK	828.92	2	2186435	y7	heavy	813368
190201_S_MLAS_12_01_NoRec.raw	12	NoRec	sp|P23526|SAHH_HUMAN	GISEETTTGVHNLYK	828.92	2	2284060	y7	heavy	811533
190201_S_MLAS_13_01_Less6m.raw	13	NoRec	sp|P23526|SAHH_HUMAN	GISEETTTGVHNLYK	828.92	2	2272352	y7	heavy	803738
190201_S_MLAS_14_01_More6m.raw	14	NoRec	sp|P23526|SAHH_HUMAN	GISEETTTGVHNLYK	828.92	2	2053532	y7	heavy	734148
190201_S_MLAS_15_01_NoRec.raw	15	NoRec	sp|P23526|SAHH_HUMAN	GISEETTTGVHNLYK	828.92	2	2075124	y7	heavy	731644
190201_S_MLAS_93_02_Less6m.raw	93	NoRec	sp|P23526|SAHH_HUMAN	GISEETTTGVHNLYK	828.92	2	1667773	y7	heavy	628916
190201_S_MLAS_17_02_More6m.raw	17	NoRec	sp|P23526|SAHH_HUMAN	GISEETTTGVHNLYK	828.92	2	1833246	y7	heavy	659466
190201_S_MLAS_18_02_NoRec.raw	18	NoRec	sp|P23526|SAHH_HUMAN	GISEETTTGVHNLYK	828.92	2	1789029	y7	heavy	642300
190201_S_MLAS_19_02_Less6m.raw	19	NoRec	sp|P23526|SAHH_HUMAN	GISEETTTGVHNLYK	828.92	2	1738003	y7	heavy	656817
190201_S_MLAS_20_02_More6m.raw	20	NoRec	sp|P23526|SAHH_HUMAN	GISEETTTGVHNLYK	828.92	2	1777177	y7	heavy	656224
190201_S_MLAS_21_02__NoRec.raw	21	NoRec	sp|P23526|SAHH_HUMAN	GISEETTTGVHNLYK	828.92	2	1674627	y7	heavy	625484
190201_S_MLAS_22_02_Less6m.raw	22	NoRec	sp|P23526|SAHH_HUMAN	GISEETTTGVHNLYK	828.92	2	1456965	y7	heavy	522352
190201_S_MLAS_23_02_More6m.raw	23	NoRec	sp|P23526|SAHH_HUMAN	GISEETTTGVHNLYK	828.92	2	1508017	y7	heavy	558098
190201_S_MLAS_24_02_NoRec.raw	24	NoRec	sp|P23526|SAHH_HUMAN	GISEETTTGVHNLYK	828.92	2	1687901	y7	heavy	622688
190201_S_MLAS_26_02_More6m.raw	26	NoRec	sp|P23526|SAHH_HUMAN	GISEETTTGVHNLYK	828.92	2	1469893	y7	heavy	542361
190201_S_MLAS_27_02_NoRec.raw	27	NoRec	sp|P23526|SAHH_HUMAN	GISEETTTGVHNLYK	828.92	2	1804651	y7	heavy	642582
190201_S_MLAS_28_02_Less6m.raw	28	NoRec	sp|P23526|SAHH_HUMAN	GISEETTTGVHNLYK	828.92	2	1225574	y7	heavy	455484
190201_S_MLAS_30_02_NoRec.raw	30	NoRec	sp|P23526|SAHH_HUMAN	GISEETTTGVHNLYK	828.92	2	2173909	y7	heavy	790902
190201_S_MLAS_31_02_Less6m.raw	31	NoRec	sp|P23526|SAHH_HUMAN	GISEETTTGVHNLYK	828.92	2	1282982	y7	heavy	476938
190201_S_MLAS_32_02_More6m.raw	32	NoRec	sp|P23526|SAHH_HUMAN	GISEETTTGVHNLYK	828.92	2	2593507	y7	heavy	989238
190201_S_MLAS_34_02_Less6m.raw	34	NoRec	sp|P23526|SAHH_HUMAN	GISEETTTGVHNLYK	828.92	2	2071633	y7	heavy	756463
190201_S_MLAS_35_01_More6m.raw	35	NoRec	sp|P23526|SAHH_HUMAN	GISEETTTGVHNLYK	828.92	2	6806128	y7	heavy	2379780
190201_S_MLAS_36_02__NoRec.raw	36	NoRec	sp|P23526|SAHH_HUMAN	GISEETTTGVHNLYK	828.92	2	2472282	y7	heavy	887510
190201_S_MLAS_37_02_Less6m.raw	37	NoRec	sp|P23526|SAHH_HUMAN	GISEETTTGVHNLYK	828.92	2	3127672	y7	heavy	1142963
190201_S_MLAS_38_02_More6m.raw	38	NoRec	sp|P23526|SAHH_HUMAN	GISEETTTGVHNLYK	828.92	2	3459212	y7	heavy	1236293
190201_S_MLAS_40_02_Less6m.raw	40	NoRec	sp|P23526|SAHH_HUMAN	GISEETTTGVHNLYK	828.92	2	3317006	y7	heavy	1236325
190201_S_MLAS_103_01_More6m.raw	103	NoRec	sp|P23526|SAHH_HUMAN	GISEETTTGVHNLYK	828.92	2	4243050	y7	heavy	1550170
190201_S_MLAS_42_02__NoRec.raw	42	NoRec	sp|P23526|SAHH_HUMAN	GISEETTTGVHNLYK	828.92	2	3380440	y7	heavy	1219301
190201_S_MLAS_43_02_Less6m.raw	43	NoRec	sp|P23526|SAHH_HUMAN	GISEETTTGVHNLYK	828.92	2	3596667	y7	heavy	1324180
190201_S_MLAS_44_02_More6m.raw	44	NoRec	sp|P23526|SAHH_HUMAN	GISEETTTGVHNLYK	828.92	2	3730239	y7	heavy	1368232
190201_S_MLAS_45_02__NoRec.raw	45	NoRec	sp|P23526|SAHH_HUMAN	GISEETTTGVHNLYK	828.92	2	3409433	y7	heavy	1238180
190201_S_MLAS_95_01_More6m.raw	95	NoRec	sp|P23526|SAHH_HUMAN	GISEETTTGVHNLYK	828.92	2	1906028	y7	heavy	695487
190201_S_MLAS_48_01__NoRec.raw	48	NoRec	sp|P23526|SAHH_HUMAN	GISEETTTGVHNLYK	828.92	2	2545170	y7	heavy	934174
190201_S_MLAS_49_01_Less6m.raw	49	NoRec	sp|P23526|SAHH_HUMAN	GISEETTTGVHNLYK	828.92	2	2144453	y7	heavy	772469
190201_S_MLAS_52_01_Less6m.raw	52	NoRec	sp|P23526|SAHH_HUMAN	GISEETTTGVHNLYK	828.92	2	3325124	y7	heavy	1189297
190201_S_MLAS_53_01_More6m.raw	53	NoRec	sp|P23526|SAHH_HUMAN	GISEETTTGVHNLYK	828.92	2	2640224	y7	heavy	953713
190201_S_MLAS_54_01__NoRec.raw	54	NoRec	sp|P23526|SAHH_HUMAN	GISEETTTGVHNLYK	828.92	2	3967321	y7	heavy	1413510
190201_S_MLAS_56_01_More6m.raw	56	NoRec	sp|P23526|SAHH_HUMAN	GISEETTTGVHNLYK	828.92	2	3659291	y7	heavy	1315227
190201_S_MLAS_57_01__NoRec.raw	57	NoRec	sp|P23526|SAHH_HUMAN	GISEETTTGVHNLYK	828.92	2	4224729	y7	heavy	1505942
190201_S_MLAS_58_01_Less6m.raw	58	NoRec	sp|P23526|SAHH_HUMAN	GISEETTTGVHNLYK	828.92	2	3989415	y7	heavy	1437642
190201_S_MLAS_59_01_More6m.raw	59	NoRec	sp|P23526|SAHH_HUMAN	GISEETTTGVHNLYK	828.92	2	4318841	y7	heavy	1523677
190201_S_MLAS_61_02_Less6m.raw	61	NoRec	sp|P23526|SAHH_HUMAN	GISEETTTGVHNLYK	828.92	2	5159248	y7	heavy	1892603
190201_S_MLAS_62_02_More6m.raw	62	NoRec	sp|P23526|SAHH_HUMAN	GISEETTTGVHNLYK	828.92	2	4148118	y7	heavy	1470299
190201_S_MLAS_63_02_NoRec.raw	63	NoRec	sp|P23526|SAHH_HUMAN	GISEETTTGVHNLYK	828.92	2	4017629	y7	heavy	1503637
190201_S_MLAS_64_02_Less6m.raw	64	NoRec	sp|P23526|SAHH_HUMAN	GISEETTTGVHNLYK	828.92	2	3876175	y7	heavy	1395203
190201_S_MLAS_67_01_Less6m.raw	67	NoRec	sp|P23526|SAHH_HUMAN	GISEETTTGVHNLYK	828.92	2	2123965	y7	heavy	774258
190201_S_MLAS_68_01_More6m.raw	68	NoRec	sp|P23526|SAHH_HUMAN	GISEETTTGVHNLYK	828.92	2	2939989	y7	heavy	1072734
190201_S_MLAS_96_01_More6m.raw	96	NoRec	sp|P23526|SAHH_HUMAN	GISEETTTGVHNLYK	828.92	2	6063992	y7	heavy	2183095
190201_S_MLAS_94_01_Less6m.raw	94	NoRec	sp|P23526|SAHH_HUMAN	GISEETTTGVHNLYK	828.92	2	2255352	y7	heavy	842291
190201_S_MLAS_104_01_More6m.raw	104	NoRec	sp|P23526|SAHH_HUMAN	GISEETTTGVHNLYK	828.92	2	1229824	y7	heavy	447321
190201_S_MLAS_73_01_Less6m.raw	73	NoRec	sp|P23526|SAHH_HUMAN	GISEETTTGVHNLYK	828.92	2	2253078	y7	heavy	822052
190201_S_MLAS_74_01_More6m.raw	74	NoRec	sp|P23526|SAHH_HUMAN	GISEETTTGVHNLYK	828.92	2	2321314	y7	heavy	830831
190201_S_MLAS_75_01_NoRec.raw	75	NoRec	sp|P23526|SAHH_HUMAN	GISEETTTGVHNLYK	828.92	2	2485555	y7	heavy	872990
190201_S_MLAS_77_01_More6m.raw	77	NoRec	sp|P23526|SAHH_HUMAN	GISEETTTGVHNLYK	828.92	2	2431827	y7	heavy	878753
190201_S_MLAS_78_01_NoRec.raw	78	NoRec	sp|P23526|SAHH_HUMAN	GISEETTTGVHNLYK	828.92	2	3916479	y7	heavy	1388000
190201_S_MLAS_79_01_Less6m.raw	79	NoRec	sp|P23526|SAHH_HUMAN	GISEETTTGVHNLYK	828.92	2	5547221	y7	heavy	1983634
190201_S_MLAS_80_01_More6m.raw	80	NoRec	sp|P23526|SAHH_HUMAN	GISEETTTGVHNLYK	828.92	2	5689676	y7	heavy	2049643
190201_S_MLAS_81_01_NoRec.raw	81	NoRec	sp|P23526|SAHH_HUMAN	GISEETTTGVHNLYK	828.92	2	5288297	y7	heavy	1903023
190201_S_MLAS_101_01_More6m.raw	101	NoRec	sp|P23526|SAHH_HUMAN	GISEETTTGVHNLYK	828.92	2	3898159	y7	heavy	1407334
190201_S_MLAS_84_01_NoRec.raw	84	NoRec	sp|P23526|SAHH_HUMAN	GISEETTTGVHNLYK	828.92	2	4331884	y7	heavy	1557555
190201_S_MLAS_85_01_Less6m.raw	85	NoRec	sp|P23526|SAHH_HUMAN	GISEETTTGVHNLYK	828.92	2	3448604	y7	heavy	1223001
190201_S_MLAS_86_01_More6m.raw	86	NoRec	sp|P23526|SAHH_HUMAN	GISEETTTGVHNLYK	828.92	2	3907686	y7	heavy	1465780
190201_S_MLAS_87_01_NoRec.raw	87	NoRec	sp|P23526|SAHH_HUMAN	GISEETTTGVHNLYK	828.92	2	4106314	y7	heavy	1474726
190201_S_MLAS_88_01_Less6m.raw	88	NoRec	sp|P23526|SAHH_HUMAN	GISEETTTGVHNLYK	828.92	2	4093533	y7	heavy	1477402
190201_S_MLAS_89_01_More6m.raw	89	NoRec	sp|P23526|SAHH_HUMAN	GISEETTTGVHNLYK	828.92	2	3225703	y7	heavy	1173293
190201_S_MLAS_90_01_NoRec.raw	90	NoRec	sp|P23526|SAHH_HUMAN	GISEETTTGVHNLYK	828.92	2	4554929	y7	heavy	1634659
190201_S_MLAS_92_01_More6m.raw	92	NoRec	sp|P23526|SAHH_HUMAN	GISEETTTGVHNLYK	828.92	2	3398669	y7	heavy	1243976
190201_S_MLAS_100_02_Less6m.raw	100	NoRec	sp|P23526|SAHH_HUMAN	GISEETTTGVHNLYK	828.92	2	2502804	y7	heavy	919288
190201_S_MLAS_105_02_Less6m.raw	105	NoRec	sp|P23526|SAHH_HUMAN	GISEETTTGVHNLYK	828.92	2	2616113	y7	heavy	942803
190201_S_MLAS_70_02_Less6m.raw	70	NoRec	sp|P23526|SAHH_HUMAN	GISEETTTGVHNLYK	828.92	2	2130881	y7	heavy	769814
190201_S_MLAS_91_01_Less6m.raw	91	NoRec	sp|P23526|SAHH_HUMAN	GISEETTTGVHNLYK	828.92	2	2035346	y4	heavy	351876
190201_S_MLAS_02_01_More6m.raw	2	NoRec	sp|P23526|SAHH_HUMAN	GISEETTTGVHNLYK	828.92	2	2052753	y4	heavy	380541
190201_S_MLAS_03_01_NoRec.raw	3	NoRec	sp|P23526|SAHH_HUMAN	GISEETTTGVHNLYK	828.92	2	1852596	y4	heavy	324894
190201_S_MLAS_04_01_Less6m.raw	4	NoRec	sp|P23526|SAHH_HUMAN	GISEETTTGVHNLYK	828.92	2	2323990	y4	heavy	415990
190201_S_MLAS_05_01_More6m.raw	5	NoRec	sp|P23526|SAHH_HUMAN	GISEETTTGVHNLYK	828.92	2	2169259	y4	heavy	394539
190201_S_MLAS_06_01_NoRec.raw	6	NoRec	sp|P23526|SAHH_HUMAN	GISEETTTGVHNLYK	828.92	2	2965287	y4	heavy	526743
190201_S_MLAS_07_01_Less6m.raw	7	NoRec	sp|P23526|SAHH_HUMAN	GISEETTTGVHNLYK	828.92	2	2191841	y4	heavy	390231
190201_S_MLAS_08_01_More6m.raw	8	NoRec	sp|P23526|SAHH_HUMAN	GISEETTTGVHNLYK	828.92	2	3633461	y4	heavy	636782
190201_S_MLAS_09_01_NoRec.raw	9	NoRec	sp|P23526|SAHH_HUMAN	GISEETTTGVHNLYK	828.92	2	2016214	y4	heavy	390824
190201_S_MLAS_10_01_Less6m.raw	10	NoRec	sp|P23526|SAHH_HUMAN	GISEETTTGVHNLYK	828.92	2	2285279	y4	heavy	421652
190201_S_MLAS_11_01_More6m.raw	11	NoRec	sp|P23526|SAHH_HUMAN	GISEETTTGVHNLYK	828.92	2	2186435	y4	heavy	395175
190201_S_MLAS_12_01_NoRec.raw	12	NoRec	sp|P23526|SAHH_HUMAN	GISEETTTGVHNLYK	828.92	2	2284060	y4	heavy	413610
190201_S_MLAS_13_01_Less6m.raw	13	NoRec	sp|P23526|SAHH_HUMAN	GISEETTTGVHNLYK	828.92	2	2272352	y4	heavy	418436
190201_S_MLAS_14_01_More6m.raw	14	NoRec	sp|P23526|SAHH_HUMAN	GISEETTTGVHNLYK	828.92	2	2053532	y4	heavy	384484
190201_S_MLAS_15_01_NoRec.raw	15	NoRec	sp|P23526|SAHH_HUMAN	GISEETTTGVHNLYK	828.92	2	2075124	y4	heavy	399956
190201_S_MLAS_93_02_Less6m.raw	93	NoRec	sp|P23526|SAHH_HUMAN	GISEETTTGVHNLYK	828.92	2	1667773	y4	heavy	292631
190201_S_MLAS_17_02_More6m.raw	17	NoRec	sp|P23526|SAHH_HUMAN	GISEETTTGVHNLYK	828.92	2	1833246	y4	heavy	337740
190201_S_MLAS_18_02_NoRec.raw	18	NoRec	sp|P23526|SAHH_HUMAN	GISEETTTGVHNLYK	828.92	2	1789029	y4	heavy	312046
190201_S_MLAS_19_02_Less6m.raw	19	NoRec	sp|P23526|SAHH_HUMAN	GISEETTTGVHNLYK	828.92	2	1738003	y4	heavy	303976
190201_S_MLAS_20_02_More6m.raw	20	NoRec	sp|P23526|SAHH_HUMAN	GISEETTTGVHNLYK	828.92	2	1777177	y4	heavy	306440
190201_S_MLAS_21_02__NoRec.raw	21	NoRec	sp|P23526|SAHH_HUMAN	GISEETTTGVHNLYK	828.92	2	1674627	y4	heavy	295861
190201_S_MLAS_22_02_Less6m.raw	22	NoRec	sp|P23526|SAHH_HUMAN	GISEETTTGVHNLYK	828.92	2	1456965	y4	heavy	272854
190201_S_MLAS_23_02_More6m.raw	23	NoRec	sp|P23526|SAHH_HUMAN	GISEETTTGVHNLYK	828.92	2	1508017	y4	heavy	266122
190201_S_MLAS_24_02_NoRec.raw	24	NoRec	sp|P23526|SAHH_HUMAN	GISEETTTGVHNLYK	828.92	2	1687901	y4	heavy	301030
190201_S_MLAS_26_02_More6m.raw	26	NoRec	sp|P23526|SAHH_HUMAN	GISEETTTGVHNLYK	828.92	2	1469893	y4	heavy	255672
190201_S_MLAS_27_02_NoRec.raw	27	NoRec	sp|P23526|SAHH_HUMAN	GISEETTTGVHNLYK	828.92	2	1804651	y4	heavy	337055
190201_S_MLAS_28_02_Less6m.raw	28	NoRec	sp|P23526|SAHH_HUMAN	GISEETTTGVHNLYK	828.92	2	1225574	y4	heavy	211606
190201_S_MLAS_30_02_NoRec.raw	30	NoRec	sp|P23526|SAHH_HUMAN	GISEETTTGVHNLYK	828.92	2	2173909	y4	heavy	433035
190201_S_MLAS_31_02_Less6m.raw	31	NoRec	sp|P23526|SAHH_HUMAN	GISEETTTGVHNLYK	828.92	2	1282982	y4	heavy	205586
190201_S_MLAS_32_02_More6m.raw	32	NoRec	sp|P23526|SAHH_HUMAN	GISEETTTGVHNLYK	828.92	2	2593507	y4	heavy	435156
190201_S_MLAS_34_02_Less6m.raw	34	NoRec	sp|P23526|SAHH_HUMAN	GISEETTTGVHNLYK	828.92	2	2071633	y4	heavy	371689
190201_S_MLAS_35_01_More6m.raw	35	NoRec	sp|P23526|SAHH_HUMAN	GISEETTTGVHNLYK	828.92	2	6806128	y4	heavy	1266025
190201_S_MLAS_36_02__NoRec.raw	36	NoRec	sp|P23526|SAHH_HUMAN	GISEETTTGVHNLYK	828.92	2	2472282	y4	heavy	447710
190201_S_MLAS_37_02_Less6m.raw	37	NoRec	sp|P23526|SAHH_HUMAN	GISEETTTGVHNLYK	828.92	2	3127672	y4	heavy	562462
190201_S_MLAS_38_02_More6m.raw	38	NoRec	sp|P23526|SAHH_HUMAN	GISEETTTGVHNLYK	828.92	2	3459212	y4	heavy	643699
190201_S_MLAS_40_02_Less6m.raw	40	NoRec	sp|P23526|SAHH_HUMAN	GISEETTTGVHNLYK	828.92	2	3317006	y4	heavy	598101
190201_S_MLAS_103_01_More6m.raw	103	NoRec	sp|P23526|SAHH_HUMAN	GISEETTTGVHNLYK	828.92	2	4243050	y4	heavy	738629
190201_S_MLAS_42_02__NoRec.raw	42	NoRec	sp|P23526|SAHH_HUMAN	GISEETTTGVHNLYK	828.92	2	3380440	y4	heavy	592977
190201_S_MLAS_43_02_Less6m.raw	43	NoRec	sp|P23526|SAHH_HUMAN	GISEETTTGVHNLYK	828.92	2	3596667	y4	heavy	651605
190201_S_MLAS_44_02_More6m.raw	44	NoRec	sp|P23526|SAHH_HUMAN	GISEETTTGVHNLYK	828.92	2	3730239	y4	heavy	624670
190201_S_MLAS_45_02__NoRec.raw	45	NoRec	sp|P23526|SAHH_HUMAN	GISEETTTGVHNLYK	828.92	2	3409433	y4	heavy	638584
190201_S_MLAS_95_01_More6m.raw	95	NoRec	sp|P23526|SAHH_HUMAN	GISEETTTGVHNLYK	828.92	2	1906028	y4	heavy	332471
190201_S_MLAS_48_01__NoRec.raw	48	NoRec	sp|P23526|SAHH_HUMAN	GISEETTTGVHNLYK	828.92	2	2545170	y4	heavy	436636
190201_S_MLAS_49_01_Less6m.raw	49	NoRec	sp|P23526|SAHH_HUMAN	GISEETTTGVHNLYK	828.92	2	2144453	y4	heavy	389334
190201_S_MLAS_52_01_Less6m.raw	52	NoRec	sp|P23526|SAHH_HUMAN	GISEETTTGVHNLYK	828.92	2	3325124	y4	heavy	629210
190201_S_MLAS_53_01_More6m.raw	53	NoRec	sp|P23526|SAHH_HUMAN	GISEETTTGVHNLYK	828.92	2	2640224	y4	heavy	457443
190201_S_MLAS_54_01__NoRec.raw	54	NoRec	sp|P23526|SAHH_HUMAN	GISEETTTGVHNLYK	828.92	2	3967321	y4	heavy	741173
190201_S_MLAS_56_01_More6m.raw	56	NoRec	sp|P23526|SAHH_HUMAN	GISEETTTGVHNLYK	828.92	2	3659291	y4	heavy	656418
190201_S_MLAS_57_01__NoRec.raw	57	NoRec	sp|P23526|SAHH_HUMAN	GISEETTTGVHNLYK	828.92	2	4224729	y4	heavy	763853
190201_S_MLAS_58_01_Less6m.raw	58	NoRec	sp|P23526|SAHH_HUMAN	GISEETTTGVHNLYK	828.92	2	3989415	y4	heavy	690376
190201_S_MLAS_59_01_More6m.raw	59	NoRec	sp|P23526|SAHH_HUMAN	GISEETTTGVHNLYK	828.92	2	4318841	y4	heavy	786500
190201_S_MLAS_61_02_Less6m.raw	61	NoRec	sp|P23526|SAHH_HUMAN	GISEETTTGVHNLYK	828.92	2	5159248	y4	heavy	900497
190201_S_MLAS_62_02_More6m.raw	62	NoRec	sp|P23526|SAHH_HUMAN	GISEETTTGVHNLYK	828.92	2	4148118	y4	heavy	771957
190201_S_MLAS_63_02_NoRec.raw	63	NoRec	sp|P23526|SAHH_HUMAN	GISEETTTGVHNLYK	828.92	2	4017629	y4	heavy	723939
190201_S_MLAS_64_02_Less6m.raw	64	NoRec	sp|P23526|SAHH_HUMAN	GISEETTTGVHNLYK	828.92	2	3876175	y4	heavy	671702
190201_S_MLAS_67_01_Less6m.raw	67	NoRec	sp|P23526|SAHH_HUMAN	GISEETTTGVHNLYK	828.92	2	2123965	y4	heavy	368512
190201_S_MLAS_68_01_More6m.raw	68	NoRec	sp|P23526|SAHH_HUMAN	GISEETTTGVHNLYK	828.92	2	2939989	y4	heavy	530620
190201_S_MLAS_96_01_More6m.raw	96	NoRec	sp|P23526|SAHH_HUMAN	GISEETTTGVHNLYK	828.92	2	6063992	y4	heavy	1079304
190201_S_MLAS_94_01_Less6m.raw	94	NoRec	sp|P23526|SAHH_HUMAN	GISEETTTGVHNLYK	828.92	2	2255352	y4	heavy	389003
190201_S_MLAS_104_01_More6m.raw	104	NoRec	sp|P23526|SAHH_HUMAN	GISEETTTGVHNLYK	828.92	2	1229824	y4	heavy	220658
190201_S_MLAS_73_01_Less6m.raw	73	NoRec	sp|P23526|SAHH_HUMAN	GISEETTTGVHNLYK	828.92	2	2253078	y4	heavy	409080
190201_S_MLAS_74_01_More6m.raw	74	NoRec	sp|P23526|SAHH_HUMAN	GISEETTTGVHNLYK	828.92	2	2321314	y4	heavy	420061
190201_S_MLAS_75_01_NoRec.raw	75	NoRec	sp|P23526|SAHH_HUMAN	GISEETTTGVHNLYK	828.92	2	2485555	y4	heavy	467137
190201_S_MLAS_77_01_More6m.raw	77	NoRec	sp|P23526|SAHH_HUMAN	GISEETTTGVHNLYK	828.92	2	2431827	y4	heavy	439742
190201_S_MLAS_78_01_NoRec.raw	78	NoRec	sp|P23526|SAHH_HUMAN	GISEETTTGVHNLYK	828.92	2	3916479	y4	heavy	731911
190201_S_MLAS_79_01_Less6m.raw	79	NoRec	sp|P23526|SAHH_HUMAN	GISEETTTGVHNLYK	828.92	2	5547221	y4	heavy	1075004
190201_S_MLAS_80_01_More6m.raw	80	NoRec	sp|P23526|SAHH_HUMAN	GISEETTTGVHNLYK	828.92	2	5689676	y4	heavy	1066205
190201_S_MLAS_81_01_NoRec.raw	81	NoRec	sp|P23526|SAHH_HUMAN	GISEETTTGVHNLYK	828.92	2	5288297	y4	heavy	965295
190201_S_MLAS_101_01_More6m.raw	101	NoRec	sp|P23526|SAHH_HUMAN	GISEETTTGVHNLYK	828.92	2	3898159	y4	heavy	690463
190201_S_MLAS_84_01_NoRec.raw	84	NoRec	sp|P23526|SAHH_HUMAN	GISEETTTGVHNLYK	828.92	2	4331884	y4	heavy	767493
190201_S_MLAS_85_01_Less6m.raw	85	NoRec	sp|P23526|SAHH_HUMAN	GISEETTTGVHNLYK	828.92	2	3448604	y4	heavy	646657
190201_S_MLAS_86_01_More6m.raw	86	NoRec	sp|P23526|SAHH_HUMAN	GISEETTTGVHNLYK	828.92	2	3907686	y4	heavy	686094
190201_S_MLAS_87_01_NoRec.raw	87	NoRec	sp|P23526|SAHH_HUMAN	GISEETTTGVHNLYK	828.92	2	4106314	y4	heavy	764562
190201_S_MLAS_88_01_Less6m.raw	88	NoRec	sp|P23526|SAHH_HUMAN	GISEETTTGVHNLYK	828.92	2	4093533	y4	heavy	716559
190201_S_MLAS_89_01_More6m.raw	89	NoRec	sp|P23526|SAHH_HUMAN	GISEETTTGVHNLYK	828.92	2	3225703	y4	heavy	588115
190201_S_MLAS_90_01_NoRec.raw	90	NoRec	sp|P23526|SAHH_HUMAN	GISEETTTGVHNLYK	828.92	2	4554929	y4	heavy	844152
190201_S_MLAS_92_01_More6m.raw	92	NoRec	sp|P23526|SAHH_HUMAN	GISEETTTGVHNLYK	828.92	2	3398669	y4	heavy	615946
190201_S_MLAS_100_02_Less6m.raw	100	NoRec	sp|P23526|SAHH_HUMAN	GISEETTTGVHNLYK	828.92	2	2502804	y4	heavy	460279
190201_S_MLAS_105_02_Less6m.raw	105	NoRec	sp|P23526|SAHH_HUMAN	GISEETTTGVHNLYK	828.92	2	2616113	y4	heavy	461738
190201_S_MLAS_70_02_Less6m.raw	70	NoRec	sp|P23526|SAHH_HUMAN	GISEETTTGVHNLYK	828.92	2	2130881	y4	heavy	388535
190201_S_MLAS_91_01_Less6m.raw	91	NoRec	sp|P23526|SAHH_HUMAN	GISEETTTGVHNLYK	828.92	2	2035346	y3	heavy	127540
190201_S_MLAS_02_01_More6m.raw	2	NoRec	sp|P23526|SAHH_HUMAN	GISEETTTGVHNLYK	828.92	2	2052753	y3	heavy	113931
190201_S_MLAS_03_01_NoRec.raw	3	NoRec	sp|P23526|SAHH_HUMAN	GISEETTTGVHNLYK	828.92	2	1852596	y3	heavy	112007
190201_S_MLAS_04_01_Less6m.raw	4	NoRec	sp|P23526|SAHH_HUMAN	GISEETTTGVHNLYK	828.92	2	2323990	y3	heavy	131441
190201_S_MLAS_05_01_More6m.raw	5	NoRec	sp|P23526|SAHH_HUMAN	GISEETTTGVHNLYK	828.92	2	2169259	y3	heavy	147141
190201_S_MLAS_06_01_NoRec.raw	6	NoRec	sp|P23526|SAHH_HUMAN	GISEETTTGVHNLYK	828.92	2	2965287	y3	heavy	187041
190201_S_MLAS_07_01_Less6m.raw	7	NoRec	sp|P23526|SAHH_HUMAN	GISEETTTGVHNLYK	828.92	2	2191841	y3	heavy	142729
190201_S_MLAS_08_01_More6m.raw	8	NoRec	sp|P23526|SAHH_HUMAN	GISEETTTGVHNLYK	828.92	2	3633461	y3	heavy	238396
190201_S_MLAS_09_01_NoRec.raw	9	NoRec	sp|P23526|SAHH_HUMAN	GISEETTTGVHNLYK	828.92	2	2016214	y3	heavy	132359
190201_S_MLAS_10_01_Less6m.raw	10	NoRec	sp|P23526|SAHH_HUMAN	GISEETTTGVHNLYK	828.92	2	2285279	y3	heavy	125454
190201_S_MLAS_11_01_More6m.raw	11	NoRec	sp|P23526|SAHH_HUMAN	GISEETTTGVHNLYK	828.92	2	2186435	y3	heavy	132709
190201_S_MLAS_12_01_NoRec.raw	12	NoRec	sp|P23526|SAHH_HUMAN	GISEETTTGVHNLYK	828.92	2	2284060	y3	heavy	143213
190201_S_MLAS_13_01_Less6m.raw	13	NoRec	sp|P23526|SAHH_HUMAN	GISEETTTGVHNLYK	828.92	2	2272352	y3	heavy	129371
190201_S_MLAS_14_01_More6m.raw	14	NoRec	sp|P23526|SAHH_HUMAN	GISEETTTGVHNLYK	828.92	2	2053532	y3	heavy	122370
190201_S_MLAS_15_01_NoRec.raw	15	NoRec	sp|P23526|SAHH_HUMAN	GISEETTTGVHNLYK	828.92	2	2075124	y3	heavy	135918
190201_S_MLAS_93_02_Less6m.raw	93	NoRec	sp|P23526|SAHH_HUMAN	GISEETTTGVHNLYK	828.92	2	1667773	y3	heavy	108822
190201_S_MLAS_17_02_More6m.raw	17	NoRec	sp|P23526|SAHH_HUMAN	GISEETTTGVHNLYK	828.92	2	1833246	y3	heavy	108007
190201_S_MLAS_18_02_NoRec.raw	18	NoRec	sp|P23526|SAHH_HUMAN	GISEETTTGVHNLYK	828.92	2	1789029	y3	heavy	111618
190201_S_MLAS_19_02_Less6m.raw	19	NoRec	sp|P23526|SAHH_HUMAN	GISEETTTGVHNLYK	828.92	2	1738003	y3	heavy	96983
190201_S_MLAS_20_02_More6m.raw	20	NoRec	sp|P23526|SAHH_HUMAN	GISEETTTGVHNLYK	828.92	2	1777177	y3	heavy	111297
190201_S_MLAS_21_02__NoRec.raw	21	NoRec	sp|P23526|SAHH_HUMAN	GISEETTTGVHNLYK	828.92	2	1674627	y3	heavy	97519
190201_S_MLAS_22_02_Less6m.raw	22	NoRec	sp|P23526|SAHH_HUMAN	GISEETTTGVHNLYK	828.92	2	1456965	y3	heavy	80071
190201_S_MLAS_23_02_More6m.raw	23	NoRec	sp|P23526|SAHH_HUMAN	GISEETTTGVHNLYK	828.92	2	1508017	y3	heavy	90864
190201_S_MLAS_24_02_NoRec.raw	24	NoRec	sp|P23526|SAHH_HUMAN	GISEETTTGVHNLYK	828.92	2	1687901	y3	heavy	98147
190201_S_MLAS_26_02_More6m.raw	26	NoRec	sp|P23526|SAHH_HUMAN	GISEETTTGVHNLYK	828.92	2	1469893	y3	heavy	83492
190201_S_MLAS_27_02_NoRec.raw	27	NoRec	sp|P23526|SAHH_HUMAN	GISEETTTGVHNLYK	828.92	2	1804651	y3	heavy	118228
190201_S_MLAS_28_02_Less6m.raw	28	NoRec	sp|P23526|SAHH_HUMAN	GISEETTTGVHNLYK	828.92	2	1225574	y3	heavy	75928
190201_S_MLAS_30_02_NoRec.raw	30	NoRec	sp|P23526|SAHH_HUMAN	GISEETTTGVHNLYK	828.92	2	2173909	y3	heavy	121199
190201_S_MLAS_31_02_Less6m.raw	31	NoRec	sp|P23526|SAHH_HUMAN	GISEETTTGVHNLYK	828.92	2	1282982	y3	heavy	79785
190201_S_MLAS_32_02_More6m.raw	32	NoRec	sp|P23526|SAHH_HUMAN	GISEETTTGVHNLYK	828.92	2	2593507	y3	heavy	156651
190201_S_MLAS_34_02_Less6m.raw	34	NoRec	sp|P23526|SAHH_HUMAN	GISEETTTGVHNLYK	828.92	2	2071633	y3	heavy	118292
190201_S_MLAS_35_01_More6m.raw	35	NoRec	sp|P23526|SAHH_HUMAN	GISEETTTGVHNLYK	828.92	2	6806128	y3	heavy	427464
190201_S_MLAS_36_02__NoRec.raw	36	NoRec	sp|P23526|SAHH_HUMAN	GISEETTTGVHNLYK	828.92	2	2472282	y3	heavy	143891
190201_S_MLAS_37_02_Less6m.raw	37	NoRec	sp|P23526|SAHH_HUMAN	GISEETTTGVHNLYK	828.92	2	3127672	y3	heavy	197071
190201_S_MLAS_38_02_More6m.raw	38	NoRec	sp|P23526|SAHH_HUMAN	GISEETTTGVHNLYK	828.92	2	3459212	y3	heavy	201443
190201_S_MLAS_40_02_Less6m.raw	40	NoRec	sp|P23526|SAHH_HUMAN	GISEETTTGVHNLYK	828.92	2	3317006	y3	heavy	182209
190201_S_MLAS_103_01_More6m.raw	103	NoRec	sp|P23526|SAHH_HUMAN	GISEETTTGVHNLYK	828.92	2	4243050	y3	heavy	274002
190201_S_MLAS_42_02__NoRec.raw	42	NoRec	sp|P23526|SAHH_HUMAN	GISEETTTGVHNLYK	828.92	2	3380440	y3	heavy	202295
190201_S_MLAS_43_02_Less6m.raw	43	NoRec	sp|P23526|SAHH_HUMAN	GISEETTTGVHNLYK	828.92	2	3596667	y3	heavy	217904
190201_S_MLAS_44_02_More6m.raw	44	NoRec	sp|P23526|SAHH_HUMAN	GISEETTTGVHNLYK	828.92	2	3730239	y3	heavy	232490
190201_S_MLAS_45_02__NoRec.raw	45	NoRec	sp|P23526|SAHH_HUMAN	GISEETTTGVHNLYK	828.92	2	3409433	y3	heavy	182456
190201_S_MLAS_95_01_More6m.raw	95	NoRec	sp|P23526|SAHH_HUMAN	GISEETTTGVHNLYK	828.92	2	1906028	y3	heavy	120857
190201_S_MLAS_48_01__NoRec.raw	48	NoRec	sp|P23526|SAHH_HUMAN	GISEETTTGVHNLYK	828.92	2	2545170	y3	heavy	144548
190201_S_MLAS_49_01_Less6m.raw	49	NoRec	sp|P23526|SAHH_HUMAN	GISEETTTGVHNLYK	828.92	2	2144453	y3	heavy	133726
190201_S_MLAS_52_01_Less6m.raw	52	NoRec	sp|P23526|SAHH_HUMAN	GISEETTTGVHNLYK	828.92	2	3325124	y3	heavy	212778
190201_S_MLAS_53_01_More6m.raw	53	NoRec	sp|P23526|SAHH_HUMAN	GISEETTTGVHNLYK	828.92	2	2640224	y3	heavy	167143
190201_S_MLAS_54_01__NoRec.raw	54	NoRec	sp|P23526|SAHH_HUMAN	GISEETTTGVHNLYK	828.92	2	3967321	y3	heavy	246024
190201_S_MLAS_56_01_More6m.raw	56	NoRec	sp|P23526|SAHH_HUMAN	GISEETTTGVHNLYK	828.92	2	3659291	y3	heavy	216784
190201_S_MLAS_57_01__NoRec.raw	57	NoRec	sp|P23526|SAHH_HUMAN	GISEETTTGVHNLYK	828.92	2	4224729	y3	heavy	259995
190201_S_MLAS_58_01_Less6m.raw	58	NoRec	sp|P23526|SAHH_HUMAN	GISEETTTGVHNLYK	828.92	2	3989415	y3	heavy	236317
190201_S_MLAS_59_01_More6m.raw	59	NoRec	sp|P23526|SAHH_HUMAN	GISEETTTGVHNLYK	828.92	2	4318841	y3	heavy	286122
190201_S_MLAS_61_02_Less6m.raw	61	NoRec	sp|P23526|SAHH_HUMAN	GISEETTTGVHNLYK	828.92	2	5159248	y3	heavy	334538
190201_S_MLAS_62_02_More6m.raw	62	NoRec	sp|P23526|SAHH_HUMAN	GISEETTTGVHNLYK	828.92	2	4148118	y3	heavy	277970
190201_S_MLAS_63_02_NoRec.raw	63	NoRec	sp|P23526|SAHH_HUMAN	GISEETTTGVHNLYK	828.92	2	4017629	y3	heavy	243526
190201_S_MLAS_64_02_Less6m.raw	64	NoRec	sp|P23526|SAHH_HUMAN	GISEETTTGVHNLYK	828.92	2	3876175	y3	heavy	204146
190201_S_MLAS_67_01_Less6m.raw	67	NoRec	sp|P23526|SAHH_HUMAN	GISEETTTGVHNLYK	828.92	2	2123965	y3	heavy	118557
190201_S_MLAS_68_01_More6m.raw	68	NoRec	sp|P23526|SAHH_HUMAN	GISEETTTGVHNLYK	828.92	2	2939989	y3	heavy	175591
190201_S_MLAS_96_01_More6m.raw	96	NoRec	sp|P23526|SAHH_HUMAN	GISEETTTGVHNLYK	828.92	2	6063992	y3	heavy	385333
190201_S_MLAS_94_01_Less6m.raw	94	NoRec	sp|P23526|SAHH_HUMAN	GISEETTTGVHNLYK	828.92	2	2255352	y3	heavy	131799
190201_S_MLAS_104_01_More6m.raw	104	NoRec	sp|P23526|SAHH_HUMAN	GISEETTTGVHNLYK	828.92	2	1229824	y3	heavy	72558
190201_S_MLAS_73_01_Less6m.raw	73	NoRec	sp|P23526|SAHH_HUMAN	GISEETTTGVHNLYK	828.92	2	2253078	y3	heavy	141207
190201_S_MLAS_74_01_More6m.raw	74	NoRec	sp|P23526|SAHH_HUMAN	GISEETTTGVHNLYK	828.92	2	2321314	y3	heavy	129221
190201_S_MLAS_75_01_NoRec.raw	75	NoRec	sp|P23526|SAHH_HUMAN	GISEETTTGVHNLYK	828.92	2	2485555	y3	heavy	145469
190201_S_MLAS_77_01_More6m.raw	77	NoRec	sp|P23526|SAHH_HUMAN	GISEETTTGVHNLYK	828.92	2	2431827	y3	heavy	132921
190201_S_MLAS_78_01_NoRec.raw	78	NoRec	sp|P23526|SAHH_HUMAN	GISEETTTGVHNLYK	828.92	2	3916479	y3	heavy	246740
190201_S_MLAS_79_01_Less6m.raw	79	NoRec	sp|P23526|SAHH_HUMAN	GISEETTTGVHNLYK	828.92	2	5547221	y3	heavy	322503
190201_S_MLAS_80_01_More6m.raw	80	NoRec	sp|P23526|SAHH_HUMAN	GISEETTTGVHNLYK	828.92	2	5689676	y3	heavy	326936
190201_S_MLAS_81_01_NoRec.raw	81	NoRec	sp|P23526|SAHH_HUMAN	GISEETTTGVHNLYK	828.92	2	5288297	y3	heavy	336068
190201_S_MLAS_101_01_More6m.raw	101	NoRec	sp|P23526|SAHH_HUMAN	GISEETTTGVHNLYK	828.92	2	3898159	y3	heavy	239609
190201_S_MLAS_84_01_NoRec.raw	84	NoRec	sp|P23526|SAHH_HUMAN	GISEETTTGVHNLYK	828.92	2	4331884	y3	heavy	241295
190201_S_MLAS_85_01_Less6m.raw	85	NoRec	sp|P23526|SAHH_HUMAN	GISEETTTGVHNLYK	828.92	2	3448604	y3	heavy	219234
190201_S_MLAS_86_01_More6m.raw	86	NoRec	sp|P23526|SAHH_HUMAN	GISEETTTGVHNLYK	828.92	2	3907686	y3	heavy	234899
190201_S_MLAS_87_01_NoRec.raw	87	NoRec	sp|P23526|SAHH_HUMAN	GISEETTTGVHNLYK	828.92	2	4106314	y3	heavy	234948
190201_S_MLAS_88_01_Less6m.raw	88	NoRec	sp|P23526|SAHH_HUMAN	GISEETTTGVHNLYK	828.92	2	4093533	y3	heavy	252366
190201_S_MLAS_89_01_More6m.raw	89	NoRec	sp|P23526|SAHH_HUMAN	GISEETTTGVHNLYK	828.92	2	3225703	y3	heavy	196421
190201_S_MLAS_90_01_NoRec.raw	90	NoRec	sp|P23526|SAHH_HUMAN	GISEETTTGVHNLYK	828.92	2	4554929	y3	heavy	267353
190201_S_MLAS_92_01_More6m.raw	92	NoRec	sp|P23526|SAHH_HUMAN	GISEETTTGVHNLYK	828.92	2	3398669	y3	heavy	212912
190201_S_MLAS_100_02_Less6m.raw	100	NoRec	sp|P23526|SAHH_HUMAN	GISEETTTGVHNLYK	828.92	2	2502804	y3	heavy	133463
190201_S_MLAS_105_02_Less6m.raw	105	NoRec	sp|P23526|SAHH_HUMAN	GISEETTTGVHNLYK	828.92	2	2616113	y3	heavy	161439
190201_S_MLAS_70_02_Less6m.raw	70	NoRec	sp|P23526|SAHH_HUMAN	GISEETTTGVHNLYK	828.92	2	2130881	y3	heavy	137072
190201_S_MLAS_91_01_Less6m.raw	91	NoRec	sp|P23526|SAHH_HUMAN	GISEETTTGVHNLYK	828.92	2	2035346	y9	heavy	35010
190201_S_MLAS_02_01_More6m.raw	2	NoRec	sp|P23526|SAHH_HUMAN	GISEETTTGVHNLYK	828.92	2	2052753	y9	heavy	36554
190201_S_MLAS_03_01_NoRec.raw	3	NoRec	sp|P23526|SAHH_HUMAN	GISEETTTGVHNLYK	828.92	2	1852596	y9	heavy	40951
190201_S_MLAS_04_01_Less6m.raw	4	NoRec	sp|P23526|SAHH_HUMAN	GISEETTTGVHNLYK	828.92	2	2323990	y9	heavy	47861
190201_S_MLAS_05_01_More6m.raw	5	NoRec	sp|P23526|SAHH_HUMAN	GISEETTTGVHNLYK	828.92	2	2169259	y9	heavy	51345
190201_S_MLAS_06_01_NoRec.raw	6	NoRec	sp|P23526|SAHH_HUMAN	GISEETTTGVHNLYK	828.92	2	2965287	y9	heavy	44880
190201_S_MLAS_07_01_Less6m.raw	7	NoRec	sp|P23526|SAHH_HUMAN	GISEETTTGVHNLYK	828.92	2	2191841	y9	heavy	31294
190201_S_MLAS_08_01_More6m.raw	8	NoRec	sp|P23526|SAHH_HUMAN	GISEETTTGVHNLYK	828.92	2	3633461	y9	heavy	61806
190201_S_MLAS_09_01_NoRec.raw	9	NoRec	sp|P23526|SAHH_HUMAN	GISEETTTGVHNLYK	828.92	2	2016214	y9	heavy	41910
190201_S_MLAS_10_01_Less6m.raw	10	NoRec	sp|P23526|SAHH_HUMAN	GISEETTTGVHNLYK	828.92	2	2285279	y9	heavy	33819
190201_S_MLAS_11_01_More6m.raw	11	NoRec	sp|P23526|SAHH_HUMAN	GISEETTTGVHNLYK	828.92	2	2186435	y9	heavy	45440
190201_S_MLAS_12_01_NoRec.raw	12	NoRec	sp|P23526|SAHH_HUMAN	GISEETTTGVHNLYK	828.92	2	2284060	y9	heavy	46321
190201_S_MLAS_13_01_Less6m.raw	13	NoRec	sp|P23526|SAHH_HUMAN	GISEETTTGVHNLYK	828.92	2	2272352	y9	heavy	44917
190201_S_MLAS_14_01_More6m.raw	14	NoRec	sp|P23526|SAHH_HUMAN	GISEETTTGVHNLYK	828.92	2	2053532	y9	heavy	0
190201_S_MLAS_15_01_NoRec.raw	15	NoRec	sp|P23526|SAHH_HUMAN	GISEETTTGVHNLYK	828.92	2	2075124	y9	heavy	29892
190201_S_MLAS_93_02_Less6m.raw	93	NoRec	sp|P23526|SAHH_HUMAN	GISEETTTGVHNLYK	828.92	2	1667773	y9	heavy	33025
190201_S_MLAS_17_02_More6m.raw	17	NoRec	sp|P23526|SAHH_HUMAN	GISEETTTGVHNLYK	828.92	2	1833246	y9	heavy	31401
190201_S_MLAS_18_02_NoRec.raw	18	NoRec	sp|P23526|SAHH_HUMAN	GISEETTTGVHNLYK	828.92	2	1789029	y9	heavy	39300
190201_S_MLAS_19_02_Less6m.raw	19	NoRec	sp|P23526|SAHH_HUMAN	GISEETTTGVHNLYK	828.92	2	1738003	y9	heavy	33350
190201_S_MLAS_20_02_More6m.raw	20	NoRec	sp|P23526|SAHH_HUMAN	GISEETTTGVHNLYK	828.92	2	1777177	y9	heavy	24671
190201_S_MLAS_21_02__NoRec.raw	21	NoRec	sp|P23526|SAHH_HUMAN	GISEETTTGVHNLYK	828.92	2	1674627	y9	heavy	38693
190201_S_MLAS_22_02_Less6m.raw	22	NoRec	sp|P23526|SAHH_HUMAN	GISEETTTGVHNLYK	828.92	2	1456965	y9	heavy	30472
190201_S_MLAS_23_02_More6m.raw	23	NoRec	sp|P23526|SAHH_HUMAN	GISEETTTGVHNLYK	828.92	2	1508017	y9	heavy	24128
190201_S_MLAS_24_02_NoRec.raw	24	NoRec	sp|P23526|SAHH_HUMAN	GISEETTTGVHNLYK	828.92	2	1687901	y9	heavy	28541
190201_S_MLAS_26_02_More6m.raw	26	NoRec	sp|P23526|SAHH_HUMAN	GISEETTTGVHNLYK	828.92	2	1469893	y9	heavy	22054
190201_S_MLAS_27_02_NoRec.raw	27	NoRec	sp|P23526|SAHH_HUMAN	GISEETTTGVHNLYK	828.92	2	1804651	y9	heavy	34149
190201_S_MLAS_28_02_Less6m.raw	28	NoRec	sp|P23526|SAHH_HUMAN	GISEETTTGVHNLYK	828.92	2	1225574	y9	heavy	25347
190201_S_MLAS_30_02_NoRec.raw	30	NoRec	sp|P23526|SAHH_HUMAN	GISEETTTGVHNLYK	828.92	2	2173909	y9	heavy	45011
190201_S_MLAS_31_02_Less6m.raw	31	NoRec	sp|P23526|SAHH_HUMAN	GISEETTTGVHNLYK	828.92	2	1282982	y9	heavy	15060
190201_S_MLAS_32_02_More6m.raw	32	NoRec	sp|P23526|SAHH_HUMAN	GISEETTTGVHNLYK	828.92	2	2593507	y9	heavy	37474
190201_S_MLAS_34_02_Less6m.raw	34	NoRec	sp|P23526|SAHH_HUMAN	GISEETTTGVHNLYK	828.92	2	2071633	y9	heavy	50985
190201_S_MLAS_35_01_More6m.raw	35	NoRec	sp|P23526|SAHH_HUMAN	GISEETTTGVHNLYK	828.92	2	6806128	y9	heavy	122807
190201_S_MLAS_36_02__NoRec.raw	36	NoRec	sp|P23526|SAHH_HUMAN	GISEETTTGVHNLYK	828.92	2	2472282	y9	heavy	44130
190201_S_MLAS_37_02_Less6m.raw	37	NoRec	sp|P23526|SAHH_HUMAN	GISEETTTGVHNLYK	828.92	2	3127672	y9	heavy	63146
190201_S_MLAS_38_02_More6m.raw	38	NoRec	sp|P23526|SAHH_HUMAN	GISEETTTGVHNLYK	828.92	2	3459212	y9	heavy	48606
190201_S_MLAS_40_02_Less6m.raw	40	NoRec	sp|P23526|SAHH_HUMAN	GISEETTTGVHNLYK	828.92	2	3317006	y9	heavy	76018
190201_S_MLAS_103_01_More6m.raw	103	NoRec	sp|P23526|SAHH_HUMAN	GISEETTTGVHNLYK	828.92	2	4243050	y9	heavy	74669
190201_S_MLAS_42_02__NoRec.raw	42	NoRec	sp|P23526|SAHH_HUMAN	GISEETTTGVHNLYK	828.92	2	3380440	y9	heavy	65834
190201_S_MLAS_43_02_Less6m.raw	43	NoRec	sp|P23526|SAHH_HUMAN	GISEETTTGVHNLYK	828.92	2	3596667	y9	heavy	63640
190201_S_MLAS_44_02_More6m.raw	44	NoRec	sp|P23526|SAHH_HUMAN	GISEETTTGVHNLYK	828.92	2	3730239	y9	heavy	71870
190201_S_MLAS_45_02__NoRec.raw	45	NoRec	sp|P23526|SAHH_HUMAN	GISEETTTGVHNLYK	828.92	2	3409433	y9	heavy	53965
190201_S_MLAS_95_01_More6m.raw	95	NoRec	sp|P23526|SAHH_HUMAN	GISEETTTGVHNLYK	828.92	2	1906028	y9	heavy	35614
190201_S_MLAS_48_01__NoRec.raw	48	NoRec	sp|P23526|SAHH_HUMAN	GISEETTTGVHNLYK	828.92	2	2545170	y9	heavy	46994
190201_S_MLAS_49_01_Less6m.raw	49	NoRec	sp|P23526|SAHH_HUMAN	GISEETTTGVHNLYK	828.92	2	2144453	y9	heavy	36354
190201_S_MLAS_52_01_Less6m.raw	52	NoRec	sp|P23526|SAHH_HUMAN	GISEETTTGVHNLYK	828.92	2	3325124	y9	heavy	60312
190201_S_MLAS_53_01_More6m.raw	53	NoRec	sp|P23526|SAHH_HUMAN	GISEETTTGVHNLYK	828.92	2	2640224	y9	heavy	54240
190201_S_MLAS_54_01__NoRec.raw	54	NoRec	sp|P23526|SAHH_HUMAN	GISEETTTGVHNLYK	828.92	2	3967321	y9	heavy	56807
190201_S_MLAS_56_01_More6m.raw	56	NoRec	sp|P23526|SAHH_HUMAN	GISEETTTGVHNLYK	828.92	2	3659291	y9	heavy	60532
190201_S_MLAS_57_01__NoRec.raw	57	NoRec	sp|P23526|SAHH_HUMAN	GISEETTTGVHNLYK	828.92	2	4224729	y9	heavy	73777
190201_S_MLAS_58_01_Less6m.raw	58	NoRec	sp|P23526|SAHH_HUMAN	GISEETTTGVHNLYK	828.92	2	3989415	y9	heavy	72639
190201_S_MLAS_59_01_More6m.raw	59	NoRec	sp|P23526|SAHH_HUMAN	GISEETTTGVHNLYK	828.92	2	4318841	y9	heavy	70546
190201_S_MLAS_61_02_Less6m.raw	61	NoRec	sp|P23526|SAHH_HUMAN	GISEETTTGVHNLYK	828.92	2	5159248	y9	heavy	106596
190201_S_MLAS_62_02_More6m.raw	62	NoRec	sp|P23526|SAHH_HUMAN	GISEETTTGVHNLYK	828.92	2	4148118	y9	heavy	96981
190201_S_MLAS_63_02_NoRec.raw	63	NoRec	sp|P23526|SAHH_HUMAN	GISEETTTGVHNLYK	828.92	2	4017629	y9	heavy	80677
190201_S_MLAS_64_02_Less6m.raw	64	NoRec	sp|P23526|SAHH_HUMAN	GISEETTTGVHNLYK	828.92	2	3876175	y9	heavy	84203
190201_S_MLAS_67_01_Less6m.raw	67	NoRec	sp|P23526|SAHH_HUMAN	GISEETTTGVHNLYK	828.92	2	2123965	y9	heavy	30243
190201_S_MLAS_68_01_More6m.raw	68	NoRec	sp|P23526|SAHH_HUMAN	GISEETTTGVHNLYK	828.92	2	2939989	y9	heavy	41948
190201_S_MLAS_96_01_More6m.raw	96	NoRec	sp|P23526|SAHH_HUMAN	GISEETTTGVHNLYK	828.92	2	6063992	y9	heavy	99726
190201_S_MLAS_94_01_Less6m.raw	94	NoRec	sp|P23526|SAHH_HUMAN	GISEETTTGVHNLYK	828.92	2	2255352	y9	heavy	34658
190201_S_MLAS_104_01_More6m.raw	104	NoRec	sp|P23526|SAHH_HUMAN	GISEETTTGVHNLYK	828.92	2	1229824	y9	heavy	7519
190201_S_MLAS_73_01_Less6m.raw	73	NoRec	sp|P23526|SAHH_HUMAN	GISEETTTGVHNLYK	828.92	2	2253078	y9	heavy	37281
190201_S_MLAS_74_01_More6m.raw	74	NoRec	sp|P23526|SAHH_HUMAN	GISEETTTGVHNLYK	828.92	2	2321314	y9	heavy	39234
190201_S_MLAS_75_01_NoRec.raw	75	NoRec	sp|P23526|SAHH_HUMAN	GISEETTTGVHNLYK	828.92	2	2485555	y9	heavy	59733
190201_S_MLAS_77_01_More6m.raw	77	NoRec	sp|P23526|SAHH_HUMAN	GISEETTTGVHNLYK	828.92	2	2431827	y9	heavy	42726
190201_S_MLAS_78_01_NoRec.raw	78	NoRec	sp|P23526|SAHH_HUMAN	GISEETTTGVHNLYK	828.92	2	3916479	y9	heavy	85217
190201_S_MLAS_79_01_Less6m.raw	79	NoRec	sp|P23526|SAHH_HUMAN	GISEETTTGVHNLYK	828.92	2	5547221	y9	heavy	85569
190201_S_MLAS_80_01_More6m.raw	80	NoRec	sp|P23526|SAHH_HUMAN	GISEETTTGVHNLYK	828.92	2	5689676	y9	heavy	109495
190201_S_MLAS_81_01_NoRec.raw	81	NoRec	sp|P23526|SAHH_HUMAN	GISEETTTGVHNLYK	828.92	2	5288297	y9	heavy	116654
190201_S_MLAS_101_01_More6m.raw	101	NoRec	sp|P23526|SAHH_HUMAN	GISEETTTGVHNLYK	828.92	2	3898159	y9	heavy	76886
190201_S_MLAS_84_01_NoRec.raw	84	NoRec	sp|P23526|SAHH_HUMAN	GISEETTTGVHNLYK	828.92	2	4331884	y9	heavy	87874
190201_S_MLAS_85_01_Less6m.raw	85	NoRec	sp|P23526|SAHH_HUMAN	GISEETTTGVHNLYK	828.92	2	3448604	y9	heavy	52774
190201_S_MLAS_86_01_More6m.raw	86	NoRec	sp|P23526|SAHH_HUMAN	GISEETTTGVHNLYK	828.92	2	3907686	y9	heavy	54809
190201_S_MLAS_87_01_NoRec.raw	87	NoRec	sp|P23526|SAHH_HUMAN	GISEETTTGVHNLYK	828.92	2	4106314	y9	heavy	92385
190201_S_MLAS_88_01_Less6m.raw	88	NoRec	sp|P23526|SAHH_HUMAN	GISEETTTGVHNLYK	828.92	2	4093533	y9	heavy	95984
190201_S_MLAS_89_01_More6m.raw	89	NoRec	sp|P23526|SAHH_HUMAN	GISEETTTGVHNLYK	828.92	2	3225703	y9	heavy	57935
190201_S_MLAS_90_01_NoRec.raw	90	NoRec	sp|P23526|SAHH_HUMAN	GISEETTTGVHNLYK	828.92	2	4554929	y9	heavy	88380
190201_S_MLAS_92_01_More6m.raw	92	NoRec	sp|P23526|SAHH_HUMAN	GISEETTTGVHNLYK	828.92	2	3398669	y9	heavy	67514
190201_S_MLAS_100_02_Less6m.raw	100	NoRec	sp|P23526|SAHH_HUMAN	GISEETTTGVHNLYK	828.92	2	2502804	y9	heavy	36006
190201_S_MLAS_105_02_Less6m.raw	105	NoRec	sp|P23526|SAHH_HUMAN	GISEETTTGVHNLYK	828.92	2	2616113	y9	heavy	60000
190201_S_MLAS_70_02_Less6m.raw	70	NoRec	sp|P23526|SAHH_HUMAN	GISEETTTGVHNLYK	828.92	2	2130881	y9	heavy	23102
190201_S_MLAS_91_01_Less6m.raw	91	NoRec	sp|Q8N6H7|ARFG2_HUMAN	LAYQELQIDR	624.833	2	295189	y7	light	77378
190201_S_MLAS_02_01_More6m.raw	2	NoRec	sp|Q8N6H7|ARFG2_HUMAN	LAYQELQIDR	624.833	2	1162045	y7	light	291569
190201_S_MLAS_03_01_NoRec.raw	3	NoRec	sp|Q8N6H7|ARFG2_HUMAN	LAYQELQIDR	624.833	2	1173567	y7	light	306644
190201_S_MLAS_04_01_Less6m.raw	4	NoRec	sp|Q8N6H7|ARFG2_HUMAN	LAYQELQIDR	624.833	2	1223121	y7	light	313283
190201_S_MLAS_05_01_More6m.raw	5	NoRec	sp|Q8N6H7|ARFG2_HUMAN	LAYQELQIDR	624.833	2	543925	y7	light	144181
190201_S_MLAS_06_01_NoRec.raw	6	NoRec	sp|Q8N6H7|ARFG2_HUMAN	LAYQELQIDR	624.833	2	513702	y7	light	127350
190201_S_MLAS_07_01_Less6m.raw	7	NoRec	sp|Q8N6H7|ARFG2_HUMAN	LAYQELQIDR	624.833	2	3012885	y7	light	737137
190201_S_MLAS_08_01_More6m.raw	8	NoRec	sp|Q8N6H7|ARFG2_HUMAN	LAYQELQIDR	624.833	2	4114494	y7	light	1019283
190201_S_MLAS_09_01_NoRec.raw	9	NoRec	sp|Q8N6H7|ARFG2_HUMAN	LAYQELQIDR	624.833	2	1201275	y7	light	316099
190201_S_MLAS_10_01_Less6m.raw	10	NoRec	sp|Q8N6H7|ARFG2_HUMAN	LAYQELQIDR	624.833	2	313222	y7	light	72493
190201_S_MLAS_11_01_More6m.raw	11	NoRec	sp|Q8N6H7|ARFG2_HUMAN	LAYQELQIDR	624.833	2	1230244	y7	light	304992
190201_S_MLAS_12_01_NoRec.raw	12	NoRec	sp|Q8N6H7|ARFG2_HUMAN	LAYQELQIDR	624.833	2	2180677	y7	light	527995
190201_S_MLAS_13_01_Less6m.raw	13	NoRec	sp|Q8N6H7|ARFG2_HUMAN	LAYQELQIDR	624.833	2	1136197	y7	light	269754
190201_S_MLAS_14_01_More6m.raw	14	NoRec	sp|Q8N6H7|ARFG2_HUMAN	LAYQELQIDR	624.833	2	4218889	y7	light	1057677
190201_S_MLAS_15_01_NoRec.raw	15	NoRec	sp|Q8N6H7|ARFG2_HUMAN	LAYQELQIDR	624.833	2	1982012	y7	light	534758
190201_S_MLAS_93_02_Less6m.raw	93	NoRec	sp|Q8N6H7|ARFG2_HUMAN	LAYQELQIDR	624.833	2	850494	y7	light	201372
190201_S_MLAS_17_02_More6m.raw	17	NoRec	sp|Q8N6H7|ARFG2_HUMAN	LAYQELQIDR	624.833	2	874257	y7	light	223782
190201_S_MLAS_18_02_NoRec.raw	18	NoRec	sp|Q8N6H7|ARFG2_HUMAN	LAYQELQIDR	624.833	2	625829	y7	light	152936
190201_S_MLAS_19_02_Less6m.raw	19	NoRec	sp|Q8N6H7|ARFG2_HUMAN	LAYQELQIDR	624.833	2	1189412	y7	light	291357
190201_S_MLAS_20_02_More6m.raw	20	NoRec	sp|Q8N6H7|ARFG2_HUMAN	LAYQELQIDR	624.833	2	1461873	y7	light	365968
190201_S_MLAS_21_02__NoRec.raw	21	NoRec	sp|Q8N6H7|ARFG2_HUMAN	LAYQELQIDR	624.833	2	267688	y7	light	74637
190201_S_MLAS_22_02_Less6m.raw	22	NoRec	sp|Q8N6H7|ARFG2_HUMAN	LAYQELQIDR	624.833	2	1624414	y7	light	399228
190201_S_MLAS_23_02_More6m.raw	23	NoRec	sp|Q8N6H7|ARFG2_HUMAN	LAYQELQIDR	624.833	2	1416451	y7	light	356080
190201_S_MLAS_24_02_NoRec.raw	24	NoRec	sp|Q8N6H7|ARFG2_HUMAN	LAYQELQIDR	624.833	2	69140	y7	light	22573
190201_S_MLAS_26_02_More6m.raw	26	NoRec	sp|Q8N6H7|ARFG2_HUMAN	LAYQELQIDR	624.833	2	344717	y7	light	87906
190201_S_MLAS_27_02_NoRec.raw	27	NoRec	sp|Q8N6H7|ARFG2_HUMAN	LAYQELQIDR	624.833	2	2066948	y7	light	510234
190201_S_MLAS_28_02_Less6m.raw	28	NoRec	sp|Q8N6H7|ARFG2_HUMAN	LAYQELQIDR	624.833	2	580241	y7	light	140743
190201_S_MLAS_30_02_NoRec.raw	30	NoRec	sp|Q8N6H7|ARFG2_HUMAN	LAYQELQIDR	624.833	2	2447394	y7	light	622704
190201_S_MLAS_31_02_Less6m.raw	31	NoRec	sp|Q8N6H7|ARFG2_HUMAN	LAYQELQIDR	624.833	2	2217	y7	light	0
190201_S_MLAS_32_02_More6m.raw	32	NoRec	sp|Q8N6H7|ARFG2_HUMAN	LAYQELQIDR	624.833	2	67215	y7	light	18348
190201_S_MLAS_34_02_Less6m.raw	34	NoRec	sp|Q8N6H7|ARFG2_HUMAN	LAYQELQIDR	624.833	2	335187	y7	light	86231
190201_S_MLAS_35_01_More6m.raw	35	NoRec	sp|Q8N6H7|ARFG2_HUMAN	LAYQELQIDR	624.833	2	1057998	y7	light	255990
190201_S_MLAS_36_02__NoRec.raw	36	NoRec	sp|Q8N6H7|ARFG2_HUMAN	LAYQELQIDR	624.833	2	923756	y7	light	215650
190201_S_MLAS_37_02_Less6m.raw	37	NoRec	sp|Q8N6H7|ARFG2_HUMAN	LAYQELQIDR	624.833	2	861830	y7	light	213424
190201_S_MLAS_38_02_More6m.raw	38	NoRec	sp|Q8N6H7|ARFG2_HUMAN	LAYQELQIDR	624.833	2	593029	y7	light	139178
190201_S_MLAS_40_02_Less6m.raw	40	NoRec	sp|Q8N6H7|ARFG2_HUMAN	LAYQELQIDR	624.833	2	1749230	y7	light	454280
190201_S_MLAS_103_01_More6m.raw	103	NoRec	sp|Q8N6H7|ARFG2_HUMAN	LAYQELQIDR	624.833	2	923784	y7	light	230518
190201_S_MLAS_42_02__NoRec.raw	42	NoRec	sp|Q8N6H7|ARFG2_HUMAN	LAYQELQIDR	624.833	2	1176973	y7	light	290471
190201_S_MLAS_43_02_Less6m.raw	43	NoRec	sp|Q8N6H7|ARFG2_HUMAN	LAYQELQIDR	624.833	2	284505	y7	light	69721
190201_S_MLAS_44_02_More6m.raw	44	NoRec	sp|Q8N6H7|ARFG2_HUMAN	LAYQELQIDR	624.833	2	1032137	y7	light	306009
190201_S_MLAS_45_02__NoRec.raw	45	NoRec	sp|Q8N6H7|ARFG2_HUMAN	LAYQELQIDR	624.833	2	1759535	y7	light	434792
190201_S_MLAS_95_01_More6m.raw	95	NoRec	sp|Q8N6H7|ARFG2_HUMAN	LAYQELQIDR	624.833	2	1151114	y7	light	270814
190201_S_MLAS_48_01__NoRec.raw	48	NoRec	sp|Q8N6H7|ARFG2_HUMAN	LAYQELQIDR	624.833	2	2183271	y7	light	555993
190201_S_MLAS_49_01_Less6m.raw	49	NoRec	sp|Q8N6H7|ARFG2_HUMAN	LAYQELQIDR	624.833	2	684219	y7	light	189971
190201_S_MLAS_52_01_Less6m.raw	52	NoRec	sp|Q8N6H7|ARFG2_HUMAN	LAYQELQIDR	624.833	2	2428533	y7	light	610197
190201_S_MLAS_53_01_More6m.raw	53	NoRec	sp|Q8N6H7|ARFG2_HUMAN	LAYQELQIDR	624.833	2	7274	y7	light	3861
190201_S_MLAS_54_01__NoRec.raw	54	NoRec	sp|Q8N6H7|ARFG2_HUMAN	LAYQELQIDR	624.833	2	2222117	y7	light	619389
190201_S_MLAS_56_01_More6m.raw	56	NoRec	sp|Q8N6H7|ARFG2_HUMAN	LAYQELQIDR	624.833	2	544082	y7	light	121563
190201_S_MLAS_57_01__NoRec.raw	57	NoRec	sp|Q8N6H7|ARFG2_HUMAN	LAYQELQIDR	624.833	2	1380554	y7	light	362443
190201_S_MLAS_58_01_Less6m.raw	58	NoRec	sp|Q8N6H7|ARFG2_HUMAN	LAYQELQIDR	624.833	2	469759	y7	light	132786
190201_S_MLAS_59_01_More6m.raw	59	NoRec	sp|Q8N6H7|ARFG2_HUMAN	LAYQELQIDR	624.833	2	2068672	y7	light	560441
190201_S_MLAS_61_02_Less6m.raw	61	NoRec	sp|Q8N6H7|ARFG2_HUMAN	LAYQELQIDR	624.833	2	868989	y7	light	222372
190201_S_MLAS_62_02_More6m.raw	62	NoRec	sp|Q8N6H7|ARFG2_HUMAN	LAYQELQIDR	624.833	2	901902	y7	light	219061
190201_S_MLAS_63_02_NoRec.raw	63	NoRec	sp|Q8N6H7|ARFG2_HUMAN	LAYQELQIDR	624.833	2	2245973	y7	light	600402
190201_S_MLAS_64_02_Less6m.raw	64	NoRec	sp|Q8N6H7|ARFG2_HUMAN	LAYQELQIDR	624.833	2	2823915	y7	light	751498
190201_S_MLAS_67_01_Less6m.raw	67	NoRec	sp|Q8N6H7|ARFG2_HUMAN	LAYQELQIDR	624.833	2	255656	y7	light	62987
190201_S_MLAS_68_01_More6m.raw	68	NoRec	sp|Q8N6H7|ARFG2_HUMAN	LAYQELQIDR	624.833	2	392052	y7	light	94300
190201_S_MLAS_96_01_More6m.raw	96	NoRec	sp|Q8N6H7|ARFG2_HUMAN	LAYQELQIDR	624.833	2	788024	y7	light	186698
190201_S_MLAS_94_01_Less6m.raw	94	NoRec	sp|Q8N6H7|ARFG2_HUMAN	LAYQELQIDR	624.833	2	207213	y7	light	52813
190201_S_MLAS_104_01_More6m.raw	104	NoRec	sp|Q8N6H7|ARFG2_HUMAN	LAYQELQIDR	624.833	2	147553	y7	light	36458
190201_S_MLAS_73_01_Less6m.raw	73	NoRec	sp|Q8N6H7|ARFG2_HUMAN	LAYQELQIDR	624.833	2	1284885	y7	light	328549
190201_S_MLAS_74_01_More6m.raw	74	NoRec	sp|Q8N6H7|ARFG2_HUMAN	LAYQELQIDR	624.833	2	1112429	y7	light	248269
190201_S_MLAS_75_01_NoRec.raw	75	NoRec	sp|Q8N6H7|ARFG2_HUMAN	LAYQELQIDR	624.833	2	831093	y7	light	219282
190201_S_MLAS_77_01_More6m.raw	77	NoRec	sp|Q8N6H7|ARFG2_HUMAN	LAYQELQIDR	624.833	2	2184185	y7	light	557300
190201_S_MLAS_78_01_NoRec.raw	78	NoRec	sp|Q8N6H7|ARFG2_HUMAN	LAYQELQIDR	624.833	2	1742329	y7	light	414612
190201_S_MLAS_79_01_Less6m.raw	79	NoRec	sp|Q8N6H7|ARFG2_HUMAN	LAYQELQIDR	624.833	2	3486552	y7	light	905813
190201_S_MLAS_80_01_More6m.raw	80	NoRec	sp|Q8N6H7|ARFG2_HUMAN	LAYQELQIDR	624.833	2	1337208	y7	light	336011
190201_S_MLAS_81_01_NoRec.raw	81	NoRec	sp|Q8N6H7|ARFG2_HUMAN	LAYQELQIDR	624.833	2	4247757	y7	light	1075395
190201_S_MLAS_101_01_More6m.raw	101	NoRec	sp|Q8N6H7|ARFG2_HUMAN	LAYQELQIDR	624.833	2	286933	y7	light	60735
190201_S_MLAS_84_01_NoRec.raw	84	NoRec	sp|Q8N6H7|ARFG2_HUMAN	LAYQELQIDR	624.833	2	1082574	y7	light	278324
190201_S_MLAS_85_01_Less6m.raw	85	NoRec	sp|Q8N6H7|ARFG2_HUMAN	LAYQELQIDR	624.833	2	2065461	y7	light	506651
190201_S_MLAS_86_01_More6m.raw	86	NoRec	sp|Q8N6H7|ARFG2_HUMAN	LAYQELQIDR	624.833	2	918244	y7	light	229461
190201_S_MLAS_87_01_NoRec.raw	87	NoRec	sp|Q8N6H7|ARFG2_HUMAN	LAYQELQIDR	624.833	2	449164	y7	light	110522
190201_S_MLAS_88_01_Less6m.raw	88	NoRec	sp|Q8N6H7|ARFG2_HUMAN	LAYQELQIDR	624.833	2	3164312	y7	light	756343
190201_S_MLAS_89_01_More6m.raw	89	NoRec	sp|Q8N6H7|ARFG2_HUMAN	LAYQELQIDR	624.833	2	1069967	y7	light	314815
190201_S_MLAS_90_01_NoRec.raw	90	NoRec	sp|Q8N6H7|ARFG2_HUMAN	LAYQELQIDR	624.833	2	1226597	y7	light	309961
190201_S_MLAS_92_01_More6m.raw	92	NoRec	sp|Q8N6H7|ARFG2_HUMAN	LAYQELQIDR	624.833	2	610395	y7	light	150282
190201_S_MLAS_100_02_Less6m.raw	100	NoRec	sp|Q8N6H7|ARFG2_HUMAN	LAYQELQIDR	624.833	2	199434	y7	light	47536
190201_S_MLAS_105_02_Less6m.raw	105	NoRec	sp|Q8N6H7|ARFG2_HUMAN	LAYQELQIDR	624.833	2	391402	y7	light	92711
190201_S_MLAS_70_02_Less6m.raw	70	NoRec	sp|Q8N6H7|ARFG2_HUMAN	LAYQELQIDR	624.833	2	528155	y7	light	128853
190201_S_MLAS_91_01_Less6m.raw	91	NoRec	sp|Q8N6H7|ARFG2_HUMAN	LAYQELQIDR	624.833	2	295189	y6	light	105813
190201_S_MLAS_02_01_More6m.raw	2	NoRec	sp|Q8N6H7|ARFG2_HUMAN	LAYQELQIDR	624.833	2	1162045	y6	light	410915
190201_S_MLAS_03_01_NoRec.raw	3	NoRec	sp|Q8N6H7|ARFG2_HUMAN	LAYQELQIDR	624.833	2	1173567	y6	light	428485
190201_S_MLAS_04_01_Less6m.raw	4	NoRec	sp|Q8N6H7|ARFG2_HUMAN	LAYQELQIDR	624.833	2	1223121	y6	light	476317
190201_S_MLAS_05_01_More6m.raw	5	NoRec	sp|Q8N6H7|ARFG2_HUMAN	LAYQELQIDR	624.833	2	543925	y6	light	199460
190201_S_MLAS_06_01_NoRec.raw	6	NoRec	sp|Q8N6H7|ARFG2_HUMAN	LAYQELQIDR	624.833	2	513702	y6	light	197389
190201_S_MLAS_07_01_Less6m.raw	7	NoRec	sp|Q8N6H7|ARFG2_HUMAN	LAYQELQIDR	624.833	2	3012885	y6	light	1162926
190201_S_MLAS_08_01_More6m.raw	8	NoRec	sp|Q8N6H7|ARFG2_HUMAN	LAYQELQIDR	624.833	2	4114494	y6	light	1592138
190201_S_MLAS_09_01_NoRec.raw	9	NoRec	sp|Q8N6H7|ARFG2_HUMAN	LAYQELQIDR	624.833	2	1201275	y6	light	433793
190201_S_MLAS_10_01_Less6m.raw	10	NoRec	sp|Q8N6H7|ARFG2_HUMAN	LAYQELQIDR	624.833	2	313222	y6	light	134464
190201_S_MLAS_11_01_More6m.raw	11	NoRec	sp|Q8N6H7|ARFG2_HUMAN	LAYQELQIDR	624.833	2	1230244	y6	light	459797
190201_S_MLAS_12_01_NoRec.raw	12	NoRec	sp|Q8N6H7|ARFG2_HUMAN	LAYQELQIDR	624.833	2	2180677	y6	light	883676
190201_S_MLAS_13_01_Less6m.raw	13	NoRec	sp|Q8N6H7|ARFG2_HUMAN	LAYQELQIDR	624.833	2	1136197	y6	light	445804
190201_S_MLAS_14_01_More6m.raw	14	NoRec	sp|Q8N6H7|ARFG2_HUMAN	LAYQELQIDR	624.833	2	4218889	y6	light	1637247
190201_S_MLAS_15_01_NoRec.raw	15	NoRec	sp|Q8N6H7|ARFG2_HUMAN	LAYQELQIDR	624.833	2	1982012	y6	light	793957
190201_S_MLAS_93_02_Less6m.raw	93	NoRec	sp|Q8N6H7|ARFG2_HUMAN	LAYQELQIDR	624.833	2	850494	y6	light	345303
190201_S_MLAS_17_02_More6m.raw	17	NoRec	sp|Q8N6H7|ARFG2_HUMAN	LAYQELQIDR	624.833	2	874257	y6	light	340731
190201_S_MLAS_18_02_NoRec.raw	18	NoRec	sp|Q8N6H7|ARFG2_HUMAN	LAYQELQIDR	624.833	2	625829	y6	light	246362
190201_S_MLAS_19_02_Less6m.raw	19	NoRec	sp|Q8N6H7|ARFG2_HUMAN	LAYQELQIDR	624.833	2	1189412	y6	light	456459
190201_S_MLAS_20_02_More6m.raw	20	NoRec	sp|Q8N6H7|ARFG2_HUMAN	LAYQELQIDR	624.833	2	1461873	y6	light	559967
190201_S_MLAS_21_02__NoRec.raw	21	NoRec	sp|Q8N6H7|ARFG2_HUMAN	LAYQELQIDR	624.833	2	267688	y6	light	98938
190201_S_MLAS_22_02_Less6m.raw	22	NoRec	sp|Q8N6H7|ARFG2_HUMAN	LAYQELQIDR	624.833	2	1624414	y6	light	615681
190201_S_MLAS_23_02_More6m.raw	23	NoRec	sp|Q8N6H7|ARFG2_HUMAN	LAYQELQIDR	624.833	2	1416451	y6	light	524133
190201_S_MLAS_24_02_NoRec.raw	24	NoRec	sp|Q8N6H7|ARFG2_HUMAN	LAYQELQIDR	624.833	2	69140	y6	light	24762
190201_S_MLAS_26_02_More6m.raw	26	NoRec	sp|Q8N6H7|ARFG2_HUMAN	LAYQELQIDR	624.833	2	344717	y6	light	135363
190201_S_MLAS_27_02_NoRec.raw	27	NoRec	sp|Q8N6H7|ARFG2_HUMAN	LAYQELQIDR	624.833	2	2066948	y6	light	794563
190201_S_MLAS_28_02_Less6m.raw	28	NoRec	sp|Q8N6H7|ARFG2_HUMAN	LAYQELQIDR	624.833	2	580241	y6	light	216775
190201_S_MLAS_30_02_NoRec.raw	30	NoRec	sp|Q8N6H7|ARFG2_HUMAN	LAYQELQIDR	624.833	2	2447394	y6	light	942818
190201_S_MLAS_31_02_Less6m.raw	31	NoRec	sp|Q8N6H7|ARFG2_HUMAN	LAYQELQIDR	624.833	2	2217	y6	light	2217
190201_S_MLAS_32_02_More6m.raw	32	NoRec	sp|Q8N6H7|ARFG2_HUMAN	LAYQELQIDR	624.833	2	67215	y6	light	31933
190201_S_MLAS_34_02_Less6m.raw	34	NoRec	sp|Q8N6H7|ARFG2_HUMAN	LAYQELQIDR	624.833	2	335187	y6	light	137406
190201_S_MLAS_35_01_More6m.raw	35	NoRec	sp|Q8N6H7|ARFG2_HUMAN	LAYQELQIDR	624.833	2	1057998	y6	light	425353
190201_S_MLAS_36_02__NoRec.raw	36	NoRec	sp|Q8N6H7|ARFG2_HUMAN	LAYQELQIDR	624.833	2	923756	y6	light	358032
190201_S_MLAS_37_02_Less6m.raw	37	NoRec	sp|Q8N6H7|ARFG2_HUMAN	LAYQELQIDR	624.833	2	861830	y6	light	318629
190201_S_MLAS_38_02_More6m.raw	38	NoRec	sp|Q8N6H7|ARFG2_HUMAN	LAYQELQIDR	624.833	2	593029	y6	light	208477
190201_S_MLAS_40_02_Less6m.raw	40	NoRec	sp|Q8N6H7|ARFG2_HUMAN	LAYQELQIDR	624.833	2	1749230	y6	light	658818
190201_S_MLAS_103_01_More6m.raw	103	NoRec	sp|Q8N6H7|ARFG2_HUMAN	LAYQELQIDR	624.833	2	923784	y6	light	345100
190201_S_MLAS_42_02__NoRec.raw	42	NoRec	sp|Q8N6H7|ARFG2_HUMAN	LAYQELQIDR	624.833	2	1176973	y6	light	429312
190201_S_MLAS_43_02_Less6m.raw	43	NoRec	sp|Q8N6H7|ARFG2_HUMAN	LAYQELQIDR	624.833	2	284505	y6	light	129651
190201_S_MLAS_44_02_More6m.raw	44	NoRec	sp|Q8N6H7|ARFG2_HUMAN	LAYQELQIDR	624.833	2	1032137	y6	light	407993
190201_S_MLAS_45_02__NoRec.raw	45	NoRec	sp|Q8N6H7|ARFG2_HUMAN	LAYQELQIDR	624.833	2	1759535	y6	light	657281
190201_S_MLAS_95_01_More6m.raw	95	NoRec	sp|Q8N6H7|ARFG2_HUMAN	LAYQELQIDR	624.833	2	1151114	y6	light	474190
190201_S_MLAS_48_01__NoRec.raw	48	NoRec	sp|Q8N6H7|ARFG2_HUMAN	LAYQELQIDR	624.833	2	2183271	y6	light	827292
190201_S_MLAS_49_01_Less6m.raw	49	NoRec	sp|Q8N6H7|ARFG2_HUMAN	LAYQELQIDR	624.833	2	684219	y6	light	398346
190201_S_MLAS_52_01_Less6m.raw	52	NoRec	sp|Q8N6H7|ARFG2_HUMAN	LAYQELQIDR	624.833	2	2428533	y6	light	918325
190201_S_MLAS_53_01_More6m.raw	53	NoRec	sp|Q8N6H7|ARFG2_HUMAN	LAYQELQIDR	624.833	2	7274	y6	light	3413
190201_S_MLAS_54_01__NoRec.raw	54	NoRec	sp|Q8N6H7|ARFG2_HUMAN	LAYQELQIDR	624.833	2	2222117	y6	light	1005990
190201_S_MLAS_56_01_More6m.raw	56	NoRec	sp|Q8N6H7|ARFG2_HUMAN	LAYQELQIDR	624.833	2	544082	y6	light	219662
190201_S_MLAS_57_01__NoRec.raw	57	NoRec	sp|Q8N6H7|ARFG2_HUMAN	LAYQELQIDR	624.833	2	1380554	y6	light	583139
190201_S_MLAS_58_01_Less6m.raw	58	NoRec	sp|Q8N6H7|ARFG2_HUMAN	LAYQELQIDR	624.833	2	469759	y6	light	186932
190201_S_MLAS_59_01_More6m.raw	59	NoRec	sp|Q8N6H7|ARFG2_HUMAN	LAYQELQIDR	624.833	2	2068672	y6	light	828893
190201_S_MLAS_61_02_Less6m.raw	61	NoRec	sp|Q8N6H7|ARFG2_HUMAN	LAYQELQIDR	624.833	2	868989	y6	light	434818
190201_S_MLAS_62_02_More6m.raw	62	NoRec	sp|Q8N6H7|ARFG2_HUMAN	LAYQELQIDR	624.833	2	901902	y6	light	341212
190201_S_MLAS_63_02_NoRec.raw	63	NoRec	sp|Q8N6H7|ARFG2_HUMAN	LAYQELQIDR	624.833	2	2245973	y6	light	722352
190201_S_MLAS_64_02_Less6m.raw	64	NoRec	sp|Q8N6H7|ARFG2_HUMAN	LAYQELQIDR	624.833	2	2823915	y6	light	1084010
190201_S_MLAS_67_01_Less6m.raw	67	NoRec	sp|Q8N6H7|ARFG2_HUMAN	LAYQELQIDR	624.833	2	255656	y6	light	107354
190201_S_MLAS_68_01_More6m.raw	68	NoRec	sp|Q8N6H7|ARFG2_HUMAN	LAYQELQIDR	624.833	2	392052	y6	light	145064
190201_S_MLAS_96_01_More6m.raw	96	NoRec	sp|Q8N6H7|ARFG2_HUMAN	LAYQELQIDR	624.833	2	788024	y6	light	305644
190201_S_MLAS_94_01_Less6m.raw	94	NoRec	sp|Q8N6H7|ARFG2_HUMAN	LAYQELQIDR	624.833	2	207213	y6	light	77625
190201_S_MLAS_104_01_More6m.raw	104	NoRec	sp|Q8N6H7|ARFG2_HUMAN	LAYQELQIDR	624.833	2	147553	y6	light	60950
190201_S_MLAS_73_01_Less6m.raw	73	NoRec	sp|Q8N6H7|ARFG2_HUMAN	LAYQELQIDR	624.833	2	1284885	y6	light	456401
190201_S_MLAS_74_01_More6m.raw	74	NoRec	sp|Q8N6H7|ARFG2_HUMAN	LAYQELQIDR	624.833	2	1112429	y6	light	429048
190201_S_MLAS_75_01_NoRec.raw	75	NoRec	sp|Q8N6H7|ARFG2_HUMAN	LAYQELQIDR	624.833	2	831093	y6	light	335585
190201_S_MLAS_77_01_More6m.raw	77	NoRec	sp|Q8N6H7|ARFG2_HUMAN	LAYQELQIDR	624.833	2	2184185	y6	light	854520
190201_S_MLAS_78_01_NoRec.raw	78	NoRec	sp|Q8N6H7|ARFG2_HUMAN	LAYQELQIDR	624.833	2	1742329	y6	light	624499
190201_S_MLAS_79_01_Less6m.raw	79	NoRec	sp|Q8N6H7|ARFG2_HUMAN	LAYQELQIDR	624.833	2	3486552	y6	light	1277011
190201_S_MLAS_80_01_More6m.raw	80	NoRec	sp|Q8N6H7|ARFG2_HUMAN	LAYQELQIDR	624.833	2	1337208	y6	light	506863
190201_S_MLAS_81_01_NoRec.raw	81	NoRec	sp|Q8N6H7|ARFG2_HUMAN	LAYQELQIDR	624.833	2	4247757	y6	light	1518191
190201_S_MLAS_101_01_More6m.raw	101	NoRec	sp|Q8N6H7|ARFG2_HUMAN	LAYQELQIDR	624.833	2	286933	y6	light	116987
190201_S_MLAS_84_01_NoRec.raw	84	NoRec	sp|Q8N6H7|ARFG2_HUMAN	LAYQELQIDR	624.833	2	1082574	y6	light	420741
190201_S_MLAS_85_01_Less6m.raw	85	NoRec	sp|Q8N6H7|ARFG2_HUMAN	LAYQELQIDR	624.833	2	2065461	y6	light	809679
190201_S_MLAS_86_01_More6m.raw	86	NoRec	sp|Q8N6H7|ARFG2_HUMAN	LAYQELQIDR	624.833	2	918244	y6	light	353747
190201_S_MLAS_87_01_NoRec.raw	87	NoRec	sp|Q8N6H7|ARFG2_HUMAN	LAYQELQIDR	624.833	2	449164	y6	light	177774
190201_S_MLAS_88_01_Less6m.raw	88	NoRec	sp|Q8N6H7|ARFG2_HUMAN	LAYQELQIDR	624.833	2	3164312	y6	light	1239487
190201_S_MLAS_89_01_More6m.raw	89	NoRec	sp|Q8N6H7|ARFG2_HUMAN	LAYQELQIDR	624.833	2	1069967	y6	light	356485
190201_S_MLAS_90_01_NoRec.raw	90	NoRec	sp|Q8N6H7|ARFG2_HUMAN	LAYQELQIDR	624.833	2	1226597	y6	light	467631
190201_S_MLAS_92_01_More6m.raw	92	NoRec	sp|Q8N6H7|ARFG2_HUMAN	LAYQELQIDR	624.833	2	610395	y6	light	234770
190201_S_MLAS_100_02_Less6m.raw	100	NoRec	sp|Q8N6H7|ARFG2_HUMAN	LAYQELQIDR	624.833	2	199434	y6	light	84253
190201_S_MLAS_105_02_Less6m.raw	105	NoRec	sp|Q8N6H7|ARFG2_HUMAN	LAYQELQIDR	624.833	2	391402	y6	light	156326
190201_S_MLAS_70_02_Less6m.raw	70	NoRec	sp|Q8N6H7|ARFG2_HUMAN	LAYQELQIDR	624.833	2	528155	y6	light	210990
190201_S_MLAS_91_01_Less6m.raw	91	NoRec	sp|Q8N6H7|ARFG2_HUMAN	LAYQELQIDR	624.833	2	295189	y5	light	51833
190201_S_MLAS_02_01_More6m.raw	2	NoRec	sp|Q8N6H7|ARFG2_HUMAN	LAYQELQIDR	624.833	2	1162045	y5	light	220751
190201_S_MLAS_03_01_NoRec.raw	3	NoRec	sp|Q8N6H7|ARFG2_HUMAN	LAYQELQIDR	624.833	2	1173567	y5	light	210769
190201_S_MLAS_04_01_Less6m.raw	4	NoRec	sp|Q8N6H7|ARFG2_HUMAN	LAYQELQIDR	624.833	2	1223121	y5	light	213652
190201_S_MLAS_05_01_More6m.raw	5	NoRec	sp|Q8N6H7|ARFG2_HUMAN	LAYQELQIDR	624.833	2	543925	y5	light	99197
190201_S_MLAS_06_01_NoRec.raw	6	NoRec	sp|Q8N6H7|ARFG2_HUMAN	LAYQELQIDR	624.833	2	513702	y5	light	80730
190201_S_MLAS_07_01_Less6m.raw	7	NoRec	sp|Q8N6H7|ARFG2_HUMAN	LAYQELQIDR	624.833	2	3012885	y5	light	529437
190201_S_MLAS_08_01_More6m.raw	8	NoRec	sp|Q8N6H7|ARFG2_HUMAN	LAYQELQIDR	624.833	2	4114494	y5	light	730179
190201_S_MLAS_09_01_NoRec.raw	9	NoRec	sp|Q8N6H7|ARFG2_HUMAN	LAYQELQIDR	624.833	2	1201275	y5	light	203568
190201_S_MLAS_10_01_Less6m.raw	10	NoRec	sp|Q8N6H7|ARFG2_HUMAN	LAYQELQIDR	624.833	2	313222	y5	light	51774
190201_S_MLAS_11_01_More6m.raw	11	NoRec	sp|Q8N6H7|ARFG2_HUMAN	LAYQELQIDR	624.833	2	1230244	y5	light	227775
190201_S_MLAS_12_01_NoRec.raw	12	NoRec	sp|Q8N6H7|ARFG2_HUMAN	LAYQELQIDR	624.833	2	2180677	y5	light	345079
190201_S_MLAS_13_01_Less6m.raw	13	NoRec	sp|Q8N6H7|ARFG2_HUMAN	LAYQELQIDR	624.833	2	1136197	y5	light	201245
190201_S_MLAS_14_01_More6m.raw	14	NoRec	sp|Q8N6H7|ARFG2_HUMAN	LAYQELQIDR	624.833	2	4218889	y5	light	771906
190201_S_MLAS_15_01_NoRec.raw	15	NoRec	sp|Q8N6H7|ARFG2_HUMAN	LAYQELQIDR	624.833	2	1982012	y5	light	352551
190201_S_MLAS_93_02_Less6m.raw	93	NoRec	sp|Q8N6H7|ARFG2_HUMAN	LAYQELQIDR	624.833	2	850494	y5	light	148641
190201_S_MLAS_17_02_More6m.raw	17	NoRec	sp|Q8N6H7|ARFG2_HUMAN	LAYQELQIDR	624.833	2	874257	y5	light	135067
190201_S_MLAS_18_02_NoRec.raw	18	NoRec	sp|Q8N6H7|ARFG2_HUMAN	LAYQELQIDR	624.833	2	625829	y5	light	106106
190201_S_MLAS_19_02_Less6m.raw	19	NoRec	sp|Q8N6H7|ARFG2_HUMAN	LAYQELQIDR	624.833	2	1189412	y5	light	221896
190201_S_MLAS_20_02_More6m.raw	20	NoRec	sp|Q8N6H7|ARFG2_HUMAN	LAYQELQIDR	624.833	2	1461873	y5	light	257749
190201_S_MLAS_21_02__NoRec.raw	21	NoRec	sp|Q8N6H7|ARFG2_HUMAN	LAYQELQIDR	624.833	2	267688	y5	light	47878
190201_S_MLAS_22_02_Less6m.raw	22	NoRec	sp|Q8N6H7|ARFG2_HUMAN	LAYQELQIDR	624.833	2	1624414	y5	light	282602
190201_S_MLAS_23_02_More6m.raw	23	NoRec	sp|Q8N6H7|ARFG2_HUMAN	LAYQELQIDR	624.833	2	1416451	y5	light	251553
190201_S_MLAS_24_02_NoRec.raw	24	NoRec	sp|Q8N6H7|ARFG2_HUMAN	LAYQELQIDR	624.833	2	69140	y5	light	17254
190201_S_MLAS_26_02_More6m.raw	26	NoRec	sp|Q8N6H7|ARFG2_HUMAN	LAYQELQIDR	624.833	2	344717	y5	light	55397
190201_S_MLAS_27_02_NoRec.raw	27	NoRec	sp|Q8N6H7|ARFG2_HUMAN	LAYQELQIDR	624.833	2	2066948	y5	light	375656
190201_S_MLAS_28_02_Less6m.raw	28	NoRec	sp|Q8N6H7|ARFG2_HUMAN	LAYQELQIDR	624.833	2	580241	y5	light	104679
190201_S_MLAS_30_02_NoRec.raw	30	NoRec	sp|Q8N6H7|ARFG2_HUMAN	LAYQELQIDR	624.833	2	2447394	y5	light	473564
190201_S_MLAS_31_02_Less6m.raw	31	NoRec	sp|Q8N6H7|ARFG2_HUMAN	LAYQELQIDR	624.833	2	2217	y5	light	0
190201_S_MLAS_32_02_More6m.raw	32	NoRec	sp|Q8N6H7|ARFG2_HUMAN	LAYQELQIDR	624.833	2	67215	y5	light	9141
190201_S_MLAS_34_02_Less6m.raw	34	NoRec	sp|Q8N6H7|ARFG2_HUMAN	LAYQELQIDR	624.833	2	335187	y5	light	62458
190201_S_MLAS_35_01_More6m.raw	35	NoRec	sp|Q8N6H7|ARFG2_HUMAN	LAYQELQIDR	624.833	2	1057998	y5	light	203868
190201_S_MLAS_36_02__NoRec.raw	36	NoRec	sp|Q8N6H7|ARFG2_HUMAN	LAYQELQIDR	624.833	2	923756	y5	light	164487
190201_S_MLAS_37_02_Less6m.raw	37	NoRec	sp|Q8N6H7|ARFG2_HUMAN	LAYQELQIDR	624.833	2	861830	y5	light	151119
190201_S_MLAS_38_02_More6m.raw	38	NoRec	sp|Q8N6H7|ARFG2_HUMAN	LAYQELQIDR	624.833	2	593029	y5	light	133200
190201_S_MLAS_40_02_Less6m.raw	40	NoRec	sp|Q8N6H7|ARFG2_HUMAN	LAYQELQIDR	624.833	2	1749230	y5	light	323696
190201_S_MLAS_103_01_More6m.raw	103	NoRec	sp|Q8N6H7|ARFG2_HUMAN	LAYQELQIDR	624.833	2	923784	y5	light	168858
190201_S_MLAS_42_02__NoRec.raw	42	NoRec	sp|Q8N6H7|ARFG2_HUMAN	LAYQELQIDR	624.833	2	1176973	y5	light	217939
190201_S_MLAS_43_02_Less6m.raw	43	NoRec	sp|Q8N6H7|ARFG2_HUMAN	LAYQELQIDR	624.833	2	284505	y5	light	50897
190201_S_MLAS_44_02_More6m.raw	44	NoRec	sp|Q8N6H7|ARFG2_HUMAN	LAYQELQIDR	624.833	2	1032137	y5	light	152247
190201_S_MLAS_45_02__NoRec.raw	45	NoRec	sp|Q8N6H7|ARFG2_HUMAN	LAYQELQIDR	624.833	2	1759535	y5	light	299703
190201_S_MLAS_95_01_More6m.raw	95	NoRec	sp|Q8N6H7|ARFG2_HUMAN	LAYQELQIDR	624.833	2	1151114	y5	light	198393
190201_S_MLAS_48_01__NoRec.raw	48	NoRec	sp|Q8N6H7|ARFG2_HUMAN	LAYQELQIDR	624.833	2	2183271	y5	light	370451
190201_S_MLAS_49_01_Less6m.raw	49	NoRec	sp|Q8N6H7|ARFG2_HUMAN	LAYQELQIDR	624.833	2	684219	y5	light	70335
190201_S_MLAS_52_01_Less6m.raw	52	NoRec	sp|Q8N6H7|ARFG2_HUMAN	LAYQELQIDR	624.833	2	2428533	y5	light	444979
190201_S_MLAS_53_01_More6m.raw	53	NoRec	sp|Q8N6H7|ARFG2_HUMAN	LAYQELQIDR	624.833	2	7274	y5	light	0
190201_S_MLAS_54_01__NoRec.raw	54	NoRec	sp|Q8N6H7|ARFG2_HUMAN	LAYQELQIDR	624.833	2	2222117	y5	light	323039
190201_S_MLAS_56_01_More6m.raw	56	NoRec	sp|Q8N6H7|ARFG2_HUMAN	LAYQELQIDR	624.833	2	544082	y5	light	118683
190201_S_MLAS_57_01__NoRec.raw	57	NoRec	sp|Q8N6H7|ARFG2_HUMAN	LAYQELQIDR	624.833	2	1380554	y5	light	218163
190201_S_MLAS_58_01_Less6m.raw	58	NoRec	sp|Q8N6H7|ARFG2_HUMAN	LAYQELQIDR	624.833	2	469759	y5	light	98173
190201_S_MLAS_59_01_More6m.raw	59	NoRec	sp|Q8N6H7|ARFG2_HUMAN	LAYQELQIDR	624.833	2	2068672	y5	light	351401
190201_S_MLAS_61_02_Less6m.raw	61	NoRec	sp|Q8N6H7|ARFG2_HUMAN	LAYQELQIDR	624.833	2	868989	y5	light	155340
190201_S_MLAS_62_02_More6m.raw	62	NoRec	sp|Q8N6H7|ARFG2_HUMAN	LAYQELQIDR	624.833	2	901902	y5	light	176088
190201_S_MLAS_63_02_NoRec.raw	63	NoRec	sp|Q8N6H7|ARFG2_HUMAN	LAYQELQIDR	624.833	2	2245973	y5	light	333344
190201_S_MLAS_64_02_Less6m.raw	64	NoRec	sp|Q8N6H7|ARFG2_HUMAN	LAYQELQIDR	624.833	2	2823915	y5	light	506060
190201_S_MLAS_67_01_Less6m.raw	67	NoRec	sp|Q8N6H7|ARFG2_HUMAN	LAYQELQIDR	624.833	2	255656	y5	light	48117
190201_S_MLAS_68_01_More6m.raw	68	NoRec	sp|Q8N6H7|ARFG2_HUMAN	LAYQELQIDR	624.833	2	392052	y5	light	68758
190201_S_MLAS_96_01_More6m.raw	96	NoRec	sp|Q8N6H7|ARFG2_HUMAN	LAYQELQIDR	624.833	2	788024	y5	light	139201
190201_S_MLAS_94_01_Less6m.raw	94	NoRec	sp|Q8N6H7|ARFG2_HUMAN	LAYQELQIDR	624.833	2	207213	y5	light	34847
190201_S_MLAS_104_01_More6m.raw	104	NoRec	sp|Q8N6H7|ARFG2_HUMAN	LAYQELQIDR	624.833	2	147553	y5	light	31020
190201_S_MLAS_73_01_Less6m.raw	73	NoRec	sp|Q8N6H7|ARFG2_HUMAN	LAYQELQIDR	624.833	2	1284885	y5	light	213981
190201_S_MLAS_74_01_More6m.raw	74	NoRec	sp|Q8N6H7|ARFG2_HUMAN	LAYQELQIDR	624.833	2	1112429	y5	light	226989
190201_S_MLAS_75_01_NoRec.raw	75	NoRec	sp|Q8N6H7|ARFG2_HUMAN	LAYQELQIDR	624.833	2	831093	y5	light	151682
190201_S_MLAS_77_01_More6m.raw	77	NoRec	sp|Q8N6H7|ARFG2_HUMAN	LAYQELQIDR	624.833	2	2184185	y5	light	382447
190201_S_MLAS_78_01_NoRec.raw	78	NoRec	sp|Q8N6H7|ARFG2_HUMAN	LAYQELQIDR	624.833	2	1742329	y5	light	339474
190201_S_MLAS_79_01_Less6m.raw	79	NoRec	sp|Q8N6H7|ARFG2_HUMAN	LAYQELQIDR	624.833	2	3486552	y5	light	617423
190201_S_MLAS_80_01_More6m.raw	80	NoRec	sp|Q8N6H7|ARFG2_HUMAN	LAYQELQIDR	624.833	2	1337208	y5	light	224996
190201_S_MLAS_81_01_NoRec.raw	81	NoRec	sp|Q8N6H7|ARFG2_HUMAN	LAYQELQIDR	624.833	2	4247757	y5	light	762795
190201_S_MLAS_101_01_More6m.raw	101	NoRec	sp|Q8N6H7|ARFG2_HUMAN	LAYQELQIDR	624.833	2	286933	y5	light	64549
190201_S_MLAS_84_01_NoRec.raw	84	NoRec	sp|Q8N6H7|ARFG2_HUMAN	LAYQELQIDR	624.833	2	1082574	y5	light	178884
190201_S_MLAS_85_01_Less6m.raw	85	NoRec	sp|Q8N6H7|ARFG2_HUMAN	LAYQELQIDR	624.833	2	2065461	y5	light	359796
190201_S_MLAS_86_01_More6m.raw	86	NoRec	sp|Q8N6H7|ARFG2_HUMAN	LAYQELQIDR	624.833	2	918244	y5	light	158522
190201_S_MLAS_87_01_NoRec.raw	87	NoRec	sp|Q8N6H7|ARFG2_HUMAN	LAYQELQIDR	624.833	2	449164	y5	light	76302
190201_S_MLAS_88_01_Less6m.raw	88	NoRec	sp|Q8N6H7|ARFG2_HUMAN	LAYQELQIDR	624.833	2	3164312	y5	light	595963
190201_S_MLAS_89_01_More6m.raw	89	NoRec	sp|Q8N6H7|ARFG2_HUMAN	LAYQELQIDR	624.833	2	1069967	y5	light	213451
190201_S_MLAS_90_01_NoRec.raw	90	NoRec	sp|Q8N6H7|ARFG2_HUMAN	LAYQELQIDR	624.833	2	1226597	y5	light	204032
190201_S_MLAS_92_01_More6m.raw	92	NoRec	sp|Q8N6H7|ARFG2_HUMAN	LAYQELQIDR	624.833	2	610395	y5	light	107684
190201_S_MLAS_100_02_Less6m.raw	100	NoRec	sp|Q8N6H7|ARFG2_HUMAN	LAYQELQIDR	624.833	2	199434	y5	light	34508
190201_S_MLAS_105_02_Less6m.raw	105	NoRec	sp|Q8N6H7|ARFG2_HUMAN	LAYQELQIDR	624.833	2	391402	y5	light	65574
190201_S_MLAS_70_02_Less6m.raw	70	NoRec	sp|Q8N6H7|ARFG2_HUMAN	LAYQELQIDR	624.833	2	528155	y5	light	87989
190201_S_MLAS_91_01_Less6m.raw	91	NoRec	sp|Q8N6H7|ARFG2_HUMAN	LAYQELQIDR	624.833	2	295189	y4	light	30039
190201_S_MLAS_02_01_More6m.raw	2	NoRec	sp|Q8N6H7|ARFG2_HUMAN	LAYQELQIDR	624.833	2	1162045	y4	light	119159
190201_S_MLAS_03_01_NoRec.raw	3	NoRec	sp|Q8N6H7|ARFG2_HUMAN	LAYQELQIDR	624.833	2	1173567	y4	light	123534
190201_S_MLAS_04_01_Less6m.raw	4	NoRec	sp|Q8N6H7|ARFG2_HUMAN	LAYQELQIDR	624.833	2	1223121	y4	light	122332
190201_S_MLAS_05_01_More6m.raw	5	NoRec	sp|Q8N6H7|ARFG2_HUMAN	LAYQELQIDR	624.833	2	543925	y4	light	60838
190201_S_MLAS_06_01_NoRec.raw	6	NoRec	sp|Q8N6H7|ARFG2_HUMAN	LAYQELQIDR	624.833	2	513702	y4	light	61413
190201_S_MLAS_07_01_Less6m.raw	7	NoRec	sp|Q8N6H7|ARFG2_HUMAN	LAYQELQIDR	624.833	2	3012885	y4	light	335138
190201_S_MLAS_08_01_More6m.raw	8	NoRec	sp|Q8N6H7|ARFG2_HUMAN	LAYQELQIDR	624.833	2	4114494	y4	light	454695
190201_S_MLAS_09_01_NoRec.raw	9	NoRec	sp|Q8N6H7|ARFG2_HUMAN	LAYQELQIDR	624.833	2	1201275	y4	light	147041
190201_S_MLAS_10_01_Less6m.raw	10	NoRec	sp|Q8N6H7|ARFG2_HUMAN	LAYQELQIDR	624.833	2	313222	y4	light	27055
190201_S_MLAS_11_01_More6m.raw	11	NoRec	sp|Q8N6H7|ARFG2_HUMAN	LAYQELQIDR	624.833	2	1230244	y4	light	138394
190201_S_MLAS_12_01_NoRec.raw	12	NoRec	sp|Q8N6H7|ARFG2_HUMAN	LAYQELQIDR	624.833	2	2180677	y4	light	243159
190201_S_MLAS_13_01_Less6m.raw	13	NoRec	sp|Q8N6H7|ARFG2_HUMAN	LAYQELQIDR	624.833	2	1136197	y4	light	113327
190201_S_MLAS_14_01_More6m.raw	14	NoRec	sp|Q8N6H7|ARFG2_HUMAN	LAYQELQIDR	624.833	2	4218889	y4	light	430501
190201_S_MLAS_15_01_NoRec.raw	15	NoRec	sp|Q8N6H7|ARFG2_HUMAN	LAYQELQIDR	624.833	2	1982012	y4	light	192949
190201_S_MLAS_93_02_Less6m.raw	93	NoRec	sp|Q8N6H7|ARFG2_HUMAN	LAYQELQIDR	624.833	2	850494	y4	light	97557
190201_S_MLAS_17_02_More6m.raw	17	NoRec	sp|Q8N6H7|ARFG2_HUMAN	LAYQELQIDR	624.833	2	874257	y4	light	100773
190201_S_MLAS_18_02_NoRec.raw	18	NoRec	sp|Q8N6H7|ARFG2_HUMAN	LAYQELQIDR	624.833	2	625829	y4	light	65138
190201_S_MLAS_19_02_Less6m.raw	19	NoRec	sp|Q8N6H7|ARFG2_HUMAN	LAYQELQIDR	624.833	2	1189412	y4	light	123254
190201_S_MLAS_20_02_More6m.raw	20	NoRec	sp|Q8N6H7|ARFG2_HUMAN	LAYQELQIDR	624.833	2	1461873	y4	light	154231
190201_S_MLAS_21_02__NoRec.raw	21	NoRec	sp|Q8N6H7|ARFG2_HUMAN	LAYQELQIDR	624.833	2	267688	y4	light	22266
190201_S_MLAS_22_02_Less6m.raw	22	NoRec	sp|Q8N6H7|ARFG2_HUMAN	LAYQELQIDR	624.833	2	1624414	y4	light	180875
190201_S_MLAS_23_02_More6m.raw	23	NoRec	sp|Q8N6H7|ARFG2_HUMAN	LAYQELQIDR	624.833	2	1416451	y4	light	156033
190201_S_MLAS_24_02_NoRec.raw	24	NoRec	sp|Q8N6H7|ARFG2_HUMAN	LAYQELQIDR	624.833	2	69140	y4	light	2920
190201_S_MLAS_26_02_More6m.raw	26	NoRec	sp|Q8N6H7|ARFG2_HUMAN	LAYQELQIDR	624.833	2	344717	y4	light	37960
190201_S_MLAS_27_02_NoRec.raw	27	NoRec	sp|Q8N6H7|ARFG2_HUMAN	LAYQELQIDR	624.833	2	2066948	y4	light	222812
190201_S_MLAS_28_02_Less6m.raw	28	NoRec	sp|Q8N6H7|ARFG2_HUMAN	LAYQELQIDR	624.833	2	580241	y4	light	59001
190201_S_MLAS_30_02_NoRec.raw	30	NoRec	sp|Q8N6H7|ARFG2_HUMAN	LAYQELQIDR	624.833	2	2447394	y4	light	271158
190201_S_MLAS_31_02_Less6m.raw	31	NoRec	sp|Q8N6H7|ARFG2_HUMAN	LAYQELQIDR	624.833	2	2217	y4	light	0
190201_S_MLAS_32_02_More6m.raw	32	NoRec	sp|Q8N6H7|ARFG2_HUMAN	LAYQELQIDR	624.833	2	67215	y4	light	7794
190201_S_MLAS_34_02_Less6m.raw	34	NoRec	sp|Q8N6H7|ARFG2_HUMAN	LAYQELQIDR	624.833	2	335187	y4	light	35087
190201_S_MLAS_35_01_More6m.raw	35	NoRec	sp|Q8N6H7|ARFG2_HUMAN	LAYQELQIDR	624.833	2	1057998	y4	light	110810
190201_S_MLAS_36_02__NoRec.raw	36	NoRec	sp|Q8N6H7|ARFG2_HUMAN	LAYQELQIDR	624.833	2	923756	y4	light	116894
190201_S_MLAS_37_02_Less6m.raw	37	NoRec	sp|Q8N6H7|ARFG2_HUMAN	LAYQELQIDR	624.833	2	861830	y4	light	104623
190201_S_MLAS_38_02_More6m.raw	38	NoRec	sp|Q8N6H7|ARFG2_HUMAN	LAYQELQIDR	624.833	2	593029	y4	light	78284
190201_S_MLAS_40_02_Less6m.raw	40	NoRec	sp|Q8N6H7|ARFG2_HUMAN	LAYQELQIDR	624.833	2	1749230	y4	light	174036
190201_S_MLAS_103_01_More6m.raw	103	NoRec	sp|Q8N6H7|ARFG2_HUMAN	LAYQELQIDR	624.833	2	923784	y4	light	102796
190201_S_MLAS_42_02__NoRec.raw	42	NoRec	sp|Q8N6H7|ARFG2_HUMAN	LAYQELQIDR	624.833	2	1176973	y4	light	139851
190201_S_MLAS_43_02_Less6m.raw	43	NoRec	sp|Q8N6H7|ARFG2_HUMAN	LAYQELQIDR	624.833	2	284505	y4	light	21895
190201_S_MLAS_44_02_More6m.raw	44	NoRec	sp|Q8N6H7|ARFG2_HUMAN	LAYQELQIDR	624.833	2	1032137	y4	light	94711
190201_S_MLAS_45_02__NoRec.raw	45	NoRec	sp|Q8N6H7|ARFG2_HUMAN	LAYQELQIDR	624.833	2	1759535	y4	light	198370
190201_S_MLAS_95_01_More6m.raw	95	NoRec	sp|Q8N6H7|ARFG2_HUMAN	LAYQELQIDR	624.833	2	1151114	y4	light	122474
190201_S_MLAS_48_01__NoRec.raw	48	NoRec	sp|Q8N6H7|ARFG2_HUMAN	LAYQELQIDR	624.833	2	2183271	y4	light	254939
190201_S_MLAS_49_01_Less6m.raw	49	NoRec	sp|Q8N6H7|ARFG2_HUMAN	LAYQELQIDR	624.833	2	684219	y4	light	25567
190201_S_MLAS_52_01_Less6m.raw	52	NoRec	sp|Q8N6H7|ARFG2_HUMAN	LAYQELQIDR	624.833	2	2428533	y4	light	266078
190201_S_MLAS_53_01_More6m.raw	53	NoRec	sp|Q8N6H7|ARFG2_HUMAN	LAYQELQIDR	624.833	2	7274	y4	light	0
190201_S_MLAS_54_01__NoRec.raw	54	NoRec	sp|Q8N6H7|ARFG2_HUMAN	LAYQELQIDR	624.833	2	2222117	y4	light	179140
190201_S_MLAS_56_01_More6m.raw	56	NoRec	sp|Q8N6H7|ARFG2_HUMAN	LAYQELQIDR	624.833	2	544082	y4	light	68464
190201_S_MLAS_57_01__NoRec.raw	57	NoRec	sp|Q8N6H7|ARFG2_HUMAN	LAYQELQIDR	624.833	2	1380554	y4	light	138271
190201_S_MLAS_58_01_Less6m.raw	58	NoRec	sp|Q8N6H7|ARFG2_HUMAN	LAYQELQIDR	624.833	2	469759	y4	light	30418
190201_S_MLAS_59_01_More6m.raw	59	NoRec	sp|Q8N6H7|ARFG2_HUMAN	LAYQELQIDR	624.833	2	2068672	y4	light	177497
190201_S_MLAS_61_02_Less6m.raw	61	NoRec	sp|Q8N6H7|ARFG2_HUMAN	LAYQELQIDR	624.833	2	868989	y4	light	45409
190201_S_MLAS_62_02_More6m.raw	62	NoRec	sp|Q8N6H7|ARFG2_HUMAN	LAYQELQIDR	624.833	2	901902	y4	light	95384
190201_S_MLAS_63_02_NoRec.raw	63	NoRec	sp|Q8N6H7|ARFG2_HUMAN	LAYQELQIDR	624.833	2	2245973	y4	light	343519
190201_S_MLAS_64_02_Less6m.raw	64	NoRec	sp|Q8N6H7|ARFG2_HUMAN	LAYQELQIDR	624.833	2	2823915	y4	light	272112
190201_S_MLAS_67_01_Less6m.raw	67	NoRec	sp|Q8N6H7|ARFG2_HUMAN	LAYQELQIDR	624.833	2	255656	y4	light	22417
190201_S_MLAS_68_01_More6m.raw	68	NoRec	sp|Q8N6H7|ARFG2_HUMAN	LAYQELQIDR	624.833	2	392052	y4	light	49122
190201_S_MLAS_96_01_More6m.raw	96	NoRec	sp|Q8N6H7|ARFG2_HUMAN	LAYQELQIDR	624.833	2	788024	y4	light	95248
190201_S_MLAS_94_01_Less6m.raw	94	NoRec	sp|Q8N6H7|ARFG2_HUMAN	LAYQELQIDR	624.833	2	207213	y4	light	27828
190201_S_MLAS_104_01_More6m.raw	104	NoRec	sp|Q8N6H7|ARFG2_HUMAN	LAYQELQIDR	624.833	2	147553	y4	light	15428
190201_S_MLAS_73_01_Less6m.raw	73	NoRec	sp|Q8N6H7|ARFG2_HUMAN	LAYQELQIDR	624.833	2	1284885	y4	light	166320
190201_S_MLAS_74_01_More6m.raw	74	NoRec	sp|Q8N6H7|ARFG2_HUMAN	LAYQELQIDR	624.833	2	1112429	y4	light	120656
190201_S_MLAS_75_01_NoRec.raw	75	NoRec	sp|Q8N6H7|ARFG2_HUMAN	LAYQELQIDR	624.833	2	831093	y4	light	87678
190201_S_MLAS_77_01_More6m.raw	77	NoRec	sp|Q8N6H7|ARFG2_HUMAN	LAYQELQIDR	624.833	2	2184185	y4	light	233606
190201_S_MLAS_78_01_NoRec.raw	78	NoRec	sp|Q8N6H7|ARFG2_HUMAN	LAYQELQIDR	624.833	2	1742329	y4	light	202412
190201_S_MLAS_79_01_Less6m.raw	79	NoRec	sp|Q8N6H7|ARFG2_HUMAN	LAYQELQIDR	624.833	2	3486552	y4	light	391525
190201_S_MLAS_80_01_More6m.raw	80	NoRec	sp|Q8N6H7|ARFG2_HUMAN	LAYQELQIDR	624.833	2	1337208	y4	light	126204
190201_S_MLAS_81_01_NoRec.raw	81	NoRec	sp|Q8N6H7|ARFG2_HUMAN	LAYQELQIDR	624.833	2	4247757	y4	light	478826
190201_S_MLAS_101_01_More6m.raw	101	NoRec	sp|Q8N6H7|ARFG2_HUMAN	LAYQELQIDR	624.833	2	286933	y4	light	32848
190201_S_MLAS_84_01_NoRec.raw	84	NoRec	sp|Q8N6H7|ARFG2_HUMAN	LAYQELQIDR	624.833	2	1082574	y4	light	116000
190201_S_MLAS_85_01_Less6m.raw	85	NoRec	sp|Q8N6H7|ARFG2_HUMAN	LAYQELQIDR	624.833	2	2065461	y4	light	214590
190201_S_MLAS_86_01_More6m.raw	86	NoRec	sp|Q8N6H7|ARFG2_HUMAN	LAYQELQIDR	624.833	2	918244	y4	light	94921
190201_S_MLAS_87_01_NoRec.raw	87	NoRec	sp|Q8N6H7|ARFG2_HUMAN	LAYQELQIDR	624.833	2	449164	y4	light	53816
190201_S_MLAS_88_01_Less6m.raw	88	NoRec	sp|Q8N6H7|ARFG2_HUMAN	LAYQELQIDR	624.833	2	3164312	y4	light	330647
190201_S_MLAS_89_01_More6m.raw	89	NoRec	sp|Q8N6H7|ARFG2_HUMAN	LAYQELQIDR	624.833	2	1069967	y4	light	106882
190201_S_MLAS_90_01_NoRec.raw	90	NoRec	sp|Q8N6H7|ARFG2_HUMAN	LAYQELQIDR	624.833	2	1226597	y4	light	122940
190201_S_MLAS_92_01_More6m.raw	92	NoRec	sp|Q8N6H7|ARFG2_HUMAN	LAYQELQIDR	624.833	2	610395	y4	light	61739
190201_S_MLAS_100_02_Less6m.raw	100	NoRec	sp|Q8N6H7|ARFG2_HUMAN	LAYQELQIDR	624.833	2	199434	y4	light	24258
190201_S_MLAS_105_02_Less6m.raw	105	NoRec	sp|Q8N6H7|ARFG2_HUMAN	LAYQELQIDR	624.833	2	391402	y4	light	45713
190201_S_MLAS_70_02_Less6m.raw	70	NoRec	sp|Q8N6H7|ARFG2_HUMAN	LAYQELQIDR	624.833	2	528155	y4	light	55785
190201_S_MLAS_91_01_Less6m.raw	91	NoRec	sp|Q8N6H7|ARFG2_HUMAN	LAYQELQIDR	624.833	2	295189	y3	light	30127
190201_S_MLAS_02_01_More6m.raw	2	NoRec	sp|Q8N6H7|ARFG2_HUMAN	LAYQELQIDR	624.833	2	1162045	y3	light	93652
190201_S_MLAS_03_01_NoRec.raw	3	NoRec	sp|Q8N6H7|ARFG2_HUMAN	LAYQELQIDR	624.833	2	1173567	y3	light	89352
190201_S_MLAS_04_01_Less6m.raw	4	NoRec	sp|Q8N6H7|ARFG2_HUMAN	LAYQELQIDR	624.833	2	1223121	y3	light	84427
190201_S_MLAS_05_01_More6m.raw	5	NoRec	sp|Q8N6H7|ARFG2_HUMAN	LAYQELQIDR	624.833	2	543925	y3	light	32416
190201_S_MLAS_06_01_NoRec.raw	6	NoRec	sp|Q8N6H7|ARFG2_HUMAN	LAYQELQIDR	624.833	2	513702	y3	light	38185
190201_S_MLAS_07_01_Less6m.raw	7	NoRec	sp|Q8N6H7|ARFG2_HUMAN	LAYQELQIDR	624.833	2	3012885	y3	light	185803
190201_S_MLAS_08_01_More6m.raw	8	NoRec	sp|Q8N6H7|ARFG2_HUMAN	LAYQELQIDR	624.833	2	4114494	y3	light	250524
190201_S_MLAS_09_01_NoRec.raw	9	NoRec	sp|Q8N6H7|ARFG2_HUMAN	LAYQELQIDR	624.833	2	1201275	y3	light	92921
190201_S_MLAS_10_01_Less6m.raw	10	NoRec	sp|Q8N6H7|ARFG2_HUMAN	LAYQELQIDR	624.833	2	313222	y3	light	24313
190201_S_MLAS_11_01_More6m.raw	11	NoRec	sp|Q8N6H7|ARFG2_HUMAN	LAYQELQIDR	624.833	2	1230244	y3	light	73672
190201_S_MLAS_12_01_NoRec.raw	12	NoRec	sp|Q8N6H7|ARFG2_HUMAN	LAYQELQIDR	624.833	2	2180677	y3	light	154313
190201_S_MLAS_13_01_Less6m.raw	13	NoRec	sp|Q8N6H7|ARFG2_HUMAN	LAYQELQIDR	624.833	2	1136197	y3	light	78294
190201_S_MLAS_14_01_More6m.raw	14	NoRec	sp|Q8N6H7|ARFG2_HUMAN	LAYQELQIDR	624.833	2	4218889	y3	light	267004
190201_S_MLAS_15_01_NoRec.raw	15	NoRec	sp|Q8N6H7|ARFG2_HUMAN	LAYQELQIDR	624.833	2	1982012	y3	light	80279
190201_S_MLAS_93_02_Less6m.raw	93	NoRec	sp|Q8N6H7|ARFG2_HUMAN	LAYQELQIDR	624.833	2	850494	y3	light	44246
190201_S_MLAS_17_02_More6m.raw	17	NoRec	sp|Q8N6H7|ARFG2_HUMAN	LAYQELQIDR	624.833	2	874257	y3	light	56469
190201_S_MLAS_18_02_NoRec.raw	18	NoRec	sp|Q8N6H7|ARFG2_HUMAN	LAYQELQIDR	624.833	2	625829	y3	light	47074
190201_S_MLAS_19_02_Less6m.raw	19	NoRec	sp|Q8N6H7|ARFG2_HUMAN	LAYQELQIDR	624.833	2	1189412	y3	light	64282
190201_S_MLAS_20_02_More6m.raw	20	NoRec	sp|Q8N6H7|ARFG2_HUMAN	LAYQELQIDR	624.833	2	1461873	y3	light	94854
190201_S_MLAS_21_02__NoRec.raw	21	NoRec	sp|Q8N6H7|ARFG2_HUMAN	LAYQELQIDR	624.833	2	267688	y3	light	16330
190201_S_MLAS_22_02_Less6m.raw	22	NoRec	sp|Q8N6H7|ARFG2_HUMAN	LAYQELQIDR	624.833	2	1624414	y3	light	105824
190201_S_MLAS_23_02_More6m.raw	23	NoRec	sp|Q8N6H7|ARFG2_HUMAN	LAYQELQIDR	624.833	2	1416451	y3	light	94406
190201_S_MLAS_24_02_NoRec.raw	24	NoRec	sp|Q8N6H7|ARFG2_HUMAN	LAYQELQIDR	624.833	2	69140	y3	light	1632
190201_S_MLAS_26_02_More6m.raw	26	NoRec	sp|Q8N6H7|ARFG2_HUMAN	LAYQELQIDR	624.833	2	344717	y3	light	21780
190201_S_MLAS_27_02_NoRec.raw	27	NoRec	sp|Q8N6H7|ARFG2_HUMAN	LAYQELQIDR	624.833	2	2066948	y3	light	113774
190201_S_MLAS_28_02_Less6m.raw	28	NoRec	sp|Q8N6H7|ARFG2_HUMAN	LAYQELQIDR	624.833	2	580241	y3	light	42131
190201_S_MLAS_30_02_NoRec.raw	30	NoRec	sp|Q8N6H7|ARFG2_HUMAN	LAYQELQIDR	624.833	2	2447394	y3	light	117157
190201_S_MLAS_31_02_Less6m.raw	31	NoRec	sp|Q8N6H7|ARFG2_HUMAN	LAYQELQIDR	624.833	2	2217	y3	light	0
190201_S_MLAS_32_02_More6m.raw	32	NoRec	sp|Q8N6H7|ARFG2_HUMAN	LAYQELQIDR	624.833	2	67215	y3	light	0
190201_S_MLAS_34_02_Less6m.raw	34	NoRec	sp|Q8N6H7|ARFG2_HUMAN	LAYQELQIDR	624.833	2	335187	y3	light	9900
190201_S_MLAS_35_01_More6m.raw	35	NoRec	sp|Q8N6H7|ARFG2_HUMAN	LAYQELQIDR	624.833	2	1057998	y3	light	30710
190201_S_MLAS_36_02__NoRec.raw	36	NoRec	sp|Q8N6H7|ARFG2_HUMAN	LAYQELQIDR	624.833	2	923756	y3	light	51271
190201_S_MLAS_37_02_Less6m.raw	37	NoRec	sp|Q8N6H7|ARFG2_HUMAN	LAYQELQIDR	624.833	2	861830	y3	light	65065
190201_S_MLAS_38_02_More6m.raw	38	NoRec	sp|Q8N6H7|ARFG2_HUMAN	LAYQELQIDR	624.833	2	593029	y3	light	33891
190201_S_MLAS_40_02_Less6m.raw	40	NoRec	sp|Q8N6H7|ARFG2_HUMAN	LAYQELQIDR	624.833	2	1749230	y3	light	106586
190201_S_MLAS_103_01_More6m.raw	103	NoRec	sp|Q8N6H7|ARFG2_HUMAN	LAYQELQIDR	624.833	2	923784	y3	light	47827
190201_S_MLAS_42_02__NoRec.raw	42	NoRec	sp|Q8N6H7|ARFG2_HUMAN	LAYQELQIDR	624.833	2	1176973	y3	light	77056
190201_S_MLAS_43_02_Less6m.raw	43	NoRec	sp|Q8N6H7|ARFG2_HUMAN	LAYQELQIDR	624.833	2	284505	y3	light	8590
190201_S_MLAS_44_02_More6m.raw	44	NoRec	sp|Q8N6H7|ARFG2_HUMAN	LAYQELQIDR	624.833	2	1032137	y3	light	56591
190201_S_MLAS_45_02__NoRec.raw	45	NoRec	sp|Q8N6H7|ARFG2_HUMAN	LAYQELQIDR	624.833	2	1759535	y3	light	110216
190201_S_MLAS_95_01_More6m.raw	95	NoRec	sp|Q8N6H7|ARFG2_HUMAN	LAYQELQIDR	624.833	2	1151114	y3	light	65345
190201_S_MLAS_48_01__NoRec.raw	48	NoRec	sp|Q8N6H7|ARFG2_HUMAN	LAYQELQIDR	624.833	2	2183271	y3	light	151859
190201_S_MLAS_49_01_Less6m.raw	49	NoRec	sp|Q8N6H7|ARFG2_HUMAN	LAYQELQIDR	624.833	2	684219	y3	light	0
190201_S_MLAS_52_01_Less6m.raw	52	NoRec	sp|Q8N6H7|ARFG2_HUMAN	LAYQELQIDR	624.833	2	2428533	y3	light	143419
190201_S_MLAS_53_01_More6m.raw	53	NoRec	sp|Q8N6H7|ARFG2_HUMAN	LAYQELQIDR	624.833	2	7274	y3	light	0
190201_S_MLAS_54_01__NoRec.raw	54	NoRec	sp|Q8N6H7|ARFG2_HUMAN	LAYQELQIDR	624.833	2	2222117	y3	light	78547
190201_S_MLAS_56_01_More6m.raw	56	NoRec	sp|Q8N6H7|ARFG2_HUMAN	LAYQELQIDR	624.833	2	544082	y3	light	13801
190201_S_MLAS_57_01__NoRec.raw	57	NoRec	sp|Q8N6H7|ARFG2_HUMAN	LAYQELQIDR	624.833	2	1380554	y3	light	73049
190201_S_MLAS_58_01_Less6m.raw	58	NoRec	sp|Q8N6H7|ARFG2_HUMAN	LAYQELQIDR	624.833	2	469759	y3	light	21451
190201_S_MLAS_59_01_More6m.raw	59	NoRec	sp|Q8N6H7|ARFG2_HUMAN	LAYQELQIDR	624.833	2	2068672	y3	light	91976
190201_S_MLAS_61_02_Less6m.raw	61	NoRec	sp|Q8N6H7|ARFG2_HUMAN	LAYQELQIDR	624.833	2	868989	y3	light	11051
190201_S_MLAS_62_02_More6m.raw	62	NoRec	sp|Q8N6H7|ARFG2_HUMAN	LAYQELQIDR	624.833	2	901902	y3	light	60696
190201_S_MLAS_63_02_NoRec.raw	63	NoRec	sp|Q8N6H7|ARFG2_HUMAN	LAYQELQIDR	624.833	2	2245973	y3	light	184415
190201_S_MLAS_64_02_Less6m.raw	64	NoRec	sp|Q8N6H7|ARFG2_HUMAN	LAYQELQIDR	624.833	2	2823915	y3	light	152222
190201_S_MLAS_67_01_Less6m.raw	67	NoRec	sp|Q8N6H7|ARFG2_HUMAN	LAYQELQIDR	624.833	2	255656	y3	light	9027
190201_S_MLAS_68_01_More6m.raw	68	NoRec	sp|Q8N6H7|ARFG2_HUMAN	LAYQELQIDR	624.833	2	392052	y3	light	25037
190201_S_MLAS_96_01_More6m.raw	96	NoRec	sp|Q8N6H7|ARFG2_HUMAN	LAYQELQIDR	624.833	2	788024	y3	light	47317
190201_S_MLAS_94_01_Less6m.raw	94	NoRec	sp|Q8N6H7|ARFG2_HUMAN	LAYQELQIDR	624.833	2	207213	y3	light	9305
190201_S_MLAS_104_01_More6m.raw	104	NoRec	sp|Q8N6H7|ARFG2_HUMAN	LAYQELQIDR	624.833	2	147553	y3	light	3697
190201_S_MLAS_73_01_Less6m.raw	73	NoRec	sp|Q8N6H7|ARFG2_HUMAN	LAYQELQIDR	624.833	2	1284885	y3	light	91849
190201_S_MLAS_74_01_More6m.raw	74	NoRec	sp|Q8N6H7|ARFG2_HUMAN	LAYQELQIDR	624.833	2	1112429	y3	light	70040
190201_S_MLAS_75_01_NoRec.raw	75	NoRec	sp|Q8N6H7|ARFG2_HUMAN	LAYQELQIDR	624.833	2	831093	y3	light	31589
190201_S_MLAS_77_01_More6m.raw	77	NoRec	sp|Q8N6H7|ARFG2_HUMAN	LAYQELQIDR	624.833	2	2184185	y3	light	120227
190201_S_MLAS_78_01_NoRec.raw	78	NoRec	sp|Q8N6H7|ARFG2_HUMAN	LAYQELQIDR	624.833	2	1742329	y3	light	117226
190201_S_MLAS_79_01_Less6m.raw	79	NoRec	sp|Q8N6H7|ARFG2_HUMAN	LAYQELQIDR	624.833	2	3486552	y3	light	212403
190201_S_MLAS_80_01_More6m.raw	80	NoRec	sp|Q8N6H7|ARFG2_HUMAN	LAYQELQIDR	624.833	2	1337208	y3	light	109349
190201_S_MLAS_81_01_NoRec.raw	81	NoRec	sp|Q8N6H7|ARFG2_HUMAN	LAYQELQIDR	624.833	2	4247757	y3	light	287641
190201_S_MLAS_101_01_More6m.raw	101	NoRec	sp|Q8N6H7|ARFG2_HUMAN	LAYQELQIDR	624.833	2	286933	y3	light	11814
190201_S_MLAS_84_01_NoRec.raw	84	NoRec	sp|Q8N6H7|ARFG2_HUMAN	LAYQELQIDR	624.833	2	1082574	y3	light	80763
190201_S_MLAS_85_01_Less6m.raw	85	NoRec	sp|Q8N6H7|ARFG2_HUMAN	LAYQELQIDR	624.833	2	2065461	y3	light	126295
190201_S_MLAS_86_01_More6m.raw	86	NoRec	sp|Q8N6H7|ARFG2_HUMAN	LAYQELQIDR	624.833	2	918244	y3	light	71664
190201_S_MLAS_87_01_NoRec.raw	87	NoRec	sp|Q8N6H7|ARFG2_HUMAN	LAYQELQIDR	624.833	2	449164	y3	light	18964
190201_S_MLAS_88_01_Less6m.raw	88	NoRec	sp|Q8N6H7|ARFG2_HUMAN	LAYQELQIDR	624.833	2	3164312	y3	light	189266
190201_S_MLAS_89_01_More6m.raw	89	NoRec	sp|Q8N6H7|ARFG2_HUMAN	LAYQELQIDR	624.833	2	1069967	y3	light	70175
190201_S_MLAS_90_01_NoRec.raw	90	NoRec	sp|Q8N6H7|ARFG2_HUMAN	LAYQELQIDR	624.833	2	1226597	y3	light	86508
190201_S_MLAS_92_01_More6m.raw	92	NoRec	sp|Q8N6H7|ARFG2_HUMAN	LAYQELQIDR	624.833	2	610395	y3	light	43034
190201_S_MLAS_100_02_Less6m.raw	100	NoRec	sp|Q8N6H7|ARFG2_HUMAN	LAYQELQIDR	624.833	2	199434	y3	light	8879
190201_S_MLAS_105_02_Less6m.raw	105	NoRec	sp|Q8N6H7|ARFG2_HUMAN	LAYQELQIDR	624.833	2	391402	y3	light	23122
190201_S_MLAS_70_02_Less6m.raw	70	NoRec	sp|Q8N6H7|ARFG2_HUMAN	LAYQELQIDR	624.833	2	528155	y3	light	38766
190201_S_MLAS_91_01_Less6m.raw	91	NoRec	sp|Q8N6H7|ARFG2_HUMAN	LAYQELQIDR	624.833	2	295189	b3	light	0
190201_S_MLAS_02_01_More6m.raw	2	NoRec	sp|Q8N6H7|ARFG2_HUMAN	LAYQELQIDR	624.833	2	1162045	b3	light	25998
190201_S_MLAS_03_01_NoRec.raw	3	NoRec	sp|Q8N6H7|ARFG2_HUMAN	LAYQELQIDR	624.833	2	1173567	b3	light	14785
190201_S_MLAS_04_01_Less6m.raw	4	NoRec	sp|Q8N6H7|ARFG2_HUMAN	LAYQELQIDR	624.833	2	1223121	b3	light	13111
190201_S_MLAS_05_01_More6m.raw	5	NoRec	sp|Q8N6H7|ARFG2_HUMAN	LAYQELQIDR	624.833	2	543925	b3	light	7833
190201_S_MLAS_06_01_NoRec.raw	6	NoRec	sp|Q8N6H7|ARFG2_HUMAN	LAYQELQIDR	624.833	2	513702	b3	light	8636
190201_S_MLAS_07_01_Less6m.raw	7	NoRec	sp|Q8N6H7|ARFG2_HUMAN	LAYQELQIDR	624.833	2	3012885	b3	light	62445
190201_S_MLAS_08_01_More6m.raw	8	NoRec	sp|Q8N6H7|ARFG2_HUMAN	LAYQELQIDR	624.833	2	4114494	b3	light	67676
190201_S_MLAS_09_01_NoRec.raw	9	NoRec	sp|Q8N6H7|ARFG2_HUMAN	LAYQELQIDR	624.833	2	1201275	b3	light	7853
190201_S_MLAS_10_01_Less6m.raw	10	NoRec	sp|Q8N6H7|ARFG2_HUMAN	LAYQELQIDR	624.833	2	313222	b3	light	3124
190201_S_MLAS_11_01_More6m.raw	11	NoRec	sp|Q8N6H7|ARFG2_HUMAN	LAYQELQIDR	624.833	2	1230244	b3	light	25613
190201_S_MLAS_12_01_NoRec.raw	12	NoRec	sp|Q8N6H7|ARFG2_HUMAN	LAYQELQIDR	624.833	2	2180677	b3	light	26455
190201_S_MLAS_13_01_Less6m.raw	13	NoRec	sp|Q8N6H7|ARFG2_HUMAN	LAYQELQIDR	624.833	2	1136197	b3	light	27773
190201_S_MLAS_14_01_More6m.raw	14	NoRec	sp|Q8N6H7|ARFG2_HUMAN	LAYQELQIDR	624.833	2	4218889	b3	light	54553
190201_S_MLAS_15_01_NoRec.raw	15	NoRec	sp|Q8N6H7|ARFG2_HUMAN	LAYQELQIDR	624.833	2	1982012	b3	light	27517
190201_S_MLAS_93_02_Less6m.raw	93	NoRec	sp|Q8N6H7|ARFG2_HUMAN	LAYQELQIDR	624.833	2	850494	b3	light	13375
190201_S_MLAS_17_02_More6m.raw	17	NoRec	sp|Q8N6H7|ARFG2_HUMAN	LAYQELQIDR	624.833	2	874257	b3	light	17434
190201_S_MLAS_18_02_NoRec.raw	18	NoRec	sp|Q8N6H7|ARFG2_HUMAN	LAYQELQIDR	624.833	2	625829	b3	light	8213
190201_S_MLAS_19_02_Less6m.raw	19	NoRec	sp|Q8N6H7|ARFG2_HUMAN	LAYQELQIDR	624.833	2	1189412	b3	light	32163
190201_S_MLAS_20_02_More6m.raw	20	NoRec	sp|Q8N6H7|ARFG2_HUMAN	LAYQELQIDR	624.833	2	1461873	b3	light	29104
190201_S_MLAS_21_02__NoRec.raw	21	NoRec	sp|Q8N6H7|ARFG2_HUMAN	LAYQELQIDR	624.833	2	267688	b3	light	7640
190201_S_MLAS_22_02_Less6m.raw	22	NoRec	sp|Q8N6H7|ARFG2_HUMAN	LAYQELQIDR	624.833	2	1624414	b3	light	40204
190201_S_MLAS_23_02_More6m.raw	23	NoRec	sp|Q8N6H7|ARFG2_HUMAN	LAYQELQIDR	624.833	2	1416451	b3	light	34246
190201_S_MLAS_24_02_NoRec.raw	24	NoRec	sp|Q8N6H7|ARFG2_HUMAN	LAYQELQIDR	624.833	2	69140	b3	light	0
190201_S_MLAS_26_02_More6m.raw	26	NoRec	sp|Q8N6H7|ARFG2_HUMAN	LAYQELQIDR	624.833	2	344717	b3	light	6311
190201_S_MLAS_27_02_NoRec.raw	27	NoRec	sp|Q8N6H7|ARFG2_HUMAN	LAYQELQIDR	624.833	2	2066948	b3	light	49910
190201_S_MLAS_28_02_Less6m.raw	28	NoRec	sp|Q8N6H7|ARFG2_HUMAN	LAYQELQIDR	624.833	2	580241	b3	light	16911
190201_S_MLAS_30_02_NoRec.raw	30	NoRec	sp|Q8N6H7|ARFG2_HUMAN	LAYQELQIDR	624.833	2	2447394	b3	light	19993
190201_S_MLAS_31_02_Less6m.raw	31	NoRec	sp|Q8N6H7|ARFG2_HUMAN	LAYQELQIDR	624.833	2	2217	b3	light	0
190201_S_MLAS_32_02_More6m.raw	32	NoRec	sp|Q8N6H7|ARFG2_HUMAN	LAYQELQIDR	624.833	2	67215	b3	light	0
190201_S_MLAS_34_02_Less6m.raw	34	NoRec	sp|Q8N6H7|ARFG2_HUMAN	LAYQELQIDR	624.833	2	335187	b3	light	4104
190201_S_MLAS_35_01_More6m.raw	35	NoRec	sp|Q8N6H7|ARFG2_HUMAN	LAYQELQIDR	624.833	2	1057998	b3	light	31267
190201_S_MLAS_36_02__NoRec.raw	36	NoRec	sp|Q8N6H7|ARFG2_HUMAN	LAYQELQIDR	624.833	2	923756	b3	light	17422
190201_S_MLAS_37_02_Less6m.raw	37	NoRec	sp|Q8N6H7|ARFG2_HUMAN	LAYQELQIDR	624.833	2	861830	b3	light	8970
190201_S_MLAS_38_02_More6m.raw	38	NoRec	sp|Q8N6H7|ARFG2_HUMAN	LAYQELQIDR	624.833	2	593029	b3	light	0
190201_S_MLAS_40_02_Less6m.raw	40	NoRec	sp|Q8N6H7|ARFG2_HUMAN	LAYQELQIDR	624.833	2	1749230	b3	light	31814
190201_S_MLAS_103_01_More6m.raw	103	NoRec	sp|Q8N6H7|ARFG2_HUMAN	LAYQELQIDR	624.833	2	923784	b3	light	28683
190201_S_MLAS_42_02__NoRec.raw	42	NoRec	sp|Q8N6H7|ARFG2_HUMAN	LAYQELQIDR	624.833	2	1176973	b3	light	22344
190201_S_MLAS_43_02_Less6m.raw	43	NoRec	sp|Q8N6H7|ARFG2_HUMAN	LAYQELQIDR	624.833	2	284505	b3	light	3751
190201_S_MLAS_44_02_More6m.raw	44	NoRec	sp|Q8N6H7|ARFG2_HUMAN	LAYQELQIDR	624.833	2	1032137	b3	light	14586
190201_S_MLAS_45_02__NoRec.raw	45	NoRec	sp|Q8N6H7|ARFG2_HUMAN	LAYQELQIDR	624.833	2	1759535	b3	light	59173
190201_S_MLAS_95_01_More6m.raw	95	NoRec	sp|Q8N6H7|ARFG2_HUMAN	LAYQELQIDR	624.833	2	1151114	b3	light	19897
190201_S_MLAS_48_01__NoRec.raw	48	NoRec	sp|Q8N6H7|ARFG2_HUMAN	LAYQELQIDR	624.833	2	2183271	b3	light	22737
190201_S_MLAS_49_01_Less6m.raw	49	NoRec	sp|Q8N6H7|ARFG2_HUMAN	LAYQELQIDR	624.833	2	684219	b3	light	0
190201_S_MLAS_52_01_Less6m.raw	52	NoRec	sp|Q8N6H7|ARFG2_HUMAN	LAYQELQIDR	624.833	2	2428533	b3	light	45534
190201_S_MLAS_53_01_More6m.raw	53	NoRec	sp|Q8N6H7|ARFG2_HUMAN	LAYQELQIDR	624.833	2	7274	b3	light	0
190201_S_MLAS_54_01__NoRec.raw	54	NoRec	sp|Q8N6H7|ARFG2_HUMAN	LAYQELQIDR	624.833	2	2222117	b3	light	16012
190201_S_MLAS_56_01_More6m.raw	56	NoRec	sp|Q8N6H7|ARFG2_HUMAN	LAYQELQIDR	624.833	2	544082	b3	light	1910
190201_S_MLAS_57_01__NoRec.raw	57	NoRec	sp|Q8N6H7|ARFG2_HUMAN	LAYQELQIDR	624.833	2	1380554	b3	light	5489
190201_S_MLAS_58_01_Less6m.raw	58	NoRec	sp|Q8N6H7|ARFG2_HUMAN	LAYQELQIDR	624.833	2	469759	b3	light	0
190201_S_MLAS_59_01_More6m.raw	59	NoRec	sp|Q8N6H7|ARFG2_HUMAN	LAYQELQIDR	624.833	2	2068672	b3	light	58465
190201_S_MLAS_61_02_Less6m.raw	61	NoRec	sp|Q8N6H7|ARFG2_HUMAN	LAYQELQIDR	624.833	2	868989	b3	light	0
190201_S_MLAS_62_02_More6m.raw	62	NoRec	sp|Q8N6H7|ARFG2_HUMAN	LAYQELQIDR	624.833	2	901902	b3	light	9461
190201_S_MLAS_63_02_NoRec.raw	63	NoRec	sp|Q8N6H7|ARFG2_HUMAN	LAYQELQIDR	624.833	2	2245973	b3	light	61941
190201_S_MLAS_64_02_Less6m.raw	64	NoRec	sp|Q8N6H7|ARFG2_HUMAN	LAYQELQIDR	624.833	2	2823915	b3	light	58013
190201_S_MLAS_67_01_Less6m.raw	67	NoRec	sp|Q8N6H7|ARFG2_HUMAN	LAYQELQIDR	624.833	2	255656	b3	light	5753
190201_S_MLAS_68_01_More6m.raw	68	NoRec	sp|Q8N6H7|ARFG2_HUMAN	LAYQELQIDR	624.833	2	392052	b3	light	9769
190201_S_MLAS_96_01_More6m.raw	96	NoRec	sp|Q8N6H7|ARFG2_HUMAN	LAYQELQIDR	624.833	2	788024	b3	light	13916
190201_S_MLAS_94_01_Less6m.raw	94	NoRec	sp|Q8N6H7|ARFG2_HUMAN	LAYQELQIDR	624.833	2	207213	b3	light	4795
190201_S_MLAS_104_01_More6m.raw	104	NoRec	sp|Q8N6H7|ARFG2_HUMAN	LAYQELQIDR	624.833	2	147553	b3	light	0
190201_S_MLAS_73_01_Less6m.raw	73	NoRec	sp|Q8N6H7|ARFG2_HUMAN	LAYQELQIDR	624.833	2	1284885	b3	light	27784
190201_S_MLAS_74_01_More6m.raw	74	NoRec	sp|Q8N6H7|ARFG2_HUMAN	LAYQELQIDR	624.833	2	1112429	b3	light	17427
190201_S_MLAS_75_01_NoRec.raw	75	NoRec	sp|Q8N6H7|ARFG2_HUMAN	LAYQELQIDR	624.833	2	831093	b3	light	5276
190201_S_MLAS_77_01_More6m.raw	77	NoRec	sp|Q8N6H7|ARFG2_HUMAN	LAYQELQIDR	624.833	2	2184185	b3	light	36084
190201_S_MLAS_78_01_NoRec.raw	78	NoRec	sp|Q8N6H7|ARFG2_HUMAN	LAYQELQIDR	624.833	2	1742329	b3	light	44105
190201_S_MLAS_79_01_Less6m.raw	79	NoRec	sp|Q8N6H7|ARFG2_HUMAN	LAYQELQIDR	624.833	2	3486552	b3	light	82376
190201_S_MLAS_80_01_More6m.raw	80	NoRec	sp|Q8N6H7|ARFG2_HUMAN	LAYQELQIDR	624.833	2	1337208	b3	light	33784
190201_S_MLAS_81_01_NoRec.raw	81	NoRec	sp|Q8N6H7|ARFG2_HUMAN	LAYQELQIDR	624.833	2	4247757	b3	light	124908
190201_S_MLAS_101_01_More6m.raw	101	NoRec	sp|Q8N6H7|ARFG2_HUMAN	LAYQELQIDR	624.833	2	286933	b3	light	0
190201_S_MLAS_84_01_NoRec.raw	84	NoRec	sp|Q8N6H7|ARFG2_HUMAN	LAYQELQIDR	624.833	2	1082574	b3	light	7862
190201_S_MLAS_85_01_Less6m.raw	85	NoRec	sp|Q8N6H7|ARFG2_HUMAN	LAYQELQIDR	624.833	2	2065461	b3	light	48450
190201_S_MLAS_86_01_More6m.raw	86	NoRec	sp|Q8N6H7|ARFG2_HUMAN	LAYQELQIDR	624.833	2	918244	b3	light	9929
190201_S_MLAS_87_01_NoRec.raw	87	NoRec	sp|Q8N6H7|ARFG2_HUMAN	LAYQELQIDR	624.833	2	449164	b3	light	11786
190201_S_MLAS_88_01_Less6m.raw	88	NoRec	sp|Q8N6H7|ARFG2_HUMAN	LAYQELQIDR	624.833	2	3164312	b3	light	52606
190201_S_MLAS_89_01_More6m.raw	89	NoRec	sp|Q8N6H7|ARFG2_HUMAN	LAYQELQIDR	624.833	2	1069967	b3	light	8159
190201_S_MLAS_90_01_NoRec.raw	90	NoRec	sp|Q8N6H7|ARFG2_HUMAN	LAYQELQIDR	624.833	2	1226597	b3	light	35525
190201_S_MLAS_92_01_More6m.raw	92	NoRec	sp|Q8N6H7|ARFG2_HUMAN	LAYQELQIDR	624.833	2	610395	b3	light	12885
190201_S_MLAS_100_02_Less6m.raw	100	NoRec	sp|Q8N6H7|ARFG2_HUMAN	LAYQELQIDR	624.833	2	199434	b3	light	0
190201_S_MLAS_105_02_Less6m.raw	105	NoRec	sp|Q8N6H7|ARFG2_HUMAN	LAYQELQIDR	624.833	2	391402	b3	light	7956
190201_S_MLAS_70_02_Less6m.raw	70	NoRec	sp|Q8N6H7|ARFG2_HUMAN	LAYQELQIDR	624.833	2	528155	b3	light	5772
190201_S_MLAS_91_01_Less6m.raw	91	NoRec	sp|Q8N6H7|ARFG2_HUMAN	LAYQELQIDR	629.837	2	632394	y7	heavy	174407
190201_S_MLAS_02_01_More6m.raw	2	NoRec	sp|Q8N6H7|ARFG2_HUMAN	LAYQELQIDR	629.837	2	707642	y7	heavy	180075
190201_S_MLAS_03_01_NoRec.raw	3	NoRec	sp|Q8N6H7|ARFG2_HUMAN	LAYQELQIDR	629.837	2	540145	y7	heavy	130451
190201_S_MLAS_04_01_Less6m.raw	4	NoRec	sp|Q8N6H7|ARFG2_HUMAN	LAYQELQIDR	629.837	2	642289	y7	heavy	165900
190201_S_MLAS_05_01_More6m.raw	5	NoRec	sp|Q8N6H7|ARFG2_HUMAN	LAYQELQIDR	629.837	2	1124397	y7	heavy	269723
190201_S_MLAS_06_01_NoRec.raw	6	NoRec	sp|Q8N6H7|ARFG2_HUMAN	LAYQELQIDR	629.837	2	699975	y7	heavy	154084
190201_S_MLAS_07_01_Less6m.raw	7	NoRec	sp|Q8N6H7|ARFG2_HUMAN	LAYQELQIDR	629.837	2	780018	y7	heavy	193170
190201_S_MLAS_08_01_More6m.raw	8	NoRec	sp|Q8N6H7|ARFG2_HUMAN	LAYQELQIDR	629.837	2	768889	y7	heavy	197352
190201_S_MLAS_09_01_NoRec.raw	9	NoRec	sp|Q8N6H7|ARFG2_HUMAN	LAYQELQIDR	629.837	2	624216	y7	heavy	152158
190201_S_MLAS_10_01_Less6m.raw	10	NoRec	sp|Q8N6H7|ARFG2_HUMAN	LAYQELQIDR	629.837	2	921742	y7	heavy	225276
190201_S_MLAS_11_01_More6m.raw	11	NoRec	sp|Q8N6H7|ARFG2_HUMAN	LAYQELQIDR	629.837	2	1027284	y7	heavy	253708
190201_S_MLAS_12_01_NoRec.raw	12	NoRec	sp|Q8N6H7|ARFG2_HUMAN	LAYQELQIDR	629.837	2	992358	y7	heavy	243758
190201_S_MLAS_13_01_Less6m.raw	13	NoRec	sp|Q8N6H7|ARFG2_HUMAN	LAYQELQIDR	629.837	2	762009	y7	heavy	190131
190201_S_MLAS_14_01_More6m.raw	14	NoRec	sp|Q8N6H7|ARFG2_HUMAN	LAYQELQIDR	629.837	2	519001	y7	heavy	102980
190201_S_MLAS_15_01_NoRec.raw	15	NoRec	sp|Q8N6H7|ARFG2_HUMAN	LAYQELQIDR	629.837	2	662099	y7	heavy	227816
190201_S_MLAS_93_02_Less6m.raw	93	NoRec	sp|Q8N6H7|ARFG2_HUMAN	LAYQELQIDR	629.837	2	440954	y7	heavy	125107
190201_S_MLAS_17_02_More6m.raw	17	NoRec	sp|Q8N6H7|ARFG2_HUMAN	LAYQELQIDR	629.837	2	458161	y7	heavy	120614
190201_S_MLAS_18_02_NoRec.raw	18	NoRec	sp|Q8N6H7|ARFG2_HUMAN	LAYQELQIDR	629.837	2	458274	y7	heavy	139769
190201_S_MLAS_19_02_Less6m.raw	19	NoRec	sp|Q8N6H7|ARFG2_HUMAN	LAYQELQIDR	629.837	2	463959	y7	heavy	116982
190201_S_MLAS_20_02_More6m.raw	20	NoRec	sp|Q8N6H7|ARFG2_HUMAN	LAYQELQIDR	629.837	2	489403	y7	heavy	128695
190201_S_MLAS_21_02__NoRec.raw	21	NoRec	sp|Q8N6H7|ARFG2_HUMAN	LAYQELQIDR	629.837	2	476431	y7	heavy	121074
190201_S_MLAS_22_02_Less6m.raw	22	NoRec	sp|Q8N6H7|ARFG2_HUMAN	LAYQELQIDR	629.837	2	446684	y7	heavy	121821
190201_S_MLAS_23_02_More6m.raw	23	NoRec	sp|Q8N6H7|ARFG2_HUMAN	LAYQELQIDR	629.837	2	403260	y7	heavy	104347
190201_S_MLAS_24_02_NoRec.raw	24	NoRec	sp|Q8N6H7|ARFG2_HUMAN	LAYQELQIDR	629.837	2	686366	y7	heavy	179758
190201_S_MLAS_26_02_More6m.raw	26	NoRec	sp|Q8N6H7|ARFG2_HUMAN	LAYQELQIDR	629.837	2	444555	y7	heavy	114319
190201_S_MLAS_27_02_NoRec.raw	27	NoRec	sp|Q8N6H7|ARFG2_HUMAN	LAYQELQIDR	629.837	2	468568	y7	heavy	90258
190201_S_MLAS_28_02_Less6m.raw	28	NoRec	sp|Q8N6H7|ARFG2_HUMAN	LAYQELQIDR	629.837	2	327353	y7	heavy	79941
190201_S_MLAS_30_02_NoRec.raw	30	NoRec	sp|Q8N6H7|ARFG2_HUMAN	LAYQELQIDR	629.837	2	551883	y7	heavy	130756
190201_S_MLAS_31_02_Less6m.raw	31	NoRec	sp|Q8N6H7|ARFG2_HUMAN	LAYQELQIDR	629.837	2	385697	y7	heavy	88261
190201_S_MLAS_32_02_More6m.raw	32	NoRec	sp|Q8N6H7|ARFG2_HUMAN	LAYQELQIDR	629.837	2	558996	y7	heavy	143437
190201_S_MLAS_34_02_Less6m.raw	34	NoRec	sp|Q8N6H7|ARFG2_HUMAN	LAYQELQIDR	629.837	2	494930	y7	heavy	111051
190201_S_MLAS_35_01_More6m.raw	35	NoRec	sp|Q8N6H7|ARFG2_HUMAN	LAYQELQIDR	629.837	2	1620057	y7	heavy	397645
190201_S_MLAS_36_02__NoRec.raw	36	NoRec	sp|Q8N6H7|ARFG2_HUMAN	LAYQELQIDR	629.837	2	674578	y7	heavy	167677
190201_S_MLAS_37_02_Less6m.raw	37	NoRec	sp|Q8N6H7|ARFG2_HUMAN	LAYQELQIDR	629.837	2	1081907	y7	heavy	293750
190201_S_MLAS_38_02_More6m.raw	38	NoRec	sp|Q8N6H7|ARFG2_HUMAN	LAYQELQIDR	629.837	2	926471	y7	heavy	236158
190201_S_MLAS_40_02_Less6m.raw	40	NoRec	sp|Q8N6H7|ARFG2_HUMAN	LAYQELQIDR	629.837	2	835703	y7	heavy	224492
190201_S_MLAS_103_01_More6m.raw	103	NoRec	sp|Q8N6H7|ARFG2_HUMAN	LAYQELQIDR	629.837	2	1160230	y7	heavy	287659
190201_S_MLAS_42_02__NoRec.raw	42	NoRec	sp|Q8N6H7|ARFG2_HUMAN	LAYQELQIDR	629.837	2	893995	y7	heavy	231902
190201_S_MLAS_43_02_Less6m.raw	43	NoRec	sp|Q8N6H7|ARFG2_HUMAN	LAYQELQIDR	629.837	2	1091976	y7	heavy	277153
190201_S_MLAS_44_02_More6m.raw	44	NoRec	sp|Q8N6H7|ARFG2_HUMAN	LAYQELQIDR	629.837	2	1046177	y7	heavy	271803
190201_S_MLAS_45_02__NoRec.raw	45	NoRec	sp|Q8N6H7|ARFG2_HUMAN	LAYQELQIDR	629.837	2	769527	y7	heavy	204770
190201_S_MLAS_95_01_More6m.raw	95	NoRec	sp|Q8N6H7|ARFG2_HUMAN	LAYQELQIDR	629.837	2	528808	y7	heavy	139701
190201_S_MLAS_48_01__NoRec.raw	48	NoRec	sp|Q8N6H7|ARFG2_HUMAN	LAYQELQIDR	629.837	2	627207	y7	heavy	165840
190201_S_MLAS_49_01_Less6m.raw	49	NoRec	sp|Q8N6H7|ARFG2_HUMAN	LAYQELQIDR	629.837	2	495991	y7	heavy	129370
190201_S_MLAS_52_01_Less6m.raw	52	NoRec	sp|Q8N6H7|ARFG2_HUMAN	LAYQELQIDR	629.837	2	617092	y7	heavy	201916
190201_S_MLAS_53_01_More6m.raw	53	NoRec	sp|Q8N6H7|ARFG2_HUMAN	LAYQELQIDR	629.837	2	1099293	y7	heavy	265590
190201_S_MLAS_54_01__NoRec.raw	54	NoRec	sp|Q8N6H7|ARFG2_HUMAN	LAYQELQIDR	629.837	2	503797	y7	heavy	130045
190201_S_MLAS_56_01_More6m.raw	56	NoRec	sp|Q8N6H7|ARFG2_HUMAN	LAYQELQIDR	629.837	2	715945	y7	heavy	193334
190201_S_MLAS_57_01__NoRec.raw	57	NoRec	sp|Q8N6H7|ARFG2_HUMAN	LAYQELQIDR	629.837	2	901572	y7	heavy	238857
190201_S_MLAS_58_01_Less6m.raw	58	NoRec	sp|Q8N6H7|ARFG2_HUMAN	LAYQELQIDR	629.837	2	1346084	y7	heavy	318442
190201_S_MLAS_59_01_More6m.raw	59	NoRec	sp|Q8N6H7|ARFG2_HUMAN	LAYQELQIDR	629.837	2	1427261	y7	heavy	353592
190201_S_MLAS_61_02_Less6m.raw	61	NoRec	sp|Q8N6H7|ARFG2_HUMAN	LAYQELQIDR	629.837	2	1104866	y7	heavy	279952
190201_S_MLAS_62_02_More6m.raw	62	NoRec	sp|Q8N6H7|ARFG2_HUMAN	LAYQELQIDR	629.837	2	1515772	y7	heavy	364978
190201_S_MLAS_63_02_NoRec.raw	63	NoRec	sp|Q8N6H7|ARFG2_HUMAN	LAYQELQIDR	629.837	2	681021	y7	heavy	222064
190201_S_MLAS_64_02_Less6m.raw	64	NoRec	sp|Q8N6H7|ARFG2_HUMAN	LAYQELQIDR	629.837	2	887977	y7	heavy	247240
190201_S_MLAS_67_01_Less6m.raw	67	NoRec	sp|Q8N6H7|ARFG2_HUMAN	LAYQELQIDR	629.837	2	897256	y7	heavy	216642
190201_S_MLAS_68_01_More6m.raw	68	NoRec	sp|Q8N6H7|ARFG2_HUMAN	LAYQELQIDR	629.837	2	691580	y7	heavy	171472
190201_S_MLAS_96_01_More6m.raw	96	NoRec	sp|Q8N6H7|ARFG2_HUMAN	LAYQELQIDR	629.837	2	1307512	y7	heavy	291385
190201_S_MLAS_94_01_Less6m.raw	94	NoRec	sp|Q8N6H7|ARFG2_HUMAN	LAYQELQIDR	629.837	2	498821	y7	heavy	132684
190201_S_MLAS_104_01_More6m.raw	104	NoRec	sp|Q8N6H7|ARFG2_HUMAN	LAYQELQIDR	629.837	2	683297	y7	heavy	174436
190201_S_MLAS_73_01_Less6m.raw	73	NoRec	sp|Q8N6H7|ARFG2_HUMAN	LAYQELQIDR	629.837	2	753746	y7	heavy	209676
190201_S_MLAS_74_01_More6m.raw	74	NoRec	sp|Q8N6H7|ARFG2_HUMAN	LAYQELQIDR	629.837	2	692903	y7	heavy	165218
190201_S_MLAS_75_01_NoRec.raw	75	NoRec	sp|Q8N6H7|ARFG2_HUMAN	LAYQELQIDR	629.837	2	725888	y7	heavy	190332
190201_S_MLAS_77_01_More6m.raw	77	NoRec	sp|Q8N6H7|ARFG2_HUMAN	LAYQELQIDR	629.837	2	702981	y7	heavy	205779
190201_S_MLAS_78_01_NoRec.raw	78	NoRec	sp|Q8N6H7|ARFG2_HUMAN	LAYQELQIDR	629.837	2	1134607	y7	heavy	278323
190201_S_MLAS_79_01_Less6m.raw	79	NoRec	sp|Q8N6H7|ARFG2_HUMAN	LAYQELQIDR	629.837	2	1175538	y7	heavy	306572
190201_S_MLAS_80_01_More6m.raw	80	NoRec	sp|Q8N6H7|ARFG2_HUMAN	LAYQELQIDR	629.837	2	1744889	y7	heavy	407463
190201_S_MLAS_81_01_NoRec.raw	81	NoRec	sp|Q8N6H7|ARFG2_HUMAN	LAYQELQIDR	629.837	2	1372841	y7	heavy	341672
190201_S_MLAS_101_01_More6m.raw	101	NoRec	sp|Q8N6H7|ARFG2_HUMAN	LAYQELQIDR	629.837	2	1034732	y7	heavy	241503
190201_S_MLAS_84_01_NoRec.raw	84	NoRec	sp|Q8N6H7|ARFG2_HUMAN	LAYQELQIDR	629.837	2	1322749	y7	heavy	317743
190201_S_MLAS_85_01_Less6m.raw	85	NoRec	sp|Q8N6H7|ARFG2_HUMAN	LAYQELQIDR	629.837	2	925926	y7	heavy	208464
190201_S_MLAS_86_01_More6m.raw	86	NoRec	sp|Q8N6H7|ARFG2_HUMAN	LAYQELQIDR	629.837	2	1339822	y7	heavy	331869
190201_S_MLAS_87_01_NoRec.raw	87	NoRec	sp|Q8N6H7|ARFG2_HUMAN	LAYQELQIDR	629.837	2	862267	y7	heavy	223398
190201_S_MLAS_88_01_Less6m.raw	88	NoRec	sp|Q8N6H7|ARFG2_HUMAN	LAYQELQIDR	629.837	2	1092172	y7	heavy	267755
190201_S_MLAS_89_01_More6m.raw	89	NoRec	sp|Q8N6H7|ARFG2_HUMAN	LAYQELQIDR	629.837	2	819327	y7	heavy	217059
190201_S_MLAS_90_01_NoRec.raw	90	NoRec	sp|Q8N6H7|ARFG2_HUMAN	LAYQELQIDR	629.837	2	1257770	y7	heavy	314629
190201_S_MLAS_92_01_More6m.raw	92	NoRec	sp|Q8N6H7|ARFG2_HUMAN	LAYQELQIDR	629.837	2	995234	y7	heavy	241591
190201_S_MLAS_100_02_Less6m.raw	100	NoRec	sp|Q8N6H7|ARFG2_HUMAN	LAYQELQIDR	629.837	2	1038877	y7	heavy	269981
[truncated: 38,642 more rows]
