# Supplementary material for: A combination of molecular and clinical parameters provides a new strategy for high-grade serous ovarian cancer patient management
Source: J Transl Med. 2022 Dec 21;20:611. doi: 10.1186/s12967-022-03816-7 (PMC9773449; doi:10.1186/s12967-022-03816-7)
Supplement: Supplementary file 7 — Additional file 7: Table S6. Performance of the predicted proteins and their ability to classify patients into chemoresistant and chemosensitive groups. [file 12967_2022_3816_MOESM7_ESM.xlsx]

## Sheet: Sheet1
Supplementary Table 6. Performance Of The Predicted Proteins And Their Ability To Classify Patients Into Chemoresistant And Chemosensitive Groups.
	Protein(s)	AUC	95% CI	Threshold	Sensitivity (%)	Specificity (%)
	TKT	0.67	0.55 - 0.80	0.81	31	100
	LAMC1	0.55	0.41 - 0.69	0.73	43	73
	FUCO	0.44	0.30 - 0.57	0.68	7	100
	CRP	0.54	0.39 - 0.68	0.72	52	59
	TKT + LAMC1	0.73	0.61 - 0.84	0.65	84	55
	TKT + LAMC1 + FUCO	0.76	0.64 - 0.87	0.81	53	86
	TKT + LAMC1 + CRP	0.75	0.64 - 0.86	0.70	78	64
	CI, Confidence Interval (DeLong); Threshold, optimal threshold (Youden's Index)
