# Supplementary material for: A combination of molecular and clinical parameters provides a new strategy for high-grade serous ovarian cancer patient management
Source: J Transl Med. 2022 Dec 21;20:611. doi: 10.1186/s12967-022-03816-7 (PMC9773449; doi:10.1186/s12967-022-03816-7)
Supplement: Supplementary file 9 — Additional file 9: Table S7. Performance of the clinical data included in the exploratory analysis and their ability to classify patients into chemoresistant and chemosensitive groups. [file 12967_2022_3816_MOESM9_ESM.xlsx]

## Sheet: Sheet1
Supplementary Table 7. Performance Of The Clinical Data Included In The Exploratory Analysis And Their Ability To Classify Patients Into Chemoresistant And Chemosensitive Groups.
	Clinical data	AUC	95% CI	Threshold	Sensitivity (%)	Specificity (%)
	Age	0.59	0.46 - 0.72	0.78	26	95
	Menopausal status	0.62	0.54 - 0.69	0.80	28	95
	Serum CA125 levels (U/mL)	0.64	0.52 - 0.77	0.75	46	83
	Primary treatment (surgery vs neoadjuvant chemotherapy)	0.68	0.56 - 0.79	0.70	67	68
	Age + Menopausal status + CA125 levels + primary treatment	0.75	0.63 - 0.88	0.71	72	64
	CI, Confidence Interval (DeLong); Threshold, optimal threshold (Youden's Index)
